# Supplementary material for: Gotta Go Slow: Two Evolutionarily Distinct Annelids Retain a Common Hedgehog Pathway Composition, Outlining Its Pan-Bilaterian Core
Source: Int J Mol Sci. 2022 Nov 18;23(22):14312. doi: 10.3390/ijms232214312 (PMC9695228; doi:10.3390/ijms232214312)
Supplement: Supplementary file 1 [file ijms-23-14312-s001.zip]

Archive with 14 entries (14 files):
- .DS_Store
- File_S1.xlsx
- File_S10_Scube_nexus_alignment.txt
- File_S11_Hhipl_nexus_alignment.txt
- File_S12_Cdon_Ihog_Fibbc_nexus_alignment.txt
- File_S2_Hh_nexus_alignment.txt
- File_S3_Disp_nexus_alignment.txt
- File_S4_Ptc_nexus_alignment.txt
- File_S5_Smo_nexus_alignment.txt
- File_S6_Kif_nexus_alignment.txt
- File_S7_Gli_nexus_alignment.txt
- File_S8_Hhat_nexus_alignment.txt
- File_S9_Disp_related_nexus_alignment.txt
- Supplementary figures and captions.pdf
