# Supplementary material for: Gotta Go Slow: Two Evolutionarily Distinct Annelids Retain a Common Hedgehog Pathway Composition, Outlining Its Pan-Bilaterian Core
Source: Int J Mol Sci. 2022 Nov 18;23(22):14312. doi: 10.3390/ijms232214312 (PMC9695228; doi:10.3390/ijms232214312)
Supplement: Supplementary file 1 [file ijms-23-14312-s001.zip › File_S1.xlsx]

## Sheet: Pdum
Pdum-Hh	ATGACGTCACTAAGACATTGGAAGATAATAGGAGAGGTTTGCCTCTTCCTTTTCTTGATTTTGACTGGTCCTGTGATATCCTGTGGGCCAGGGAGAGGCAGAGGCTCTTCAAGGCGAAACAGAAAAATGACTCCTCTAGTATTTAAACAACATGTACCTAACGTCTCCGAGAACACGTTAGGAGCCAGCGGCCTCGCAGAAGGAAAAATTTCCAGATCGGACCAAAAATTTCAAGATTTAGTTGTGAACTATAACCCTGATATCATCTTCAAAAACGAAGAAAATACAGGCGCTGACAGAATTATGACACAGCGCTGCAAAGACAAGTTAAACACGCTCGCAATTGCGGTCATGAATCGATGGCCCGGCGTCAAACTCAGAGTCACAGAGGCCTGGGAT…
Pdum-Ptc	GCAAGTGCTGGTTTCCTCAGAGTCTGATACACTATCTTGTTGTGCTTCTTGAGATTTCCTTCGTCTACTTTTATATACATGTTCTTGATCCACACAACCAGGAACAGGCGTGTGAACCTCTACTTTGATATTGGCCGTGGCCTTGACGGTGGTCACATGGTGACCAGATGATGATGATGATGATGAACATGAGGATGGCTTATTTCCATTTGATGAAGATGAATTATGTACAGAGGTGGTGGAATTGCCACCAGGGAAGGTAGTCGTTTCAACCACAACTTCTGGCTGGAAGACTATCTCATGGGATGAATACTGGGTGGACTCTTCCGAGATGGTTGACAGGGAATTCTCAGAAGGTGTGCGAGCGTAGACCAGAGGCCGTCTGGTGCGTCGGCCATG…
Pdum-Smo	TGGAGTAGATTTAGGGTTATGAAGCGCAGTTTCTTCTCCTGCCTCTTCTTCACATTCCTCTTCTTCCGAACCTGTTTCCAAGTTCATGACTAAATTCAGCGGAATTGGATACTTCATCGCTTTTAACTCCATCGAGGGTTGCCTCGAGGATTGTTCGGAGGCACTGCCATCTTTCTTGCGGAGCAAATCTAATAATTTTGGACCGACGGGATCTTGATCAACGCTGAAACATGAACTTGGGTCCTCAATGTCTGTTAAACCGATCATTCCCGGTAACGATGAGTTGATAAGAGAAGCCGACTCGGAACGACTTAATGCGCCCGTTTTGATCCCGCCATTCCGCAGAGTTCCGACACTGTTCCGCCGTTTACTCTTCCTCTTCCTGAGTGGGCCTTGAAA…
Pdum-Gli	TCGCAAGTTCAAATACCGGTTTTCTTCAGCTAATTGCGTCAGTACAGAGCTCATATCATTCACGACCATATTTGATGTATCTAGGTAAGACGCCTGACTCATTTTGCCATCCGTGTACGGCGTACCAGTGTTCATGCGTGAGGAGTTTTGTGACGCTGATCGAGTCATCGCTAACTGGGTCGGACTTAACATGACTTGTCCGGGGATGTGCTCCATCGAAATGGAACTCAAATTGTCTAAGATGTTATCGGACGATACTGCGTGCATGTTTTCTTCCATCATGGACTCCATATCTGTTTGGCACTCTTTAACGTCAGTCGTACTTGACACCTGGTTGTGTCCAGGTGACATTTGCACTTGACCATGACCTTGACCATGAACTTGACCCCTATTGTTTCT…
Pdum-Disp	AACAACTTCCTGGCTTCTCCAAACGTCGGTGGGAAGAGTCACTTTGGGATTGTTGTTGATGACTTCATCTGCATCCATTAGAAGTTTATCGGTTGGTGTGTCTCCTGGTGAATCGCTAGAAGAGAGACGAACCTCTGGTCGTGATCCGTTCGGATGTATACTGATGACGGTGTCTTTTGAAATGGTGCTATCACCATTGCTGAACCTGCTACCCATTCTACTTCGATGGCGATGACAGTCCGTCAAAGGTTCCAACTCATGTGTCTCACTACTGTTTGCATGATTAGTGCTAGATGATGACAGAGTAGACTCAGACATTGTGTAGATGGTCTTATCCACCCTCTCCCTCCTATCGCAGCTACAGCAATCGCAAGAAGGCCAGTGGTACTGACCAAATCC…
Pdum-Hhat-1	ATCCTTGTGCAGCTTCTCTAGGGCTCTGTTTTTCTCATACACCGTCACAATATAATCCGTCTGCACAAGAGTGTACCCAAGAACAAAGGAGACTAGAAGCCTCGTGGGATGAAATTCAAAAACGAATTCGCGCATGAATGTCCTTCCGACCTCCATACCCCCGAGGAATGTGAACACGGACACACAAGTCATCAAGAACGAGGGTGTTTTCAGGGCACCTTTCAGTCTTCGGCTGTTCGCTGGAGACAAATATTTTCTCTCAAACTCCTGAGCTCTTGGAGTACAGTACATGGCCCATGCAAAAGTTTCAAGCAAAATGTCAATGTAATTTCCTAGAACCCAGTAGAAGAGGTTATCCGTAGCTCCGTGCCAGAGGAAGACAAAGATGAAGCACATGGT…
Pdum-Hhat-2	ATCCTTGTGCAGCTTCTCTAGGGCTCTGTTTTTCTCATACACCGTCACAATATAATCCGTCTGCACAAGAGTGTACCCAAGAACAAAGGAGACTAGAAGCCTCGTGGGATGAAATTCAAAAACGAATTCGCGCATGAATGTCCTTCCGACCTCCATACCCCCGAGGAATGTGAACACGGACACACAAGTCATCAAGAACGAGGGTGTTTTCAGGGCACCTTTCAGTCTTCGGCTGTTCGCTGGAGACAAATATTTTCTCTCAAACTCCTGAGCTCTTGGAGTACAGTACATGGCCCATGCAAAAGTTTCAAGCAAAATGTCAATGTAATTTCCTAGAACCCAGTAGAAGAGGTTATCCGTAGCTCCGTGCCAGAGGAAGACAAAGATGAAGCACATGGT…
Pdum-Scube	AGTGAAGAATCTTCTGACTTTGGGAGTGAGAAGACGAATAAAAGATTCGGGAAACATGGAGCGCGACACATTTGCATATTTGAAGTAGTTGTAGGGCTGGGCGATCACTTCAAGGAGAGCGTCCAGGAGCTTTCTGTCCTTCAATACTTCTTGGTGCTGGTGAGAACTGTAGAGTCGTCCATCTCTGACTATGTCATCTATTAAGTCTTGGTATTCCTCATTGTAAGTGACATATGGTATGGAGAATCCGGCAGCGGCATGTTTGGAGTTGGTTCTGAACTGAATCCACAATTTTCTCGATCGAGCAGTGAAAGCAATCGGTGTCTCGGTTGATTCACAAGTCTCGTAGGATGTCAGAGAATACGGAGAAGCCGACTTTCGCATGACTAATATGTCTCC…
Pdum-Hhipl	AGAGATCACTAAACATACAAAAGCATAAAATATTGGCATTATGAAGAGTGCAATAGCGGTTTTTATTGTAGCACCAGTAGATGTTGAGTCATTCTTATCGTCTCTCACCTGATTGGTTGGATCTGGACTTGTTCTCGGCGTTCCGGCACCGGGATCAGTTCGAGTTGTTGGAATGTTTGTTGTCTGTTCTTTGTATGACCGACATTTTGCTGGATCGCCTCGTCTCCTAGGATCCACAAGGCGATAGACCTGTCCTCCGGTGTTGGTAGTGCTGGCAAAGTTTGTCGTCAACATGTACACTTCACCATCCTCATCCTCTCCGAAGGACAAGATATTTGGACTGAATTTGTTTTCAAGGCCATTGAAACAGAGATCGCTGCCGCACATGTTGATTTGTTT…
Pdum-Gas1	TGGGCGTAAAGTGCCCTTGTGCCTCGTTCCATTGTGACGTCCGTGCTGGTGGTGGTGTACATGCGTCACAGTGTCGTCATCAAGTGAAAATGACGTCATGGGCGTAAAAGAAGTTCCATTGTGACGTCCGTGCTGGTGGTGGTGTGCATGCGTCACAGTGTCGTCATCAAGTGAAAATGACGTCATGGGCGTAAAAGAAGTTCCAGAACGACCGAAACACAGTCTCTCGGTGTTCTGCTGCAAAGTCTGACAAGGGACATTCATCGGCAGGTCTTCGGTTCCATCACAGACACAGTTACGTAATTTCCTGGCTTTAGGAGTTCTGTACAAAATGTTCAGGCTGTTGTTACACCTGGAGGTGCACTTTTCTCCCCTTAATAACTTGGAACAATGCTGTTC…
Pdum-Fibbc	AGAGTCTGAGGGGGGATATTCATTCGCAGCAGGTATATCTTGGTATATGTGATTGTCCGACGTCGTGTGATAGGCGTCACTGGGTTGGTACCCCATGTGATTCCTTGGGGTCGAGTGTAACCGTGACGACCCTCGGTGGTTGCTATTGTCAACATAGTCTTTGTAATTATTTGGGAGGCTCGGCAGTTGCCGAGAAGGGAGGTAACTGCTGTTAGGGGGCGTCGGGGAGGTCGACGGGTACAGAGAATTGTCTATAGGGCTCGCGGGAGGAGACGGAGGGGGGTATAGTTCGCTCGTCTCGTCCTCGGAGCCGCTGTCACTGTCCACGTCTCTCATTGGTTGAAGCACTAAGGGGTTTCCCCCGTTACGGTAGTTGTCAGAATGCAAGTTGTTGGGATA…
Pdum-Sufu	AGTTGTCTGCATGCCAGGCAAGCAAATTCAGAATCACAACAGTTTGGCAAAATGGAGAGGCAGGATGGCTTTCCAAGTTATGCTGTCCCTACAACCCCTCCAGGCTTAGAAGCAATCTACAAGGCTTGTAGAAGGATTTACCCTGATCAACCAAACCCCTTGCAAGTTACAGCCCTTGTCAAATATTGGCTAGGAGGACCTGATCCCCTGGACTATATTTCCATGTATGGTCATCCTGGAGTTCCAGAAAACAACATCCCCCCTCACTGGCATTACGTTAGCTTTGGCCTCTCCGATCTCCATGGTGACGGAAGAGTCCATCAATGTTCAGGCCCTGAAGGTCCCAGTGGCTTTGGTTTTGAACTCACCTTTAGGTTAAAAAGGGAAGACGGTGTGAAC…
Pdum-Fu	GAGAAATAATACATTACATTTTATTACATTTCTAAAAGAATATATAGTACACGTCTTTTTTTTCATCAAATGGACGGATTAGCAGAACCAACAGGATATAGCATATATATACACACTCTAACAAAAACAACATAAGCACTCGATTGCTTTTTTAACAAGACAGAAATAACCTTTTCAAAACAACTGTTCATAAGCAGTATATAACAATTATTATAACATAATAGGCCATTTTAAAACTAATTTTCCAATGTGGAATGTCAAGTGATGAGTATGATAAGCAGATGTAATTTAATAATTCTTAACAAACGTCATGATCTAGTCAAATCATTATGTGCTGCATTCATAATAACTATTTTGCTCTTAATTGATAGTTCAACGAAAGGGCCCCAACCCATTCCA…
Pdum-Kif27	TCCACTTGGCGTCGTCCGTTTGCAAGATGTGCGGCAATTTGGGCTCCCCGCTTCCCGAGTCCTGGCTGCCCTGTGGGACGGAAAATCTCGGCTTGGAGACTCGGTAGGTCCCCCGACTGGAGGTGTTGCGTTGGAAGGGTGTTCTTTCATTCTTATATTAATTGAGAGATCCCTGATCTTCTGAGTGGACTGTCTGACGCCGATTTCTGACTCCTTCAACATCTTCTGTCTTTGGGAAGATGTGATGTCCTCCTGGTAGCCCTCCAGGTTCAACACTTTCGTACCTGTGTCCAAAGTACCCTTGGAGGTCTTGCTGAAGTTGAGGTTCTCCTGGGATCTCTTGATCATCCACTTGGCGTCGTCCGTTTGTAAGATGTGCGGCAACTTGGGCTCCCCACT…
Pdum-βTrCP	AATAGTTTTCAGCAATTTTGATCTTAACGTGAGGAGTGAGTGAGTGAGTTTGTGTTTTACGCCCCATCAGCACCGGTGTGGGCTATTTATAGGCAATCTTAACATGAGGAACCTTGAACATGTTAAACAGGGAGTCACAAGGGGATTGATTGTTTACCTTGTAGCGTCTAGCGGTAAGAGAGGTGAGCAGTGTGATGAGAACAGTGCTGTCGAGTGTCATGAATGATTACAATGCCTGTGTTATATATGTCGTACTCAACAGACACAGGGTTAAACACAATACAAGTTATCTATACTTTTCCTGATTTAAATTTGAGACCCATATTCAAACAGCACCCCGTGGTCAGAGGGAAAGAAATAGCCTAAATTAACTCATAAGAATGAAGAAATAAGGGCGTA…
Pdum-Ift25	TTTTTTTTTTTTTTTTTTGATATTTGAAGTTAATGATTATTGCAAATTGACAGAAATATTATGGGACATATAAGTGACAAAATATTGAACTTCATCAATGGACTGCACTTCCATTGACATGTACTTTGTGAACAGAACAAAAATGATCAAAACTTTGGTGGATGGTGAAGCGAATGTGGGTGGCAGTTATGTTGCTGGACACGGAAATGTCTTCATTCTGGAGCTGGCTGTCGGTCTGGTCAAATTCTTTTTCTCCAATGGTTTCAAAATCCACAGGGTCCGGTTGAACACTTCGTGCGACCTCCATATGACCAACATTGTATGTGTTCAAGGATATTCGGTCAATGTTCATCAGTGACTGGAAGGATATCACAAACTCCTGTGGAAAAAGTCCTGTTG…
Pdum-Ift27	GCTGAAGAATTTTTTTGGCAACAAAACATTACATCGATTGCACAATTAAACAAACATAACTTAACATAAATTGACAATCATCACAGAGAAATATCAAAAATGAAAACTTTCTGGTTATGATACCGGAATGAATAAAGTTTGACAAACTGATAACAAATAATTTAATTATGCCAATGACTTAAAATGCTCTATTCTCTCTTGGTATAACCTGTAGTAAGCTTGGGCCAAATGCATGAACACCTGGTCAACATTCTGCATTTCTTTTGCTGAGCATTCAAAGTAGTCAAGGCCATTTTCTTGAGCGAAATCCTGACCCTGTTTTGGAGTGACGACTCTCCTCTGGTCTAAGTCAGTTTTGTTTGCAACGAGTACCCCTGGATACGCAACATCAGGTTTTTG…
Pdum-Ift38	GTATGCAACAGGTAACATTTATTTGTGGAACAAAATTACAACATAGCTTTAACAATTATGTACAAAGGTGTTAACATGAACTTGTGGACTTTTGACTTTAGAGATTATGGTATAACAATAAATGGACGGACATGACAATGAAAGCAACACTTTTTAGGAGTATTTTATAACTGAATATGGAGTAGTTCATAAAAGTTTCAAAATCAATAAATTCAGTGTTTTGTTATGAGACTTGAGATCAATATTTGGAATTTCATGGGAGTCGTGACCGTTAAAACAATATTATTCATTGGAATATTTTGTAGCATGCTGGAATGTGTGTTACAAAACTTCGTAATAAAGTTGAGATTCTTATGATACTTCATAAGGCCACACATAATTGATTCTTAGCTTCGCGGA…
Pdum-Ift52-1	CTTGGATGTAGCACACATAGGAAAAGAGTCATATTTTATGCCACTGGACGGACAGACACTGAGACAATTGATAGTTAGACGGGAGTCTTGTGGACGGAACGAGATCAAACGTATCGCGACAAAGAGTCTTTGTACTAATYTCTCGTGGTGACAATTAGACATCCAAGTCGTCGTGGTCATCGTCAACATTAAAGGAGACTCCGCGATAACCTCCTTGGCCTCCATAATCGGGCTCCTGGTTCAACTTCTTGAATTCTACAACTTGATGGAGAACATATTCCAGAATGTGTTTGGCCGAACGTTTGTCAGTTGGTAGTTTGTTGTTAATTGCAAGAATCTCCCCACACTCTCTCACAAAGTATTCAAGATCATCGTCCGAACATTTATTAGTTATTTGCG…
Pdum-Ift52-2	TGCTCATCCAGATCAAAGAGGTCTAGTGATGGAGCAGGCAATTCTCTGAACTGAGGGGGAAACACGGCCGGTTGCAGAGGAGGGAGGGGCGTCTCAAAGTTGGGAGTTATCAGTGTCAGAGGTTCATGCTTCACACCAAGCTCATCGTAAGACTTGATAACTTTAGATACAATTGACGTATCTAATTTAAAAACAGATCCATCAAACAACGATGTAATATCATGAGGAACGTCTTCTGTTTCTTGTAGACAAGCTTTGACCTGCTCACCGAGCATTGCTGTTTCCGGCTGCATTATGTAATCTGACACCTCTGGGTCTTCAGCATCAATTTGGTTTAGTGTGATTTCGTCAGATGTCAGGAAGCTGATTAAGACATCCAGTATTTTATTATTTTCTTCT…
Pdum-Ift54	TTCGTAGCGGCTATCATGTCGACTTGGTCCGAGATCGCTGCGTCCAAATTTGACAGTTTCGCTTTCAAAGGTTCGATTGAACTCTCCGTTACCCCCTGTTCTCGCTTCAAGGCCATGGCATTGTCGTTATTTTCTCTCCTCCACATTTGCAACTCCTTCTGCATTTGATCCAGATCTTCCTGGATGAAATCCATGATCTTCCCGAGCGGATTCACACTCCTTGTTAACGACTGGATGCTCCCTCGCAGTTTGTCAATCTCCTTTTGCACCATCTCTCGTTCTTTGCGTTTTGCGGCGTCGTTTACGTGCGACCGCTCAATTTCCACTTTCTTTGGTCCTCGGTTTGGCTGCTGACTTCCATGTTCGAGTTCTTTCTTTGTTTCAAGAATTTTCTTGACA…
Pdum-Ift56	TTTTAATGGTAACAAATAATTTAATAAGGACGGAATGACACATGTACGTATACATCACAGATTGTTGAAGAGTAAAATTTTACTAAATTTATGGCAATGCAAACTACATGATAGGAACTCGGTTTTCCTTGGCCCATTTCTTCATGGTCCTGACTATGTACTCCACTTGGGGATTTCCAGTGTTCCTCAACATTTGAACGACATCGCGTAGTGTCTCCTTAGGTTCATGTCCAGCAATGATGAGCTGGAATACTCCGACACAGGCTCCTCGCTTGCCCTCCCAGTACTCTGGGTTGGGGTCCAGTCTCTCAAGAACATCAAAAGCTTTTGCAGCATAATAAAATTGCCCCATCTTGTAGCAGTCATTGGCGATCAGTTGCAAGAGACTGAATGACTCTC…
Pdum-Ift57-1	TCTCTCTTCAATAATAGTCCTCGTCATCGTCCTGGTGTGTCGATCGATTGCTCTGAGACTTCTCTTTCAGTTTTGCCTGTAACATGATGTGGTTGACCACGCCAATCCGGATGTCCATCTGAGTGCACTCCTGCCTCAATTTCTGGATGGCTTGTTTCACCTTCACTAATGGAGCTCCATCAGTCATGCTTGTTCCGCGTTCTTCCATTTCTTGCTTGCATTTCTCCAAATCATCGGAAACCTCAGCAAGAATTTTGGTTCTCTCCTGGACCCCTCCGCTCGCTTGTCTGTACCTCTCTTTGGTTTCTGCTAGCTGGTCTTGAAGCGCACGGAAATCCTGTAAATGATGCTCCAGCTGATTGTTGATGTACTTCTCTCGGCTGCCGATCTTCTCCAGTG…
Pdum-Ift57-2	CCCAACTTCTTCAAATCATCCAGACCCATGATATTTTCTTCCTCCTCAAAATCATCCTCGTCAATAGCAGGGTCTTCATCGTCCACTTTATCCAAGGTCAACTCGGCATCATCTTCGATTATATTTTCCTCGTCGGCCTCTTCTTCTGGGTAAACTGGCATTTTCCAAGAGAATGATTTAGCCTTGAGGGCCTCGTCGGCCAGTCGATTTAAGACCCAGATGCACTGTTCCCCACATCCCTGTTTCAGTTTGGACGGAGGGAAGTCAGGAGTGTGACCCAACTGCCTGACTTCTCCCAGAATGCTGCTGATGGTAGCGTTAGGGTCGTCATACTCCTGAGGCTGCTCAAAATGTTTTCCCGCCATCTGGAGCAACCAAGCTGCGATGGACGTGAAGGCG…
Pdum-Ift80	TCCATCTTGTGCTGGAATGGTTTTCCATCTCCCAGTGGTTTACCAGTTGCAGTTTCAAACATGTGGACCAGCTTTTCGTCAGTCTTATCTCGGATTGCGATCGTGTCATCACTCAAGGAAACAGTCTGTCTGTTCAAGATGTCTGTCCGCATGCCCGCAAATTTCGGAGAGCAGATCAGTCGTCCCTCGTAGGTGTAGACGTATACTGAAGTGTTGTCCACAAGCAACAGGTGTTTCTCAGATTGCAAGATCAAGGTGACGTTTCCTTCTTTCAGCTCAAAGATCAATGGCGTGTTCCAGTTTCTAGTTGTATAGACATGACACTGAGTTGAGGTAGTCACGACCATGTGATTAAACCCGATGGACGTCTTGATGATTCTGTCTCTCAATTCCAACTTC…
Pdum-Ift81	TTTCACACAGATTTGACACGGACAGTACAAGAATAGCAAATGGACGGAATGTAATTCACTGACTTAGCACACATTTATTGCATAAAAATTGATGAGAATTATGTCGTTCGAAATATATTTGTCGTATGCAATATGTGATGTGGGCAATTTGTGTCCAATATATGAATTAATTCGTAACATCACGACAAAGGATTTATCATACAAAAATTGTGCTTAGGCTGCAATAGGCCTGAGCCAGTATGGAGAATGATATCCATCTGCCTATCACATAACAAATAGATCACAATAATAAATTACGAAGAAGGAGATCAGTTCCAAAAGTCCTCATGCAAATTGCACCAATTCAATGTTCTTATACTCAATTTGCATCATTTCAACTTCTTCCAATACAATTTAGAT…
Pdum-Ift88	TTTGAGATAATTTAATCAACAGTGAGTGAGTGAGTGAGTTTGTTTTACGCCCCATCAGCACCAGTGTGGGCTATTTAGAGGCAATAATTTAATCAACAATATACACATAACAAAAATGGACGGAATATGCAATATCACAGTAAGTTGTATAAACTTGAGAAGGTGGAGCGGTTAAAGAACCTTTCTGAATTGACTTATTTCAAAAAACTTGTTTTACATGTTATATGTAACTGGAATGTCATATATACTCAAAATTACATTCACAGACCAAGATTCAAATCTATAATGTAGTGTGCGAACGTGAATCTTTTTTAGACACTGGAAAAGGAAGTCACACCAGGAAAAATAAATGACTCAATAGCAAAAGATAAGTGTCACATGTAAGTAAATAACAGGTAG…
Pdum-Ift172	TTTTGACTTTGCAATGACATAAGCATATCGAGCTTTATTCAACAAACAAATAACAAAGGTAGACATCGTAGAAGCATAATTTAAGACAGTATATGTATATTGTAAATGGACGGACTGTGAGATCACACACATAAAACAGTACATATTGAAAATGTAAAGTCACAAATGTGAATTACAAGACGGAATCAGTTAATATCACATGAAAATATTGACTACAAACATTTTATCTGAGTCACTGTATTCAGAATTTTTACCACATTATTGGAATGAATAACTTGGGTTGGGTGTAGCTCCACACCATTGACCGATGAACTTCAGAGTATCTTGACATTCCTCACTGTGAGACACCTTTGTTGCCATGAGGAATTTGTTCCAATCGTCCTTGTTGGCTGCCTTGCC…
Pdum-Ift121	GACATACTGGCCAGAAGCATCATCAGTTTTGGTTGCCAAGCAACAGTTTTCTCCGCAAGCAGTGATGGAAAGAAGGTTCTTCACAAATTTCACATATTTCTCATTGTTCTTGGTATCCCAGAATATCACACAGTGCTCATGTCTGTCAGGTTTCGTGAATGCATACACCACAGTGTTAGCACAGTAACCCCACTTGTAGTCGGGACGGATGTTTGCAAAGTAGATGAAAGAATCAACGGCCAGAGCTATTCGAAGGCTGCCTCCCTCCCAGGAGCAGGAAAACATCTGCTTGCCCGGAACTTTCAGGGTACGCAGGTGCTCGCCAAAGGGAGTGTAGAACTGGACCACATTGACCTCCTTGTCTTGTCCAGTGACTGTTTGAGATCCCGCCATCGCAAG…
Pdum-Ift122	CGAGAATGAATTTTATCTTCAGAGGTTCAGATCATGAAATTCGGTGGGAGCAATATGAGTGAATGTGGACGGATTATATGGCAAAGTATAATTATGGCAATAGATGTAAACATCATGTAAACAGTTAATAAACGGAGCGTACTATGACAACTTAATAGGCCCTACGACATAATGACAATATATCATGAAATGTAGGACTTTATCAGATGAGCAGTAGAGATTCATGGCAATGCATCAAAGTGGACGGACATCTTCAAGACATTTTTTTAAAAAATATTTCAAAAGTTAGTTTGACTGAGATATCTTAAATCTAATACAACTATGACATTTCAATAATATTAATGTAACATTCATGTAAAGACATTTTTGGCTGCCAGTATGCAACAAACTTACCAATTA…
Pdum-Ift139	ACATAAATTTAGTCCAAATCATGCTTGGTCATGGTGTACTCACCCTAATAAACCAAAAATTAAACCTCAGACTTAATCATGGATTGTTTTATTGGCTAAAAACTTACTGCCAAAATAAAATGTCTTGACTTTAATGTCTTAACAAGGGAAGAATGTTATTAATTAGCCGAATATTTCTGCAAAGATTACAAGCTCTAAACATCTAAAGTTACACTAATATTTATTATTCATAACATTCCTTGTTGTGTAAAGCTAGAAAATAAATAAATAAATAAACTTAATAAAGTTCATAAATAATAACAAGGCACACAACCTTACAGCCTTCAGAACCTCTACGAAGTATGAAACCTCAGGGGGGACTCGGTTAAATTCCGTGCCTTTTTTAATTGGTCCTTTAAT…
Pdum-Ift140	TTGCAGTTTTATGTATATGTTTAAGAGGAATGTAAAGTATTCAACACATTGTACATTTTTCATGATTATATCAAGCAAAATAAGCCGTAAATCAAATCCATTGTAAATGGATAACTTTGTATAATTATCGGTCTTAGAAAATAGTTCACGTAATTTACGAGGCACAGGAATGCAGTAATTGCCAGATGGATGTATAATTATTTATATATATACAGAAGTTACAAGGTATAATAAAAAGTAGTCCCGATAACATTATGCACTACATATATAACATAATCACAAACAGAACATATGAAAACAATAATGATAATACGGGCGGAGTGGGAAAAACAAACAGCCAAAAAGGCTACAAGCTGAGATTTCGAGATAAACTTCAAATTCACTAAAATATTCAAAAGA…
Pdum-Ift144	TTGTATTTTTATTACAGCACAACAATTATAACAAAGCTGTTGATTGTGTTATGTAGACGGAATGTGATGGAAATTACATGTCTATATAATTCACATAAACAATGATATATGAGTATCACAGATGATTAAATAAGTTAAATATAAAGTGATCATGAAAGAATGTCTTCAGTAACAAAGGATTCGTGTAAAAACAATTGGAAGCTAAATAGCTCCGTATTACGATTATCAGTCTAAGACTTCGAGATTCGATACACTCTTGTGGAATAAAGAGTACCTTCATATTAGCCCAATAAAAGTTTGGACAGCATACACTTAGTAGTTGGTGTGCAGAATGTTGATATAGTCGTAGATTCATATTCCACTCTTTTAAGGTAAAAAAGAGTAAGGTAAAAAGAGTAT…
Pdum-Kif3a	GTGCCGTCATCGTGGCCAGTGCAGGATGAGAAAGGGAAAGAGACCAGCAATCTAAATCGCACCACCCTCCCTCCTCGGACGCCCGCACCAGCTCACCCTCATTGGATAATCTCCGCCTCTTGCTCCTTCCTTTTTTTTTTGGAAGTCTTGGGTCTGTTGGCCGTCTTAGGCCTCCCACTTYTTGACTTGGAAGCTTTTGGTCGCAAAGCCTGCTCTGCACCCTCCGCTGTGTATGCCAGGTATACGTGAGATAGGTCGGGCTCATGAAACCGCTCCTTGTCTTTGTCTGGAATGGGACTTTGTTTCCTCATATTGTTGCCTGTGTAAGCAACACACTTGAGCTGCCACTCTCCTATGTCCTCGTTCCAGTGGACATACTGTTCTATCATTTCCTGATAC…
Pdum-Kif3b	ATTATCTTGTACTTATTTATTCAGTTTCAACATACAAGATATGGTCATCATATCAATCAGATCAGCTGCACTGAGCTGGTAGATATTTGACACTCAAAAGGTTCGGCTATATGTCTCGTCTTATTTCAAACTTAAAGGTGGGAATTTTACAATGTCATCTAGGATATTATATAACCATTATATAACCTTGCATGTTGCCATAACATGGCTTAAATCAATAATGTTATATATAATGAAATACTCAAATACTCAAAAGTCAAAATGAACTTATCAAAAGTGAGATCAATAAATTTTTGCGTAAATGTGTATTAAAGATTTTTTAAGTGTTTTGATATATATAAAAACGTATTACTTATTGCAAAAGCATTACTACTGTAATAAATAATATTAATAGCAAGC…
Pdum-Kap3	TTTTTTCCAAATATTAAGCAGCAATGTATTTTACAATCAGTGTACTAAAAGTTACACAGATAAATTATTTACAAGTTCGTAATCAAGCATTTTATCTGATGACTCAAGACGATACATACATGTATTTCTAAAGTTGATATTCGACTATTGTAAGTAACTGTTGATTGTTTGCCAATTAAATCAACACGTGAAGAAGGATTTTCATACAGAGACAATTCAATATCACTTCCATATTATTATTCCAATAAAAATGTAACTATTATAACTGCATGTATATATATATATAAATAAGTTTAATTGGCTATAATATAATTGTTTAATCAATAAATAATAAACCTATAACTTAATTATTCAAGAGAAAAAAGTATATCACAGGTAGAACTTGCGTAAAGTATAATA…
Pdum-Dync2h1	TTTGAATCGAAAGCATTTTGAGTTTATTGCCAACAAAATTCAGTGACAATTGATATATATTTCGAATGTAAAAGAAAAACAAGACATTAACCAAAAAATCCAATAAACAGGATTATAATTGGACAGAGTTGTACAATCAATTGGACGGATTGCATCACAAAAGCACACAGTGAAACATGTATAAGTTGATCACAGTTCAACAATCACAAGATTGAATATATCACTTTTCTTTACATAGCGTACAAAATGCATGAGATCAAAGATTACAGATTTATTAAATAAACACACATACATCAATAGATCTGGTACATGTAACGTCAAATTGTGGAATGGAAACAAAAGTTTGTGAATCAGACTCTAAATAGTGGAATGTACATCAAATTCTCTTATTCTTCGGTC…
Pdum-Dync2li1	TTTTCCCGACAGATCAAGATGCAACAGCACCTCTTTGACTAGCAGCTTCCTTGGCTTTCCTTTCTGAAATCTTCCGATACCTTTCCAGTTCCTCATCTTTCTGCTTTCTCATGTCATCAACAGCAGCCTCAATGTACTGGCTATCCTTTGCTGGATCTTCAACAAGGGAAGGGTCGCTTATGCTATCTTGCGGAAAATAGGCAGTATAGGCAGTTTTCCATAGTTCCAAAGGATTTCTTGCCATAACTTTGCCTAAGTCATCATCAGGGAAAGGTGGACTACCAATTTGTTGAAGGGAATCCTGGCCAAATGGGATTTGAAGAGGCTTGTTGTGGTCAAGCTGCACAGACTTGCCGCCTGGTGTAGCAAACAAAAGATGGCTGATGAGAGACCTAGCCC…
Pdum-Dync2i2	TTGAATGAATATTTGACGTTTATTATTTGGAATGGACGGAATTGAGATTACAAAGTGAATATCACAGACATTACAAATATTTAATAAATACATAAAATACATAGCATTGAATGGTGTAGAAATATCAAACAAGGAATGTTGTTGGCTTGTTCAAGGAACAGCCATTGAGATTCTCAGATATATAGGAAAACAAATTTTTGGAATGTGTTTCATGTCAAAGTCATATTAAAGACCGTTATGACCCTATTATATTCTTTCCAACTTCCAATGCTTCTGCTTAAGCTTATGTAGAATGCTATGACAGAGTCTGTGTTCCCAAGTACTTATTTTTCGGTAGAATGTACATAACGTGAATTTTGGCTTGCAAATCCGGTTGTACAGTGCAAGATTTAAATTACT…
Pdum-Dynlt2b	GGAAACTGAGCGCCAGAAATGTCTGCCAGTTCATGGAGGAAGCTGTCAACTTCAACTGCCAGGCAATTCATGTAAATATCTTGTGCGTAACTGTCTGTGTCCGAATCCCAAAAGCATCGGCATACCATCTTGACTCCTTCGCCCCTCTGTTCTCCAATGACGGCTTGAACTATGAACTTGTACCTGTCATAACCTAAATCTTTCAACCGCAGCTTCAGTTCATCTGTGATGGTTTTCGTCAATTCAGTTACTTCCTCGGACACATAATCTTTGTCGGCTAGAAGTTCAGCTAATGTGTTGTGTATCAATTCTTTCACAATAATGGGACGGAATTTGTGATGGAAGTTTGGTCGTATTGTGTAGGTGTTCTCTCCCGATTGTGCATTGTCAGTTGGAGCA…
Pdum-Bbs1	ACAAATAATTTTGTCTTCTTCGGAACATTCAGCTTGGAGTTTTGTGCAGCCGGTGGACCAGCATTTGTGTCTTTTTCATCAAAAACGGCTTTTCTTTTCAGTATTTTCACAATCAGACCACCACCTTTGGTTGACATAACAAGCGTAGAATCTTCTCTTCCGAACCTCCCATATCTTAACCCCGTGACGACATCCTCTGTGTGAATAACGTCCACCAGGTACTTGTCCCTGTACATGTGAACTTGGCTGTTAGTTAGCGCAACCATAACTGCTTTGAAACCTTTGGTCTGGTTGTCCATCATCTCCATGGTTGTTATACTCGCTGGTAGTTTCACTTGCCAAAGCTTCTTGCCCTTTGACGTGAAGCATTGCAATGTTTCATCCATGCAGCCAACAACT…
Pdum-Bbs2	GTTCGATGCTCCCAAGTTTCCCTAATACCACCGCATTTGCACCATCGGGGGTGTCTTTGTAGAAGAGATCAGAGTTATTCTCTACATCGTAGGCAAGAACATTTGTCTGAGTTCCGACAACAAGAGCATCATTTCTTGAGACGGGTTTCAGTCTCCCTGTAGTCAAACAACTGACAGACTGATTAATATTCAGGAGACTGATGTCTTGGCTTGTACCGACTTCCATGCGCCCTCCTCTGGCTGTTCTTGTGTGGGGGTTGTGGATGAATACCTTTCCAGCAGTAGTGGCTGCCGTAAAACATGGATGTTTTCCATCATATTTCCCCAGTGCAACCATCCGAGGGTTGATCTTGTGGTTCAATTTCAAAGTGAATACCGGCACCAGCATCTTGAC
Pdum-Bbs4	CAAAATTTAACAGGACACAAGATATTTATTTTGCCAAACAAAATTATGATCTTGTGATATCAAATATGTACTGAACAACAAAGTGAAACAAATGTAAAAGTAATGTATGTTGAAGTTAATCAGTGTAAATATTTAAAATACAAATTTATATATTTGGTTTAGATATAATATTGCAATTGGGAAACGACGCAAATATATTTTACAAATTAGTAAGATAACTTTTTGCTGCTGTTTATTGATGCAAATTTACATCAACCCCTTTGTAGTTCAGATTATCTCCCCAAACAGTAACTTCAAAAACTTATGTGAGGAAAATCGCAAAAAAATTTCACGGACGGAATGTTTTGAAGTATGTATAACATGTAAACTTTTCAAATAAGTTTTCAATACAATAAACAA…
Pdum-Bbs5	TCAATAGCCAGGCCAAGTTCTTCCGAATAAACGGGATCACGGTCCCTCTGCTTATTTCCATCCGCTAAATATGCTGCAAAAGCATCCCCCTGCTCATCAGAGGCTTCGATTTCAACATCATCCTGCACATGTTCCACTGTCAACTGCTCAATGGACTGGGGAGCATCATCAGTTTCAAATTCAATTCCAAAAATAGGACAAGCACTGTACACTCTGTGGAGACTTTGAATTTCTTTCACAGTGTCCTGGAGCTTCTCAGCAGGATCAATGCGAAAACCAAGGACATAACCGCCACTCGCCAGGGAACTTTCGATGACAAGAGCAAGTCCAAATTTGGAATCTCGAACCTTGACAGATTTCATCTGCAGATAAGGGATGCTGACATTAAATGACTCATTC…
Pdum-Bbs7	TTTTTAAGTGAATACCAAGTGGAGAAACTTCCAAGATGATGGAATTAAATTTAACACGAGTTGACTACTTACAGGTGGGGGTTACATCTCCAAAGTCATTAAAACTTTTGCCGCCTGCAGGAAAGAAGGAAGTCACAAGCAAGACTGGTGGACAGAATTTGGTTGCTGTAGCTGACCATGATGGGATATTACAAGYGTTTGGAATGAAGAAAGGAGAAGCCCAGCAAGTATTCAAGACCCTGCCGTCACAGAAGTTCACACGCCTAGAATTAGGAGGCCCGGTGGGTGCTGTGAAGGATCGCATTTTTGTCTCATCTGGAGCGGAGATTCGTGGCTACACCAAGAAGGGAAAACAGTTCCTCAATTTTGAYACTAATCTCACTGAAGCTGTTCAAAAAA…
Pdum-Bbs8	GTACAAAATTGATGCTTACCATAAGTTACTTGCCACATACTCAGATTGCAAAAGTTCATGGACGGACATTGACGTGGAATGTGAGCTTGATTATAATTTAATATCATACCTAATTACGAGTAGGCATAAAAAACACAGATATGAGCTAAAAAATAAATTAACAAGTAAATGTTTTAAATTTAGTCCTCAAAGAATTGCAAAATGTTGTTTCAAGATTTTCACAAGTTCCTTTGAATCGGAGTGTTCGGGGAAAGCCTCCACTGCTCTTTTGGCCGAGTTGTAACTTGACTGGAGATCACCAAACTTATCAGATAGACTAGCGAAATTGTAGTGGGGTTCGTGCATGTGGGGAGCAGTGCTGAAACTTGCTTGAAAGAACGCTCGAGCCTGTTCGATGTT…
Pdum-Bbs9	GATCATATTCATATTCAGTAAGTTGTCAAGACCCTGTGGTAATGTGGTATTTCATTCATGCAACGTTGATTTTTAACGAAGTGAGACAAAATTACGTTTTTCAAGTGCACAGTGAGCAATAAATAAATTGGCGATCCACTTATTAAGATCTAGACATGACAAGCAAGGCTGTTGCCTCAAATAAATACCATAAATTTAAGCACTTATCACAACAGCCTCTTTTTCACAATAATGTTCATGCGCAATAAGTGGACGGACGTATCATGGAGCGTCGTGATGGACGGAGGAGAGATAAAGAAAACATTCAAGATGTAAAATTGTATACAAATTATTTTTCCTTCAATTTATATGTATACCAACCAAAATATTCACCGTTCAAATACATAATGTAAATTGTAA…
Pdum-Bbip1	ACCAACATTTATTGTTTGTTCCCTGGACGGCATACACAATTGAAATCACAAGTGTTACAATGAATTGAATAAATGCCAAGTGATATATGAGGGATGAGATAATATATTATGAATTTATGATGCAATAAATAATGATGTTTATGTACAGATGAGTTCTTTGTATAAAATCTAAAGAAGGGACTATTCATCATGAAATGAGGCGTAGTCGACACGTCCAGAACCTTGACTTCCTACGCCTGCCCACATGGCTGCTTGCTCTGCCTCTTCAACACGCTCCTGTTCCTTGATGGTCTCTTGAGCTTCTTTCTGCATCTTCTCCAGTTTTTCGAGAGTCACTGACTTCAAGGGAAGCAGTTTTGGTTTGCACAGCACCATATTGGGGATGTCTTCAGTGTAGAG…
Pdum-Arl6-1	AATTTACATACATTGCAATGCTAGAACAGAGCCATCTCCGACATCACAGTTCAACAGCATAGAAAAAAAAAATTCCACGTAAGTATGACAAGGACTGTAATATATACAACTATATAATAATCTTCTATGAATACGAGGAAGTCTTTAATTCTGAGAGATAGGTATGCAGGATGAAGCAGTCTAGAGACTGAGCATAATACATTTGGCTATGGAGGAAGGGCAACAGTCTATAACAGAGGAACAGAGGAGGAACATTGCTATGAGACCGAGGGCTTGCGAGTCTTTCTCAGCTGGTGAGCAAGCCAGTCAAGGGCTTCGTTCAGTCCTTCACCAGTGAGACACGCTGTCCCGTAGGTGGCCCAGGGCCTCTTGATGGACAGTCGCTGGATGGAGAGCATC…
Pdum-Arl6-2	TTGAAAGTTACAAGTATCTTCTTTATTCAGTCGTGAAGCAATAGTACATTTAGTGGTTGATATGATATAGCATTTGTACTGGGAAATAAAAAATAAGCTTCAGCCCAGATTGTGAACTGGTATACATAAAATAAATATTATGGATCATCACACATGTAAATACGAAAAGTTCTGAAAAAAGGCGAACCCTGTAAATAGGGTAAACATGGACGGAATGTAGTGTAAACGATACATGATAATTTGATAAATAACTTTTACAGTATGAAAACTCATCGTCTTTTACCACTTCTGTACGAGTCGAGCATTGGTGTTTACCAAATGTGCGAAACTGTACCCATGTGAAAGCAGTTGAAGAGAATGATAAACTAAAGATTTTTAACAAAAGATATTTAACAACAG…
Pdum-Lztfl1	ATTGACATAGATACATAATATATTTTTAAGATACTAAGTTCTCAAATATGTATCATTGACATAGATACATAATATATAAAATCCTATAACCATTCCATAGGGATAGCATCGGTGCCATTAAAATGGTATTTTGCAACTACAATCATGAGTTTCGGCAACTTGAAAAAAATTTATGCTGCTGTCTCTAACCCCTTGTACTATGTTAAAATTTTCAAGATGTCGGGTTGGCTCTTAAAACATTCATAAACAAATTAAGCTTACAGCTTACTTCCAGCCTTGATATAACTGCTTCAACTTTAATAAATATTAGGCCTATACATCAATTGTAGCATCTCATCCAAGAACTATTAGCTCACATTTTCAAATAAATAGCATGATAGACGCACTTTCAAGGCAGGT…
Pdum-Tulp3	TTTTTTTCTGACAAATAATGAAGTTTATTGTACATCAGTGTCCTACAATAATAAGACAGTGGCAAGAAAAAAGAAAAACACAGACACAATTAACAACAGTTGATATGCACAGACTGGCTGGCTTTAAATAATTGCTCATGGTATTGTACATTTCCAAACACAATAACACAGTGAAAATACATAAGCTAACTCCTTGACAGGTAATAACTACTGATAACGTGACTTAACGATAATTCATCAATTTGGTTCACAAATGTGCATGTTTTCATGACACAAGATTTCAAGCTTAATCAACTAACACTGCGCAAGTGCTGTTCATATCTGAAGAGCAAAAAATTCATTTACCAGGTCACCTGACCACATACAGCCAGGAATTTTGGCTTTACAACTCATGCTATT…
Pdum-Tctn1	TTTTTGGATTTCACTTTTTTAATATGAAAAATAAGCATACAGTGTAATAAACTTCTGATGCACTGTAGGACGGAATGTAAATTATGTAAAAAATTACAGCAAACATCACATCTCAACACGTATAAAATAAAGAAAACATTGCAATCGACTAGTCCTATAAAAAATACAAGTACATAAATAATTTATAGATGTATCTTTCAGACAACAATACAACACAAAATCATCAGACACAAAAATTCATCCATGGCAAAATAGACGCATAAACAGCACATATTTTTTGGCATTTTAAGTGCACTTTCAAAATTTGAATGTCTCTGAGATTACAGTTAATGTCAGTTATGCAGTATGTAAGCAAAATGTGATCATTATCATTTATAGTTTATATCCCTATCTGACATG…
Pdum-Tctn2	GTCATGTTGGTATTTTCCACGTACATCCTGGCACTCCAAATGGAATCATGACGACACATCTCTTCCGTGACGGAATGAACACAATCACTTTTGACGTCAGTCAGGTACTGAACAGGAGCAGTCTTCAAACATGCCCCATTGTATCCCCTGCGAGGCAAGGCAAGACGATAATTGGTGCCGGTGTACAAGTCTGCTTGTCCTTCCGTGTTTTCCTTTAGACCTGTCATCACAGAAAAGCCTTGTTTGTAGCCACCAAGAAGCAGTTCTTCAGAAGGCACTCTGGGCGATGTTTCCTTGTAATCATATGACGGTGTACTATCGTCAATAACTGGCAGCAATTCAGTTAATGTTTCTATTTTTGTTTTTGGGTAGAAAAAGTTTCCTAAGAAAGCTGTTCTG…
Pdum-Mks1	TCTTCTAACTCAGGTGATCCTCCAATGAAAAATCTGCGAAGCTCAGATATGGGGGAATTGCCCAAGGGTCTCCAGCAGTGCACAGTTTTAGATATGCATCCTGGTGTTGAGGGTAAAGCCAAGTAAGAATACCCCTCCACCCTGTATCGTTCCCAGGAATCCAGAGACAACACTTCTATGTACATCACTGGCCACCTAGGAAGTTCATCTTTTTTGCTCTCATCAACATTGTCAGGTTTGTAGAGGAGTTCAAAGCTGATGGGGAATGAAAAGTAGGCAACCTGTTGCCTCCCTTCAGTTTTAGCTCTGCAGATCTGCGTCACACCAGACAGATTGCCATCGCTGGGATACCAACAAGGAGGAATGTCCAGGAAAAAACTTATGTACAGATTGTCATGT…
Pdum-Cc2d2a	TTTTTACATTGAGAACTAACAGCAAGTAGTTGCAATTTATTAAATTGAAAAGATAGCAACAGCCAAAATATCACAAATAAACGCTATAAAGTATGGACGGTACACTAACAAACATCTTTGATCATTTACAAGATTACATAAACACATATACGATAAAATTAATTGTAAGTGTCAAAATACAACAACTCACAGATGAATAAATAAAAGGAGTAATGATATAATGATAAAACATAGTTCATATGTAAAAGTTTCCACTTAAGCAGATAAAACATATGAATGGCAGGAAGTATTTGGACGGAAATACAATAAGTTATAACACAAATAAACAATTTTAAGTTCAATGTGAATGTGTAGGTTATATTTAACCAGATCTAAGTACATGTACAACAACAACTGAAC…
Pdum-B9d1	AAAAAAGTTTATATTATAAATATGAAATATGAAATTAACATAATCCTTTTATTTTTCAAGGCAATTTGCAAAGGCACATACTTGCATTGGTAAAAAATAGACATACCAAAAAAGATGGGAGCTACATTGGACTAGACGGAATGCTTTGATAAATTATATGATAATGATATGAAAAAACGCTTTAGAACGGTACACAAAATAGACAATAACTGGACGGAATGTTACAGTGCAAGTTTGAATAAAACCTCCTATAACTTGAGAAAAAAAAATAGTTAGTGATACGAAATATAAAATTGTAAATTTATGGAGCAAATCTTAACAAAATGGTTCAGTATCAAGGTATGCAAGACAAAGCATCCACAAACATGATGATTTTCCTGACAAACATGTTGATAATCA…
Pdum-Tmem17	TTGGAAGATTTATTTTTAAAAATACATAACAGGAAAATATTTTTTCTGGAATGAATAGTCGATACAATGAAATGCTAAGGTCACATTGGTGATACAGAGCAATCCCAACATGTATAATTGTATGTATATGAATACATCAGTTCAGTTTCCAACGGAAATTTATGGCATACTTTTGGCAGTGAACATTAAATGTTTCAGATGCAATTTGCAAGAATGTCAGATTTGGCTTGAGATAATTCTGGCTTAGATCAAGCCATTTTAGGGTGAGGCGTATAAGCTGGTTGGCCCATCTCATCTATTCCATCTAAACTGGTGAACTGTTGGAGATGGAATTTTGTCACTTGATAATTCACCATGAATCTGATGGCAAAATATCCGGCCAGTACTTCAAATATCACA…
Pdum-Tmem107	GCTGAATTTAATGTAGTACAATAAATAATTTTCTCCAATTAAAACTTTTCTGTAACTTCTTGAAATCAAGCGCACAAACTTATACAGTTTAGTGACTGACTAGTTTTATTAATGAGATTTCTGTATAAAAATAAAAGTTCAATCTTGTATAATTACAATGTATACAGTAAATTGCACCCTATATTAGAGGTACATTGCATAATCATTACTGACATTCATTTACAGGTGCAAAAAGCACATTTTTGGACGGTTATAAAACACAAATTATACAATAATATGTCAAAGAAAGTGTTTTTTACAGTTCAATACGACGGCCGGATAACTTATAAAAAATATAAATAGTCAACATTATATATTGCTCATAAGTAAAAGTGTAACATACAAACAATTACCTATTCT…
Pdum-Tmem231	AACCACACAATTTACAAGCTACACTTTTGTTTTTATAAATCACATTATTTATTGCAAAACAATTACCTTTAAAGGCCAAACCAAATTAATTTATCGATGACAGATTTCCCTCTTCTAAAATTGTCATTTCTAAAAAAAACTCAGGGTCACTTGCATTTTGCGAGGTCGGGAAAAAAAGTTGTGTCTCTCCTTCGTTGATGGATGCATGGATGGATGACTGATTGATGATTTGGGTTAAACATCCCGTATATATACACTTGGTAGGCTAAATAGAACAGAAGGAGGGTGATTCGGCCTGAGCGGGAATTGAACTCTGGACCCAGTGATTGGCAGCCAGAGCAATACCAACCAAACTAACCCCACTAAATTCCTTTCTTCCTCATAGTAAATTTTCCATCA…
Pdum-Ahi1	TTTAAAATAAATTATTTATTTTAAATTAATATATACCAGAATAGCAATTGATATGTACAAAAAATTGTAAAAATTTTACCTGGTTTTGGTATGTTTTAAAAGTAATGTAATTACAACAAAATATATCATTCACCAACAAGAAGAGTCCGCATGTAACAAATTGTCACTCCTTACATTTATCACAGAAACCAGACTTACTTTCATTTCTTTGATACTGTCGGACCAGCATAAAATGCTGGTAGGACAAAAACTGTCCATGAAAAATGCTGAAATATATTTGTATATATACTTGCAATAACTTGCAAACATTCAACAAGTCAGATTGATGAAGTCCATAGCTCAAGCACCAAAAATTATTTTAGAAGTGGGTCCCGTCTGTGAATAATTACAATTGGACGG…
Pdum-Evc2	CTGCGTTGCACAGGCATGGGACAGAAAATACTCAAGTGACAATTCCACACACAAGGATTTACCTGTTAAATGCACAAAATGGAACTTCAAGGATAAACACCMAATTWACAAAATGGCCCACAATTTGCTGTGGGTGGCTGTGGTCCTTCTGATGACCTTGACCTCAATTCCAAGTTCAGAAGGTGTCATCCAATCCTTTAATCTTGACCTTGTGACCAATGAAACACACAGTGGCAAACCTGCAGCATACACARGCCAAGCATTTGAAGTAAAAGTTACATTGACTTTTAATTCKACAGCATTTGAAAACCAGACTCTAATCATATCCCTAGAACTTCCAGGGAGTTCAAACAATGAAGTGACTTGCTCAGACACTGGGGAATACCTCAATGGAACCAC…
Pdum-Iqce	CTGGAAATCATTAATTTTCAATAGTGTTTATTTAATCATCTCGCCCAAATTTTATAGCCATTTTTCCAGAATCTAACTGTTTCACATACTTTTGGGTGACCCACCCCCCCTTTCCATACGCCTATGCAGAAAGTTACCTTTAACTTTTGGGTCTATGCAGAAAGTTACCTTTAACTTTTGGGTCTATGCAGAAAGTTACCTTTAACTTTTGGGTCTTTCAATAAATGATAAAATTTCTCAAATCTGATATTAAAGTGGACCAATGTTAAAGTACCATTGAACATCAGGACACACAAATTTTATTCTGCCGATACCTATACATACATTTGCGACATGTCTATTAAGTGTTAACAATAGTTTACATGCAAACTGAACAAAGTATAATTTAACTTTAAGCAT…
Pdum-Efcab7	TTATTGTCCAACATGATATAACAATTGTTTCATATATATTTTGAAAATGTACAGTCAAAAAAGTTCAGTTGATTTATTTGATAATTTGCTCCATCCATCTTATTGTCCAGTTTTTACTCTCATCCTCAGGTAAGAGATGTTGGGAAATAATTGCGGATTTGGCAGGAACTTTTGAAATCTGTTTGAAGTTTCTTCGATTGGTTGAGACATTTTCACTTGAACTGCAGTCAACTTCCACAGTCACGTCAGAGTAAGACTTATTGTAGAGAACCAAACAGGCCCAGAAATTGTTTGAGAAAACGTGCAAGAAAAGATCTTTTGCATTCTTCACTTTCGTGCCATCACCCTGTCGTATAACAGCTTGGGCCAGAACGCTCTCCATGTATCTGTTATCAGAGG…
Pdum-Fuz	CTTCAGAAACGTACAAGCAACCATTCTCAATAAAATACAAGTAAAATTTTCAAGTAATAACAGTAAAATATACATACAAGGCACATTAACATACAAATGTTCTGATTCATCTGTACATAATAACTCAATAGTTCAAAATAACCACTTTTTCCAAATAGCCTGAGAATTCATCCCTCAAGTAAATACATTTTTAAGAATATTAGATTACATGGAATGTTTCATTCAATAATTATTTATTATGCAGGAATAAACCATATTTACATATTACATAAATAATCTGCCAGAGAATACCAACGTCAAAGTAATAAATAAATGAACTACTCAATACCACACTGTTACAAATTTACAACCATGATATGTTTTACTTATCACATTTTCATAGTTCATAACATTGACCGA…
Pdum-Intu	GTACAAGATATGCTTGAGTTTGGAATGGTATGTCATGCAAAAATATGTATATAACACGGAATGGGTAAAGAGTGAGATTCGTAAATAAATTAACAGATCATATACCCTAAATAACAGCCTAGACTAGACACTGTATAACTGAATATTTACAAATTTACAGCAGTCCCTATCACAAGCGTTCTCTTTTTTTTTTAAAGACATAGGGAGGTCTCTCGCACTGATGTGAGATAAGTGCAGACTTTTTCAGCAGAAACTCAAAAAATTTGATTTGTGACATGAGTGAGTCAGAGAGAGTCCTCAACATGGATGGATATTAGGGCTTTGCATCAAAAAATATTTATGTCTTTAGGTATATCTATAGCTTATTTGGACAGGTGGAAGAAAAAGCTAACGGAGAGA…
Pdum-Jbts17	GGGAAGCCCCAAGCCACGACAGTGACAACAAACACACAGGTGGACAGAAAGCACTTTACAAAATTTACTGGACTTAATTTTGCTGCAACTGTTCAATGAGGGATATTCTAACCAAAATATGTTCGAGGATGAGGTCTGGTTGATATGAGGGTGATGGTCTGAATCAGTCGTCATGAAGTTTGAACTGCAGGTCATCGCGACTTCATCCATCAAGAGGAAGAAACCATGGCCCCGGATAGCCTGGACGGGAGAGGACCGGGAGAGTATACTATTGATAGATCGACAGAGGCTCAGTATCTTGTACATCCCATCAGGCAAGACTAAACGCCGCCTGGCCAACCTGCACCCCCTTCTGCCCGAAGTGTGTCTCATCAACTCGTCAAACAATGGGAATTTCAT…
Pdum-Rsg1	ACCAGCCAAGAGTAACCAGAAGAACTGAATGAGCCTATGGCTCATTCAGTTAAAAATTTGCAGTCAAAGGTTTAAGTCACATAATGAGATAGCATCAAAAAACAAATTAATTTTGTCAACTAACATACAATAGGCCTGTTTTAACTCCATAAGAGCTAGTTATATATCTTTGAAGAGTTTGAAGACACAACTGGTATTTTAATAAATTTAAAGGCAGTCATGGAAAGCATATCAATCAACTACAATTGGATGTTTCTGACATATCAACATTCATAATTAAAATATATGCAGGCAGTATCTAAATTAATCATTTTAAAATTCTAAGTTTCTACAGGCATTCAAGTCAAATTTTATAAAACTGTTAAATAATACTACATAAATTATGAAGTAATTATATTA…
Pdum-Ofd1	AGAAATATTCAGAATATTCACATCTAAAATATAAATTACTCTCATACAAATTAAGACGTACATCAAGAAACATAAAAATAGATTTATTCTACTTGTATGTTTCTGCTCTACCAATCATCGAAGATGCCATCCGATGCTTCGTCCTGACTTTTACTTTTATCTAAACTCTCGGAGATGTCTTTTTCTGAATCAATAATCTCCTTAGGTGTGGTCTCAGGAGCGTCCCTCTTCTGTTTGATCATGTCCATGTATTTCTGCATGACGGGGTCGATTTCTGGTTCTTGCTTCGCTGGTTCTTCTCTCCTTGGATCTTGTCGAGGGGATGAAATGTCAGGCACTTTGTCTGCATTCTTGTCCGAGTGACTGTCTTCAGAGCTCCTCCTCTGCCAGGCACTGTCA…
Pdum-C2cd3	TTGTGCAGTGTTGATGGCTCTCTCTTATGTGTGGATTTCCCATAGCAATGCGTAGTGAAGTGACAATTTAAGGTTGAATTGAGGAAATGAGTAGAATGGTGAAGAAGAAAGTGAAAACGGGACGGAAATCCACCAAGAAAGGCTGGCTGAGGGATGATGTGYCAGTGAGTTGTTCCCTACCTCCCCAAGTTGAGGGCCAGGTCAGATGTTATCTCCGAGTGAGTGTCAGTCAAATTGTGTGGACCGCCCCCAGTCCACCGAGGAAGACCCTTGTCAAAGTGCGCTGGTGGGGTGAAAGTGGAATCGGTACTCTCTTCAGACCACTTGATGTCAAAAAGGGAAACAAAGAACATGCACAAACTGTGGCCCGCTTTCCTGTACGATCTGGTCCTAAGCAGC…
Pdum-Talpid3	TTAAATTAAGAGATCATGCAAAATAATTTAACAATTTATCAAAGATCAGAGACGTCTTCTATTGACTCGTCACTAGATTCATGTTGTCCCATTAACGGGACTTTGACTGAGAGCGAAATGGGAGCACTTGGAGGTTGCGCTTCAGATCCCTCCTCCACGGAAGTAGTGCTCTCTAAATTGACCGTTGCCATTAGCGACCGCCCACTAGGTGTCGCCTGTGCACCTACAAGGCGATTAAAACCATCTTGGGTGCTATTGATAGAGCGTGGCTGCCTCTGTAACAACTGGTCAGTGTTAATTGATGATTCTAAACTGTCTAGAAATTGTCCTGACGTTCCGAAATCATCATTTTGTAGTCTTTCGCTGTCTCTAGTGTCCCCGAATAATGCAGAACGAGTC…
Pdum-Dzip1-1	CTAGCTGACCCCTGGTTCATAATATGCTGCTGGGCAATCAGCATTTTCTTTCTTTTATGACTCTCTTTCTTTAATTCTTCAACAGCCGCTTTCTGTTTGTCCAGTTCCTTCTTAGTTTCGTCATGTTCCTGTACAGCTGTCTTCAATTTCTCTTCGTTGGAGTTTATGATTCCGTAGAGGTAGTCTTGGGAGAACAGTAAATACTCGATTGTAAGTTGTGCCAACTTGAAAAGTTTCAAAAAGTTTGGATCCACCTTCCTCACATCAATTTCCGACTCAATACTGCAAAAGGCAACATTCAAGATATTGTCTTGTAAAACATTGAAGTCTGGGTTTCTTGAAATACTGTCTAAGTCTATGGCAGCAAGTCTTTTCCAATCGATGGGCTCGATCCTTTTC…
Pdum-Dzip1-2	GCAGGGACTGGCTGGAAGTGTGGAGTTAACGGAGCTTGTACGTGAGACTGATACATAGATTGGATAGGGACCGGTCCCATGTCGGGGTGGCGGCGAGATAAATGTGATTCCAGAAATGACTGGTTGACAAACGCTTTCGAGCAAAACATGCATTTGAAGTAGCTAGCTGACCCCTGGTTCATAATATGCTGCTGGGCAATCAACATTTTCTTTCTTTTATGACTCTCTTTCTTTAATTCTTCAACAGCCGCTTTCTGTTTGTCCAGTTCTTTCTTCGTTTCTTCATGTTCCTGCACAGCTGTCTTCAATTTCTCTTCATTGGAGTTTATGATTCCGTAGAGGTAGTCTTGGGAGAACAGTAAATACTCGATTGTAAGTTGTGCCA
Pdum-Arl13b	TGCTGCCACCTGGGGGCTCAGAAGTTTGGCATTCATGTTGGAGGGCGTCTTTATTGGTGGACTTCGGAGCTAATCGAGTATTCTCTAGGCCCTGGAAGCCATATTCCTTCCTCAAAAAGCTTGTGTGAGCCTCCTGATCCCTGTGATGAACCCCAGAATGTCCTGGGGAAGTTTTAGAGTCACATGACCAACGATCCCACGTGACGTCATGACAACCACAAACATCATGGCGGTTGTTGTCACAACCAGTGATCTGAGAATGAGAGAGAGAGTGAGATGGCTTACTCACTGCTAATTCAATGTAGGAGGGACAGCCAGTATGTCAACTTCAGTCTTTTCATGCCTATTTGATTTTACTGCTTTACCAGCTTGATTGAGTCTTGTTCCCACCTGTTTAGT…
Pdum-Gpr161	CAATGGACACAATGAGCCCACATCAAAACTGTACGACTTAATAAGGTTATGGAGAGTTCATCATTACAGGTGAACTGACCATGAACTTGCCGATGAAGTTGTATTGGGCTATAGGCTCAAAATAGCACATTATTTCAATGCAATATAAGTTTGAATTACCAAATGAATAGACATACAAACATGGAAGTGGTGATAATTCGGTTACACATGTAAATGGTTTGTGCATTGATTTCTCACAGTCAAGTGTGAATGACAAGAATCGCATGGTAATGAAATCACACTTAAATGGTCACTGCACAACATCTATTGTATATGAATAGTTTGTGTAACAAAGGTATATAATTAATGCAACGACACAGTATTTTGGTAGAGGACATCACATAATATATTGATAAAATA…
Pdum-Inpp5e	CTCCACCCAAAAACCTCCGACTCCACGACTCCGACTCCCGACTCCGACTCCGACTCCAAAGCCCTGACTTTAATACATGTTGTCTAAAATTAGTTTTGAAAAATTCTACCAAGATAGTCAAGATAAATAATATTCTAACGTGAAGCACAGTTCGTATTCTAGCAAAATGATACACAGCGAATTGAAAATTTGATATGTATGGTGTTGACCGCATTAACCATTAATATTAAACATCATAACTGTGTAATAGATCATGACATAAGTGGTAATAACAATCTCAAATCGTGACCAAGACTCGTATCACAAAAAACAAATATTTTTAGACTAGACAAATTGAGATTGGACAACGCGGTCACATGTAATATCATTCAAAGGTGTATACAGTGAATACAAGGAGCA…
Pdum-Rab23	TTTTTTTATCACATTTAACATTTATTACATGTATACATAACATAATTATTGCACAATTAATTAAACAAGTTAAAATTTGGGAATGTTACATTTGGTCCCTAGATGCAGAACATCTCAGTATGCTGAAAGCTACCAAGTGACTTGAAAAATGTATATAACAAAAGATTCTGAGAAAAAAAAAATAGTATTAATGAAGCATTCCGCACTAAATCACATGGACATAATACAAAATGTATTGCTATGATTAAACAGATGCACACTGGAATTATCAAAATTATGTTTATAGTGAAATTATATTTTTCAATGAATCGGAGCACCACATCGCAAAACAAAAATAAATTTTTTTGAAAGGGTAATTCTTCAGAAAGGCAGATATCTAGGACAGCCATAGATATGATT…

## Sheet: Pele
Pele-Hh	ATGACGCCGACCAAAAGGACAACCTCCTCCTCATCATCATCATCCATATCCTCAAACCGGACTCATCTCCTAATCCTCATCATCACCCTTCTCATCCTCATACCCTCCACCCTCCAATGCGGCCCGGGGCGAGGGGCCGGAAGACGCCGCGGCAACCGTAAAATGACGCCGCTCGTCTTCAAGCAGCACGTACCGAACGTCGCGGAAAACACGTTAATGGCGTCCGGGCTCGAGGAAGGACGTATCACACGTGACAGCCCCGAGTTTAAGAATCTCGTGACGAACCTGAACCCAGAGATTCTTTTCAAGGACGAGGAAGGCACAGGAGCTGATAGGATGATGTCACAGAGATGCAAAGACAAGCTGACGACCCTCTCCATCTCAGTGATGAACCAGTGG…
Pele-Ptc	TGAATAGCTCTCATTGATGGTTGCTGTTGCGTCGGAATCACTTCCGCAATCTCCCCCTCCTCCTCCTCCGCCTCCTTTAGAAAACCTGACAACGGTGTCTACTGGAGGGGTGGGGGGCTTGGGTGGCCGGGGACGCGTTTTCCGCCGGATTTTCTTGGGGTACATGTACTGGTCTGCGGACATAGACTCTTTCTTTTCTCCGCCCCCTCCTGCTCCTCCTCCTCCTCCGCCCCGGTGATTACTATTATAACTACTATGATACTGCGGATACTGAGGCTGTCCCCGACTACTGTGCTGCGTTCTTGTAGAGTACTGCGGCCGCGAGTACTGCGGTTGTGAGTACTGCGATTGTGGTTGTGATTGTGAGTACTGCGTTTGTTGTTGTGAGTACTGTGGTTG…
Pele-Smo	ATAGTCAACATGAATGATTTACAGACATTACTTATATGTCTTTGTGTTGTGTGGCAAGGAACATGGGCACAAGATGGGCGATCATCCATCAATGCCAATGGCCTCCCTCAACCATCCACAGCTTCATCTCGCTGCTCGATGGAAGTAGATAAATGTGAGCCTCTGATTAATGGCAATCGTACCATGTGCTTCGGTGCAAAACTTCCCTATTCTCACACGTCTCTCGCGCTCACCACAGACTCGGCCAACCAAACGAAAGCGTTTGAAAACCTGGCACTGTGGGAAGGTTTGATGAACGTCCCTAAATGCTGGGAGGTGGTGCAACCCTTCTTATGTGCGACTTATTTGCCTAAATGTGAGACCAAGACGTCTAAAGGGACTGGGCCAAATGGAACGGAT…
Pele-Gli	GACCAGATGACCATGGAGGCAGAGAGCATTGGGGAATCAAAACATTGCCCTAAACCAGATTCCCAGACTCAGTTGGAAGTGGAAAAGCGTGATCAAACCTCATCCCCACACAAGCCATCAAGCAGCTCCCAGGAGGAGGAGGAGCACAAGCCTGAGAAGAGAAACAAACCAGAGACAGTAGATCGTGCTGTTGGTTCTACACCATCATTCCCCCCAGATCCCCATCATCCTCATTATCCTCATCAGCGGGGGCATCCTGGAGGCACTTATCTAACACCACCTTTTGCTCCTAACTTCACGGATCCACGCAACGGAGGAGGAGGACTAGAAGCATTTGTACCAAGCTATCCATCTTTTCCATTTCAACACCCTCCACCACCTCCTCATTTCCCACCATCC…
Pele-Disp	CCCCATTCTCCACCATCGGTTCCATTTCCCCGTTCTCTTTGCTTAGCAAGGTACAATGTTCCTGTTCCTCCTCCTCCTCCTCCTCGTTGCACTCAATGCACCCCTCGTCATGGTTATTGGATAAACTTACCGACGAGTTTTCTGCGGAGTGATGGGATAGAGACAGCGTGTGTTTTGACGAAGCGTCACTTAACCGTTTCATTGAGTTTGAGTTAGAAACGCTAAAACTGTTTCCACCAATTGACCCTCCTATGTGTTCTTCCTTACTTTCTTTAACCTCCACTCTTCCAACACTCACGATCGGACTCCTATCAGCCAGAGGCTCCAGTTCGTGCATCTCCGTACTATTAGCCCGGGATATATTCGAATCCGACATGGTGTAGACTGTTTTATCTACGT…
Pele-Hhat	CTCATTCTTCACTTTGTCAGTTTTGCCTTTGTCATAAATATGATTCACCACATTGATGCAGCAATACAATGAGAGTAATAGAATGCCAGTAGATACCGGCCAACCTTCCCAAAGCAGGCGTCTTGCATACGTTATTCCAACATCTACAGAGCTCCCCAGGAAAGTATAGACACCCACAAGTTGCAGGAGATAAAGCGGTGTGGACGCAGCAGCTTGGAGTCTATGCGTCCATGCTGGCGATAATTTCGCGGAAACATTCATTTGACTAGCTGTGAATTTTGCGATAGCTTCAACTGCAACCCCTGCGAAATTGATGTACACCCACACTAGAAGATAGTGCTCTGCACCGTGCCAGAAGTAGATGAAGGTGAAGCACATGAAAGAAGCAAACAATTGACG…
Pele-Scube	GTTGTTTTGAAAGAAGAACTTGTCCACTTTGTTTCTGAGCAGCTTGAGGAAGGATTCCGGGAACATGGCGTTGGAGACGTTATGATATTTGAAGTAGTTGTACGGGTGCACTATGACATCCAGCAGCGCGGCGAGCAACTTACGATCCTTAAGAACCTCCTGGTTCTGGTAGGAGCTATAGAGTCTGCCGTCACTCACTATGTCCTCTATGAGGTCTTGATATTCTTCATCATACGCCACATAAGGTATGGAGAAGCCTTTTGCTCCCTTGCTTTTACTGCTGGCTTTGAACTTGATCCACAGTTTCCTGGATCTGGCGGTGAAGGCTCGGGGCTTCTCTGTGGACCGGCACGTCTCATACGTCGTTACGGAGTATGGGGAGGCTGACTTTCGCATGAC…
Pele-Hhipl1	GTAATATGGGAATCTGACACATTCCATAATAGGAATAAGAACACATGTCACATACCACCCGTTCATAGGGATACTCCAGGGTTCATGACTCGAGGGATTTTCTTGTCCATCTGCTGTAGTCTTGCTTGTAGGGCTTGTAGTACGATCCTCTTCTTCCTCTACCACTACTCCTTCTTCAGGGAACCGGCATGTACTGGGATCTCCCCTTCTGATCGGGTCCACTATCCTGAAGACCTTTCCTGACGCTGAAGCAGAACTTGCATATGATGTAGATAACATGTAGATTTCTCCATTGTAGTCCTCACCAAAGCTTAAAATATTCTGAGGGTACGTTCCTGTCAGTCCATTGAAGCAGATATCCGGCCCACATGTAGTTAGTTCAGAGTTGGTCCATGTCTT…
Pele-Hhipl2	CAATACAGCACTGACGACAGTAATTATACAACACATTGCCACAAACAACACATTGACAGCGCTGCTTGGTGGCTCACCATCAGTCGGCTTCTCCTCTACAGATTTGTTCTCATCTGTGGTGTTTCCATCCGTAGTCTCGATTGTAGGGCTTGTTACACGCTCATCTTCTTCCTCATTTGTTGTACGTTCCTCTTCTTCCTCCATCACCAGACCTTCAGGGAACCGGCATGTACTGGGATCTCCTCTTCTGATAGGGTCCACTATCCTTAAGACCTTTCCCAATGGAGATGCAGAACTTGGATCCGATGTAGATAGAATGTAGATCTCTCCATTATAGTCCTCACCAAAGCTTAAAATCCGCCGTGGGTATGTTCCTGTTAGTCCGTTGAAGCACACTTC…
Pele-Gas1	TGATAATAACAACAACAAATGTGACGACGATACAAACTTTATACTAACAAATATATGGCAAAAAACTAACTGTAATATCCAGATTAAGCCTCTGTTCCACTTAACAGTATGTGACGAAACACCAGCGGATGTGTGAGCGACTAAAGCATCAGTTTGTCGTCTATCCACATAGTTATTGTTTAAACTGTTATTTTGGATGTCTCTTTCATCCTCCTCGTCCTCGTCCTTGTCGTCGCTATCAGCCCACCCCGGCGGTTCCGGGGTGTAAGGCTGCGCAGGGCCAGGAGGATAGAGCGTAATGTGGTCGTGGTCATGCCGTGAATGTTCCGTACTGTCTTCTCCGTCTTCCGCAGACGGATGCCCGACGCTGCCACGGGACCGACACAACGCTTCAGTGTT…
Pele-Fibbc	ATAATCTAGCTCATCATGGTCTGACGGAGGATAGTCGTTTACACGAGGGATTCTCCGGCTGTGAGGACTCTTCATGTACGAGTCTGAGTTGTCCGGGCCGGCGTAGTGATGCAGAGGAAGTGGTGGTGCATTGTGGGATGATGGACTGTGCGGCAGATCAGCGTCGCTCGGCGGGTACTCAGTGGCCGGGGACACGTCTAAGCTGTCTATTGTGCTGTCTAGCGTGCCATCGTTACTGGACTGGTCGGTGTTATGCTGGCTGCTGGAGCTGCGTTGTTTCCGTCGACGCGGCCGGTGCTGTTTGGCACGGGACTGCTGTGACGATGATGACTGCGAATGTTCTGACTCAAGTATGTCCTGCTGTATYCTCTCATAATGCTCGGGCGGCAAAGCATCGTA…
Pele-Sufu	CTCTGGGACTACGGTAATGGTGAGCTTTCTCCCAGGCCAGTTGTATGTTTTGGGAGCTTCAACATTTTCACTGCCTTCCTCTGCCAGGTCTGACATATCCTCTATCACTTCCTCCATGAAATCTTCTGTCAGCAACACCTGTAGCCAGGGTCCATGTGCAGCGTAAGGATGATGTTCATCGACAAATGCTCCGGAGACCGAGGATGATACAAAGGTGATGGCTGAATCATTCACTACACTCTTGAACGTGAAGTGGCGACCATGCCGTAACCGACCTCTTAGTGCGAGTGAGATGAGTTGTGCTGCTTGTAAGTTGAATTTGATATGGATGCAATCTAGTACTCTTGTTCTGAGCAGTTCTGTGGGGGCCTCACTGCTGATGTTACTGTCAAACGATTC…
Pele-Fu	CCAATGTGAGAGCGTCTTGACAGACAGCTTTGTTGATGTTACAAAATTCAATATTTTAATAAATACTCAGCTGTCAATGAAGTCATACAGTAGATGTCACCGCACATGATGCAGCAATATATTAATAACGCAATGATATAATTCAGCAAAGTTGTTGATGTGAGACACTGTTTGTAAACTAACACTAGTCATTAGCACTCACTCTACAACCAGTGGCAGTGACCCTCTCAATGCATGTGGTGGTCTAACCATGCTAACCAAAATCGATGGTGAACCTGTTATTCTAGCTGATATATACATCTCTTAACACTACAATGGAGAACTATCACATATTGGAGGCGATTGGGGAGGGATCGTTTGGGAAAGTCTACAAAGGACGAAGGAAATATACAGGACAGG…
Pele-Kif27	ATTCCATTGGTTGTTCTTGCTCACCTCAAGGGAGTCTGTCAGAAGTCCCATGTTCTCTGATGCTGTTGATTTCCTCATCTGGACTTCATCGTTGCTCATCCTCCTCAGGTCTTTCCTGGATATCCTCACCGGCTCTCCTGCCCTGGATCCTTCTCCTCGGGACTCTCCTCTGGAGCCCATCCTTCCTGCTCCTGCTCCTCCCACTCCATCCCTCAGCTCTGGGAGATGATCCCATGCGGGGTGCATTGGGCCAGAGGGGCCAGTGCGAGGCGTGCCAGAGTGAACACCACTAGTACTGCTGCCACTGTGCCTTGAGCTGGAAGGAGGTGCAGATCGTGGGTACTGTTGCTTCATAGAGGACCCAGATGAGGACATTTCACTGCCCCTGGGACTCAGTGG…
Pele-βTrCP	ATGATTGTTGAGATTGGCCTAAATAGGGTTTAACGACCGGACCGACACTGCGTATGACATATGCCAGTCTATATCCCCGTTCCGGTCATCCACACCTTTTTTTTTAAATATTTTTCTTTTGAATTATCCATGACTTATATTGAATAATGATGATGATGAAAGAGTTCTCCTCAATGTCCTCCGAGGCTTATGATGAGAGAGGTGATGAGGATAGAGGTGTGAGTCCTCCCCCACTTGCTCCTGACCCTCCGGCAGCCTGTGGTGGTGGTGCCCCCAGGGTGGATTCTTGCGGTGGGCCTCCCACGGGGTCCTCCAGGAAGTCCCAGATGAGAATCGTATTGTCGTGAGAACTGCTGACGATCTGAAGCTCATCGAATTGCAGCCGGAACACACGACCAG…
Pele-Ift25	TAATTCATTTATTACTAGCCCAGGTACAGGTTCAAAAAGAAAGTTCCAAAAATAAATTGAAAACCAATGATGGAAATATTTGATAATTCAAAAGAAGTAATGCCTCTTCCTTCCTATGTTTTGTATACAGAAGAAATATCAAACTTTTAGTTTTGTAAACATTCATGCTTTATATTTATAAGCTGGGTTAAGTGTTCGTAATAGAAAAATTAGTCCATTTTCTGTTCTGATCAAATGACAGATAACATTGGATTAAACAAATTATGTTTAGCAGTTTTAAAATCTCTTTTATGAACAGGTAACTCAGCTAAAAAGGATAACAGAATAATCAATTTGTAAATAACAAAAAATATTTGTGCACAAACATAAACTGAACTAGTGGCACTTGTATAATGTAAA…
Pele-Ift27	TTTTTTTTTGCATTAAAACAATTTATTGTTTGGGGTGATATACACGTGATTGTGACTCCATTGTTTGAGTTTGTACAACTACAGAGTTCAACACTTGATAACATACAATAAAAATGTGACAAAAATGTACACAATGTGGACGGAAGATGATAAAAAAAAGTTACACAATATGGACGGAATATGACAAAAACATTAAAACACTCAATTCTTCAACAAGCTTTCAGTCAAAGTAAGTTACAACAATCATACTTCTTCCATAAATACAGTGTCACATACAATGATAATAAAAAATAATAATAATTATGGTGAAGTCTCAAAAGGTGCATGCATCCATAGGCTCGATGGGCTCAACCAGGTGCTAACAAAGGTGCTTTATTGCGTCCACCTTGTCCAGGTACT…
Pele-Ift52	AGGATTTTCAAGTGGTGGCCCTACTGACAAAAATGGTAGGGAATACTTTTTTGGTGGCCCTGCATTGTGAACTGGTGGCCCTGCATTATGAATTGGTGGCCCCGGGCCACAGGGCAGCCCTTAACGTCGAACCCTGGATTATGTGAAACTATGAAAATACTTTATACAATAGTACCTCCATTCATTCATAAGTGATTTTTTAACGCACCCAATGCTTTGAGCCATCCATTCCATGCAATCATAAATACATATTTGTGATATTTTAATTGGCACTATAATACAAACTTGACAGGGCTCTCAATTTAAAAAAGAACAGCTGAAGACCTATTTTAAATATTTGCAATAGTTTTACAGACAAATATACAGGAATTAAAATTTTATAGCCAACGACCGACCTCT…
Pele-Ift54	GGCTGGACGACATTCTTTTTTTCTTAGTCACACATTACGACTTAGAAGAAGGAGACGCAACTAATTGTCCTTGGATTAGTACTGCAAAATGCTTAAATCTTGGCACTGTTTCTACCTACTCCTTTATGTGCATTTTACACCCGAATCAATTACGTTTAAACCAATGTTTCACTTGAAAACGAAGTGGTACAAAACAGCAGTACAATACAAAGTGTTTTAAAATGACAGTACAAACATACAATATAACAATGGACGGATTTCCTTCGTATAAAATGTTTTTATACGACATGACTTATAATTGTAAATTACATTAATTTTCATCAACATTTTTTTTTTTCAAATACCCACCATTTCCAACATTCTTGTCAATTTCAAATCACAAGAGAAAAGTATCACATG…
Pele-Ift56	CTCCCCTGTCCAGTCAATGCAGTCCTTTGAACTTGAATGATTCCTGGGGTGGGTTTCACTAACGGTTTGGGGGTATAAATGTCCCCTAAAATTGGGTTCTTTGCTAAAGAGTTTGAGGGAGGTTTGACACCCAATATGTTTTGTGAAACGCAGCCCAGACCCCTATCCCTTATTGTGAGTGTTTCTATTGCACGGCGATTCTGTTCTCCTTTGCCCATTTCTTCATGGTACGAACAATGTACTCGACTTGTGGGTTGCCTGTGTTCCTCAGCATCTGCACAACATCACGTAGGGTCTCCTTTGGCTCATGTCCAGCGATGATGAGTTGGAACACCCCGACACAGGCTCCTCTCTTGCCCTCCCAGTACTCCGGGTTTGGATCTAGTCTCTCCAACACAT…
Pele-Ift57	CTGTGCATTGCATGACGAGTGAATAAAATTACTTACAAATAACAGAGTGATCAAATAATAGCATTATGCATTGCACAGCCAATAACGGACCTATGGAAACACGGCTTAAATTGTAACCCAACAAACTGTCCAAAAACATTTGCATTCAATATGAAATAGATAAGGGTGAATATTGAAGGCGCAACTTCATGGTGTCTGAATATGTCACCCAGCATGTTATCATCTTTCCTTCGCAAATATTAGCTGTAAAATGTTTCAATTCTTTTTCTTATTACCCTAGTGTTTGAGCTTTTAATTTAGTATTCTTTAGGTGTGTTTTTAGTACTTTTGCAATGTGTGCCTTAGAATCCTTTAAGAACATCTGCATCTATTGGCAATGGGTAATTCTTCCCCTATAAT…
Pele-Ift80	CTCTTGTTCCTATTATCTATATTCTCCTCCACCTCATTCTCCTTCTCCCGCTCCTCCTGCTGTTCCTATGATCTATATCCTCCTCTTTCAGACGACGTTGCTTGACACGGCTGAGAATGAAGCAGAACTACTACGAAAGAGTGACTTCTTTTTTAGATATGATTGCAGTGCCTGTGTTACATTCCTCCTCCTCCTCTTCTTCTTTCTCCTAATATCTATATCCTCATCCACCCCCTTCTCCTCCTGTTCTTCCTATGATCTATATCCTCCTCTTTTAGACGTCGTCGTCTGTTGGCGGGGCTGGTGATTTGGATTCGTGGTGCCCATGGTGCCCGTGGTGCCCGTGGTGACCGGAGCTTCTCTTTCTTTCTGATGCTCCAGCTCGATTTTCTCCTTTAT…
Pele-Ift81	TCAAGAAATAACTTCTGAAGCTGAAGCAAAACAAGTGACAAAGGTTTGGGGGTAAATATTTCCCCTAAAGTTGGTTACTTTGCAACAGAGTTCGGGGGAAGTTTTACCTCCAAACTGCTCTGTGAAACGCAGCCCTGACCCCCAAACTTGTTTTCCGTTCAATGTTAGTAATGTAACTAACATGAACAGTGTGTATTAGTGCTCGTCTTTCATAATTCAATTGAACAATGTATTGAGTCCTCTATTTCTTACTGTGGCATGTTATCCATGTTTTCTTGAAAGCTGTCGCGGCTTGAGTGTGATATACGTGACCTAGGATCGGGCGATGGACCGCTGGTGATGGGTTCATTAAGATGTGCACACTTGAGCTTCATATCTGCCAGTCTGAGCAGATCCTTC…
Pele-Ift88-1	TACACTCTTTCCCTACACGACGCTCTTCCGATCTCTATATTGGACGGATATCACAAGAAAAATACATCACTATATTGGACGGATATCACACGTGACTTGAGATATGTGGACGGTAAGAAATAAATACATGCCAATTAAAACATTGTAAAGTGTCATACATAAAATCAAATGTTAAAGTCATTAACAAGTAAACTTTTAAACAATTGGTAAAATTTAGTTAGTAGGTATTTACTACACAAAAGTATAGCTTCAAAATTATTAGTCGTTATAATAGGAACTGTGACTGATGAAACCCCATCTAATACAGTTACAAAAGCAAAGTAATAACATCACTACTTGATAGTAACAAGTCACAGGGATGGAAATCTCCAAATATAACAAACATTAAGGCAAAAAGTC…
Pele-Ift88-2	CGACGCTCTTCCGATCTGTTTGAAGACTTGCACATACATCAATGACATTTCAAGGGACATACTTTACAAAAAAAACTTTTGTCAAGTTTAAAATACAATTGATAACAGTTATTGTTCACTGACCCATTTACTTTTAGTATCACAAATATGTTCAGTTGATTAAAAAAGTAAGATTTTTCCTGTTACACAAGCAAAACATCAATAGAATCAAATATGGGACCAACATCCCTAAATGCAATGTGAAGACCGCGCTAAGCACCAGTTCATTTTGTCAACATGTAAAATGCAGCTTCTTCACAAAAAGGGTTGTAAAATAGACCTCTCTAAATGCAATATGAAAAACAAACCACTAGCACCAGTTCATCTTTTCAACATGTAAAATGCAACTTCTTCCCCAAA…
Pele-Ift172	GTTTACTCTATGCAGTGCCATGATTTAAGCATTTCGCAGCACTAGTCCAACACCATTTAGAAAGTGTCCTTCTAAGCAATAATGTGTGACTACGAAAAAATCGGTCCTCTGCCTGCCAGCTTGTACTTTTAATTCTAACCCGTCTCAGACTAGTAGACTAGTGCTAGATCTTGACACTGTATACTCTTAATGTTTTTACTGGAAAGAGTAAGCTGGGTTGTTGCCTGCACCACACCACTGCTGCAGAAACTTGAGGACATCCTTACATTCCTGGTTGTGTGAGACTTTGATAGCCATGAGAAATTTGTTGTAATCCTCTTTGTTGGCTGCTCGGCCAGGACGACTGAACTCTACTTTGTTCCTCAGCACAGGGTAACCTGAGACAACACAGGGCAGAGA…
Pele-Ift121	AATAATAATAATAATAATATTAAAATAATTAATATTAATAGTGAGGTCTTTTTAGGTGCATGCATCCACAGGTTCCATGTGCCCAAATCTATTAATTACTGTTTTCTCTGGGTACTAGATGATAATCCTTGATAAGCCCCAAAGGAGAGTGAACCTTTTTTAAACACAGCATGTCCCTTTAGGTGTGATCTCCTCGCTTTTATAGTGATGCGAATAAATAAATATTTTTATTCTCTGGGTACTCCGCTGAATGTTGATATTAAATAATAACAATTTGTTTATAGTCCTAAATCCAGAAAAGTTCCAAGTGACTAAAGGTTTGTTGGTTTGTGATATATCATTGAACCAATCCAGAGAAAAGTCCCATCATTTACACCCTAGCATGGCAGAGAGGGCATG…
Pele-Ift122	TATTCACAAAACTGTTTAAACTTTTTGTAAGCCATTGGTAGTAAAAGTAAGCTTAAAATCTGTTTAAAATGTTTTGTGAATATGGACCATAAATAATAAAACATGCAGTCATACAAAAGATCCAAGTCATCTTACACGCATTGCAAAACTGATTAGGAAAATAACATCTGAATGTTACAAATAAATAGTACAAGTTAACAAGGCTGTACATTCACATTTGTACTCCAATATCACATAAACTTGTGGAATGTTGTGTTGATAATAACATTCCAGTCAATAAACAAAATCAGATTTGTAAGGCATCAACATCTGATCACACAAATTTGATGGGTTGATACTGATATCACATTTTATGCATATTAAAACCTCTTCAGCAGAATATAGACATGTAGCTTAATT…
Pele-Ift139	TCCGATATCCAGTGTTGTATCCTGTGATAGACCACTTCTGACACCATGTGACAGACCAAATATGACGAGTTAGGCGAACCGTTTATTTCCATGAGGTACATAATGCACATGAAATGGATGGCTGGTTTTACATAACGTACTCATGACATACCCTATTGGGAGTATTTATTTAAATACTTTATTTTTCCTCTTTGTATAAGATGTATTTCTTCAGCAATTCTCTCTTTAAAAACTCTTCCTTTCTTTTGTCTTCCTATTTTTCATTATTATTTCTTCTTTTCATGCATCTTTCCAAGTTTCATTCTGATCTGAGATAATGTATTTTACTCATTCATTTCATTTGTCTCGTGCCGGTTACAACTGGTTACATTCTGAGATTCTGTCGCGCTTTATCGAGGA…
Pele-Ift140	TTATTCTTGTAGTCCTGTGCTTGCTGCTGTTGTTGCTGCTGTGCTGATAGTGGTTTGGATGTACTCAGAGCTTTGGCTTCACATACAAGCAGTTTAGGTTCTGTTTTATCCCAGAAGTGAGAATGTGGGTAACGCCCTTGTATGTCCTTGGCAGCTTGGTGTTTGCCCCTTTCTTCATTGGATAGTTCTTGGTCTTGTGAGCTCTGTTCCAGCATGTATTCATCTTGCTCTCCATGTCCTGTCTCAAAGTTGAAGAACTGCACATTATCCATCTCTACATCCCATATGTAGAGATGAGGGTCGGGCTCACCATTTGCCTTGCTGATAATAATGCTGACTTTGCTTCCATTGCAGTTACACTTAGCAGACACAATAGCACTGATGTCTGGAACGGCTTCA…
Pele-Ift144	GTGAAAACAATAGAAAAGGTAATAACAATATTCAACAAAGAAATTCAAACATTACTGTGCCAATAAACAAAATGGCCAGTATTTAAAAAACGTTTAAGTAACTTTTCATTGTACATCTTTTATAATTGTAGTGCATCAAGATTGATTAAAATGTGTTAAAACGTTTTGTGAATAAGAACCTATTTTTATATATTAGTTTTAGTGCAAGGATATAAATCTATTTACAAATGTTTTTAAACAAGAACAGTAGGCTACTCAAAGCTTTTGCAGAGATATAAAAACACTCCAGCATAATTATGTAAAATTGATCAAAGATAAAATTTGATTAAAGCTCTTCTCCAAGAGTAGTATCAGAGTTTTTGTACTACTATAGCTATGCATGTAATTTAGTAACTTAAA…
Pele-Kif3a	GCCACAATAAATTATTTTCTTCCTTATTCTTGGTTATTAGGTATAAAGTGCACAGAGAAGAATTGGGTGCAGCTTAAAGTGCGACATTAGACTGTTATATCCTTTGTCATCTCCTTTTCTTCTTTTGTAATTCTTGGATAAAAGATTTTATTTTGGTATAGAGTGCACAGAAAAGAGGTGCGGCCTATAGTGCCACATTAAGCTCCCCCCCCCGCGCCCCTTTTTTTCCAATGAGGTTGTGGCATCATTTTATCCAGGTAACAAGTACACAGAAAGGTTAGGTTGTGGCTTAAAGTGTCACATCAGGCTGTTATTGTTATTCTTCATATTAGATTGTCCGGTAGGATTGTCATGTAATTTTCCCCTTGTCTTTCTTCGAATTAACATATTTTACTCAGG…
Pele-Kif3b	AGAAAGAAGAGTGTATTCAAAATATAAAATTATAAACATCACCAAGCCCACTTGTCCTTCCCATTCTTACTCATTTCAGACTAGTAGACTAGTGTTAAATCCTGACACTGAGTAGCTAGCAGAAAATTAGACGAGTCTTTGAAAATGTGGATGTTACTAGCAACGCTTTGAAACTAGACCGCGAGCTACTGGGAACATTTCTTTGGTTTCTTCCGTCTTCTTCTGAGTTTTTTTTTGCTGCCTCCTTGATGTTGACGGCCTGCTTTGTACAGATTGGCTGCCATCAATGTCAATATCCTCCTCATCCTGTAGCACCTGATCTAGAGCGGCCTGGATCTTGGGCGGCACGGTTGGTCCTTCATAGTCCATTGTGGTACGGTCTGGCCTATCCAGTTCCAC…
Pele-Kap3	ATAGTTTCTTTTTAATATACATCCCATGTTATGATGAAACCTTAAATTTGATTTTACAAATGGTATCGGCTCATCACTATCGTAAAGCAGTGTTCTCAATTTAAGCAGGCGACTCTGGCTGTGGACAGGAATTCAATTCTTTTATTTTTGTCTATGTAATGAACAAATTGCTATTGATCTATGGCTGTGATGAGTAGATCTCCGGCTGTTCTGGTAAAAAATGAGAATCCTGTTTTCTATTTGAATTTGAGAACTCTGGATTGAGCGACTTAGAAATGTGTCTTTTTATACAAAACATCTTATGATGAATTGAAACCTCCATTTTGAATTCACAAATGATAGACACACATCAGTAGTTGTAAACAATGATATATTTCTACGGCTAATACTCATAACCAT…
Pele-Dync2h1	GTCGACTACATCCTTTGCCTCGTTGAGTTTGGACACCCCGGCCTGCAGATGCTGCTGCTTGAGTTCAATCTTCTGTTTCTTGTTGCTGTAGATCACCTCATAGGTGTGAAGGAAGGTCATGTACCTGCGAGGTGTGCCCAGTGTTGGGAACATGGCTCCAGCAGATTCATGTACAAGCAGGAATCCCTTGAGTAGTATGTCACCACCAGACAGACGACGGCCACGCTCCTGGGCCTTGTTCTTATCACCACCAAAATTACCACCCTCTACCTTCTTGATCAGCGTCATGTTGGGGACCTTCATCATTGATTCTCTGCTCCATCCATCCATCCACTGTACAGAGCAGCACTTGAAGAAGGCAGGGTTCGATTCACAGTTGATGGAGAAATTAGCATTGTG…
Pele-Dync2li1	TGATTTGAAACTATATAACAAAAACCAATCAATTGAAATGTAAAACAACCTATGCTATGAATCCACACATCAATCTATCTATCTATCCAGTGCCTAAAAAGTCAGTTTGTGATAACTATAACTATAATTCATATACAAAATGCAAGGACCGATTGTGAACACATTGAAGGCTTGAGCATATCAACATTTTGAGCATATAGTGTTGCATGGTGAGCAAAACCAGGAATCTAAGTAGAAAAGTCTACGGTTGGTTCCTTTTTGAAGGCTGGTCTTCGTGCATCTGATTCTCCTATTTCACCTAATGCCAAAAGCCGTTGGAATTCCTTCATCTTCCTCTCGGACTGGCGGCGGTAGCGCTCAAACTCCTGGTCTTTTTGTTGGCGCATTGCATCAATACCA…
Pele-Dync2i2	CAAATGTAACTAATCTTGTTTCTACATTTTCTAACGTCATCACTTGTTCTTATACTATCAATCCGCCGTTACTCAATTGGGACATGTGCCTTTATACCACAAATGTAACTAATCTTGTTTCTCCCATAATGCACTGAATAAATTATTAAAACAAAACAAAATGCTGATTTTATTGTGAATTTATTGCATTAATTCTCACTTGGCACAAATAATGCAAAGAACAATAAACATGAACAAACAATATCACAGCGTGAATACATAAGTATAATGGACGGATGGAATGTTTGTAAAACTGTGACAATAAATAAAAGGACAATCTTAAAAGGTTGAAAGCATCTCAAAACCATAAAACATTGAACAATCCCACTTGAATTCTTCCCACCAAATATATCCAGCAGT…
Pele-Dynlt2b	CTTAACCAATATACCATGGTTTTCCTCTGTCCAAGGCAAAGCCAAAACACCAGCAGAAAATGGTAATATGCCCATACAGGTTTTTTTCTCCTACAAAACTGTAAGACTTATGGGTAAACTGTATTAGTAGACAGGTATGCACACCTTGTGTCCAACCCTTCACATATATCCTACCCTTCACACTATCTGTCCCATGTAGCCTACCCTGCACACAATATGTTCCCCCACCCTTCATACTGTTGGCCTATGTGAATATCCATCTCTTTAAAGACTGACGTTAAAGAGTGAGATCACCATATAGGTGTCTCCATTTAAAATATGTATATAGATACGGCCTAAAGTGCAACGTTACCCCTTTCAAAATCCAAGTTTCTAGAGTATTGAACTACAGCGCTAGTC…
Pele-Bbs1	GGAACCGAGATGATAGTTTTCTGCAGTCTGTACATCTTGTCATCATACTGGAATGTGATGATCATGTCGAGGATGGGCAGAGTGAGAGAAGTGTTCTGAAGGTTCACTGTCAGCTTGAAGGTCGGACCAATACCCTGAACCTGAGCATTGAGCTTAAGTGGCTCAGATGTGGAGGTAGAGATAGGAGTAATGCTGTTCTCTAGAATATCCACATAACTGCGAGCGGTTTGTAAGCGCAGACGATACAAGTCATGCTGGAATTGTCGGTGCATGGAGACAGAGTTTTCTCTTTCCCTCATGGTTTGGTCGACAAAGAGCTTTGTTTTCTTGGGCACATTGAGTTTTTGGCCCTGTGCCGCTGGAGGACCTCCCAGTATGTCCTTCTCCTCAAACATTGCT…
Pele-Bbs2	ACAGCAGGAGATCTCCTTACCACAGCCGGTGACCTAATACTTTAATAGTAGTAATTGTTTAATAGCTGAAAAGAGAAGAATTGGACTTTACAGCCGGCAACAGACCTCTCCACAGACGGAGATATCGCCGGTCGCCTGCTTAAATTGAGAACCCTGGATTGACCTCTCTACTACCTTGAAGAGCAGTAACATTTCCTAACTGAATGTCTATCCTCCTTTTATTGGTGTCTGTGAACTCTTTATGATTTAGTTTTTGGCTCTTTTCCTCTTAGTATATTATCATTCCTTTATTTCTTATTTACTCACTTTAGTTATTTTCTCTATAATAATTTGAATGTAATATTTCTTTTTCCTTAATTTTGAATAGTAGAATAACCATCCTTTGAACTCTTGATGATC…
Pele-Bbs4	AGTCTTACTGTTGATGTGTTTCAAAGGAGCCTACAGGAGACTGTGCAGTAGTTGCAGTTGGTACGAAGGTTCGAACATTCTAAAACCGTTGTATCTCCTATTGTTCATGTGTTCTTTCACCCTTTTTCATTTTTATGTCAGATATACCATATTATCTACTAATAGAGAGTTCTAAATCCTACTGATGAGAGTTTAATGATGTGCTTCAAAGGATCCACCATGAGAAGCTGCCTTTGTTGTAACAGGTTCATCCTCCGGATGCTCTGAGGGAGACATTGAAACATTCGCTCTCATATTCTCTCCGGACGTAATAGTCTTCAGCGGAGCAGGGGGAGGATGATAGATATTCGCCCCAGAGAGCTTAGTCGTCATCGGTGCTGACCCAAGGGACGGAAGAGG…
Pele-Bbs5	CAACCACCCAACCATGCGCTCCTAGTGTCGATATGAGCAACTAACAAATACAAGCACCTGCAACATTTCTCCTGCGACACTACCGACCTTCACCTTGCATTCTTGTATCCAGTGTAAACGATTTTGACAGAAATTTGAAGTTTATGAATAAAATATCAACATGGGAGATAATTTATGGGAGGACAGAGATGTGAGATTCGACATTTCACCACAGCAGATGAAGATGCGGCTGGGGGAGAAACAGATAGATAAACTGGACTCCATAGAAGATACAAAGGGCAACAATGGAGATCGAGGACGTCTGATGATCAGTAACCTGCGCATGATGTGGACCAGTGCTTCATCCAATAGAATCAACCTATCTATTGGTTACAACTGTATTCTCAACATCTCAACAAA…
Pele-Bbs7	CGAATAAGCGAGCAAGTGTGTAGTCAATAAGTCCATGGTACAGTCAATCATTTGGAGAGAGTAATGTTGCACTTTAAGCTGCACCCAATCCTTTTTTGAGTACTTTATACCTAATGAAAATATGTTTAAAGGCAATCAATCTTTCAGAATTTTCCTTCATGAATGACTAGAATTGAAGCAGTAGAGCTAAGCCTGGCTGAAGAATTCTGTCAGTCGGTTCAGATCGTAGTCATCAAGCACTTCAAGCAACATGGGCACTTTGTTCTTCACATTCTGTCCCTTGAACTTGAACTTGTCAATGTACAGGTCGGTGATCATTCCATACAATCTCTCGAGATGACACGGCTGCTTCTTGAACTCTGTGAGCAGAGCGTCGGAATTATTGAGAATCTCAGCGTA…
Pele-Bbs8	ACGCTCTTCCGATCTTGGTGTTGTCAAGTGTTTATTTGGACGGAATACTGACATTGCACAACAAATAACAATACAAAGGTGACAATCACACACCAGACACTTATCATACATATGTAATGGACGTAATGTGAAGTAATGGACGGATTTCAGTATCAGCTTCCTTACATGCTTACAAACTAATACATCTGTAAGGCTATCTACCACATAAAAATATATCACAAAATGTTACATGATATTTACAATTAAAATCAATAAAAATGGCAACAAAATATGCAACTGCTACGTGAGCATGTTGTCTTCACTAGCTGAAGAAACCTAATAAGGTTACAGGAAAAAACTCTCTCATTCTCATGCTTACCGTCTAGACTCTCCCTACACCCCAAACCACATGTCTCCGGC…
Pele-Bbs9	CTTAAGTGGAGTTTCCAAAGGTTTATAAATAAATAGCTGTAAATTGTGTGATGCGTGAAAAAAATTGCTTACGCTACAGAGAGTGTCAGAATACTCATTACACAATACACAGCCATTCACAGATCTATGGAAACTTGACTTTAATCCTTTGCTTTTTATCATTATTCACACTAACATGGACGGACGACAAATAGTCTATTTGTTGTGAAGTGGAATGAAGAAATTAGGTCTCTCTCAGAGGCGGACATCACAGATCATTCAAGTCTCACAGACAGCTGGTACAGCACACATCACTTAAACATGTCATCATCCTCATTAAGCCCATATATCTTCTCCCCTGTGCTCCCACCAGTCTTCTCTGCTTCATCATATCCACCACCTCCTTCCATATCATCCAGG…
Pele-Bbip1	GCTCGATTCAGCTCGATTATCGATCGTTGGCAAGACGTCTTCGCTCGAGCAGCATTTTGACCACGATTCCCAGCACTACAATACAGTACGTTAGACGTAGTGCATCACCCCACAAATTAGTAGGCGCCTGGTTTTAAATATGCGCCTGCCTCAAATGAGCGTCTGGCCAATAGAGCCTGTCAAATAAATTAGCGCCGGGGACATTATTCAAGGAAATACAGTAATTAAAAAGACACATGTATTAGAGTGATGGTTCAAACAACAATGAGAACAAACAATAAAAAAAACCTCAAACAATAGTGCCAAAAGTGAGAAAAAAATATATATATATATAAGGACGGAATAACTGCTTTCGTAACATCACAATTATAAATCCATGCTAAATGTGAAATAAATGAC…
Pele-Arl6	TACACTCTCCTGCATGGTTCTCAATGTCAAACAGCGGGAGATCTAATCATCACAGCCGGCGACCTAATACTTCAATAGTAGTAATTGGTTAATAGATGAGAAGAGAAGAATTGCATTTTACAGCCGGCGATTTACCTCTTCACAGCTGTAGATATATCCGAGGTTGCCTGCTTAAACTGAGAACACTAGTCCTGACTTATTTACTTATTTACTACCTCTTGCTACTATAACTTTAATCTGCTCCGTTAGCCATCCAATGCCTTCTTCTAGACCTTCTCCCGTTAAGGCATTACTGGCGCAAATATGCCATGGTTTGTCACGAATCGATTCCAATTCCAACAGAGTGGAGCATTTTACACTGGACAACGCGTCTCGGACATCCATCTTATTGGCGAAGAA…
Pele-Lztfl1	ACTGCCATTGATAACCACAGGCACTGCCATTGATAACCACAGGGACTGCCATTGATAACCACAGGCACTGCCATTGATAACCACATGTACTGACATACAAGTAGACGTGTTTGTATAAGAATGAGCTATCATATATCTTCTTCAAGTTGATGTGTGCACTCAAAAGGCAGTGCCTGTGATGATCACATTTACAGTTAAGTGGTCTAAATGTAGGGAGAATTGAACATTCTAAATTCACAGTCTTTGTTGCCCACACATCATCTTCTTGCTCAGATCAGTGCTAAATTGTTAGTATGGATATTGTTACCCCGCCTAATTTTGACTCTCTCTCTATACATTTCAAACGACATATAAGTGAGGAATTTAGATGTTTTAAAATGTACATTGAGGGTCCTAACT…
Pele-Tulp3	GATGGGTTTCACTTAACAATTTGGGTGTCAAATTTCCCCAAAAACTGTAGTAAAGTAACTAATTTTGGGGGACATTTCTACCCCTAACCCCTTAGTGAAACGCAGACCAGCTTCGCTATTTAACACACACTGGAATGTAATAAGTGCTCAGTCTTGATTCGTGATCTTTACATTCTCTCTACTAAAATACGATCATCTATTAAAAAAAAAGAAAATCTTGCTTCTCATGTTTATAAGTACCAATGACAACATATCAAATGCACAACAAAAAATAGGTTACAGTTTCTTCCAACTTTTTTAAGTATAGTGCAATGACCATTATATATATATATTTCTATATATGGGCATTGTTTTTTGTCTCTTTGTTTAGTGGCCCCGCTACAATGCTTTTTTTATGAT…
Pele-Tctn1	GCTAAAAAACAATTACAAATTTAAATGTTTGGACTGGGTTGAAGCCAAGGTAGATATATTTAGTGACAATCATCATCTTCCCCCACAACACTACCATCATCTTCCCCCACAACACAACCATCACACTCAGGTAAATTGAGTGAGTGTGTGTGTGCGTTTGGGGAGGGGGGCGTGGGATGATTTTAATTGTCACTAAATACTATCTGTGTTTATAGTCACATTCAAACATTAGAAGACATAGCTAGCGCTAACAATCAATGCTATAAAATTCCTTTGCAAACCTAAATGTTTAGTCTGAATTGAAGCATAGGTGGTGTTATTTGGTGATAATTATCATACCCCCACCCCAGTTCCCTTTGCACATCCTCACACACAGACTACCAATATACTCATTTTTAT…
Pele-Tctn2	CGCTGTAATTTCATAATAGGGTTCTCAACCTTAGCAGGCAAACAGCGATATTTAAAAAAAAAATCTTTGTTTTAAAAAGATAATCATATAATTATCTTTTTAAAGCAAAGAGTGGTTTTGTTTACAGTCGGTGATTTAAATATTTACAATACTTCATAGCGACTACATTTTTTTCCATTTGAGCTAAAAAAAATACTTCAATATCAATAAAACAGCAAATCACATTCATCAAATAAATGAAATTACAGAGAAAACATTACATTTATACATACAGCAAAATAAATAAACACATTTTATGTACAGTTAGTAAAAAACAAATACACACATTTTAGTGCTTCTCACAGTGATGAAAAACTTGATGGAAAAAATACTTGTCTGTTTCATGTGTAACAAACCAAA…
Pele-Mks1	TTTTATTTTAACCATTCTGTATTTCATTCCTAGCGTTGTAGTCACATCTTGCATAGTAAACTTTATATTTGTATATACAACAATAAAGTTTATCTTTGTAGTATTCTGCTTTTATTGTGTTATAAAAAGTGGACGGAGACAATGGACAGATTATTTTTTAAGTATAAACATACAGTGATACACAATATAAAATAACAGATAAATCGCACTGAACCAATGGATGGATCGATTTAACACGCAGGCACAGCAATCGTAATAAACAGGAGAAAAACATATAATCATTTCTACTTTGTATGCGATTGCAGTGCCTGTGTTTGGACGGTACAAACATATACACAATATATAAAAATAAAAAAATCACACAGAACCAATGGACGGATGGTTTTGACACATATGCAT…
Pele-Cc2d2a	AAACCTACTCTATAAAAACAATCATCATTTTAAGTGGAGATTGCATTTAAAACAATAATCTCCTGTTCTATGGATAAATAAAGACTATAATAATATAATAAGATGTAATATATAAATAACACTTACTTTAGGATATTTCCTTAACAAAAAAAAGATTATATACAATATTTTGTTTATTGAAATAACTTAACAAGTGTGTTCTCTTATGCACCACAGACAACATGATAGTCTGTTTTCATTATCCCTTCCGCTTCCTCATCTTCCGTTATTTCAAGACATCCCATAAGTCATACCTTAAACAGTCTCTAAATCTCCATAGTACACATTTTACACTCTCCAGTCTTCTCTCTCTATCTCTCTTCTCTCCCAGCCCTCTCTGTCCCTTCCTCTCTGCTTTCT…
Pele-B9d1-1	CAAATGGTCGCCTAAGCTGTCAAAAAGTTCTCCACTGAACATTTTTGTGTATGTTTCTCTACATGCTCATCATTTCATATCCAGTTTGATAAGGTGTTTACTGCAATATGTGTGAGGTTCATGTGATCGGGCAGCTTGTTGGAGCAAGTGACTTCTCAGAGAAGAATTTGTTTGCAAGATATACCATACACACAGAAGGAGGATGGTCATTGCTAGCGGGACAGAGAGAAGGCCAGACACAGGTGGATCATCCTCAAGATGAAATGGCATATTGGTCTCACCCTCTAGATCTACATTTCACCACTAAAGGAATCCAGAATGCCCCAAAGCTGATCATGGAGGTTTGGCATCAGGACTCGTACGGCCGCAATGAATTGTTTGGCTACTGTCAGCAGACCC…
Pele-B9d1-2	TCTGTTGTTAACTGCACAATATTTCACATATTTTTTATATTGTATTAAATACCATTTAATGCCAATTATTTTGATAATAAATACAAATTAGTTGTCAGAAAATAAATTAATGGTGTGTTTACAAATGGTCGCCTAAGCTGTCAAAAAGTTCTCCACTGAACATTTTTGTGTATGTTTCTCTACATGCTCATCATTTCATATCCAGTTTGATAAGGTGTTTACCGTTTACTGCAATATGTGTGAGGTTCATGTGATCGGGCAGCTTGTTGGAGCAAGTGACTTCTCAGAGAAGAATTTGTTTGCAAGATATACCATACACACAGAAGGAGGATGGTCATTGCTAGCGGGACAGAGAGAAGGCCAGACACAGGTGGATCATCCTCAAGATGAAATGGCATA…
Pele-Tmem17	AGGACTTCCTACCATAATGACAGTAAAGTGTTATATTAAGTTTGTTTGTTGTTTATGATAGTATGGTAGATGAGGTCCATTATGGTAGGAAGTCCTTAATAAATAAGATCCAATGACTACGACAACACTAACAACAACTTTGGTGCATCACTATAACAAATATAATGATGACAAAATAGAAAAAAATTAACAGTAATAGTAGTATTTCTATTACTTTTGGTGCATTACATTATGTATCATTATGTATCATTATGTATCAAATCCTTCCACATATCCTGGCAGGGGGCATATAGTACTAATATTGAAACATAAATAAGAAAACTAAATGCTAAATAAAGATCTAATAACCGTGCTATCAACATTTGTGCTTCACAATTATTACTCTTGGTGCATTAGGCC…
Pele-Tmem107	GGGTCATCTGTATCTAGAAGAGGGTCCAATTGTGCCCCCTGTTCTGTAAAAAAGGGGTCATCTGTATTGGAAAGAGGGCCAAATGACCTAAACGCCCCCTCTAAAAGCATCCCTGTAACTGCTATAATTATCCCAACAAGTTATTACATTTCATGATTTCAGATAAATGTCTATATGATAAGCACTACTGTGAATAATGTGAATAATGAGGATGAGTAGAATGATGATGATAAATGTCAATGATAAAGTAGGCACATAGGTCTTTTTTTCCATTAGTAGTTTTGCAGGAAGAATATCCTAAAAATGTGCTCTAGATGATGATAATAGTCCATGATAAAGTAGGCTCATTTTTTTTCCTTTAGTAGTTTGCATGAATAATGCTTTATAATGAGCTCTAGT…
Pele-Tmem231	CCCTAATAATGCGTGACGAGAAATTAACAATCGTCCGCCAACTGTTTCTACCCATTTTTACTCGGCTCAGACTAGTAGACTAATGTTAAATCAGGACATTGTATTACTGGTTAATTAAATTTCTATTTACAAAAAACATATTTGTGAACAATTCATTCAAGCAGATCTTTAAAGGTATTTAATTTTAGTGTCTTTGGTTGTTTTTTCGTATTTGAGGAATCCTTTCCCTCTCACTCCTCTTCCCTCCATCCATCCTCCACCCTCCATCTCACTCCTCCTCCTTCCCTCTCACTCCTCCTCCCTCCATCCTCTCACTGTGATTTCAGTTTCTGGACAGTGGGAACAGCTCCATATTTAAATATATAGTTGAGGACAAAGAGGATTATGACCACATAGTTT…
Pele-Ahi1	TCTGTGTACATCGCAACCTGGTCACCTGTTTCTGTGTTCCACATATAAGCACACGAGTCCTCACTGCCGGAGACCACAAATCCTGAGCAAGGAGTGAGTACACTACGGATTCTCTCACGGAAGTTAAGAGCACCGATGTAACGCATCATCACAGCACCACTTTCCCAGGCATTACGACCAAATCGCGCTGAGATTCTCAGATCAAGCATACGTAATGTGTTGTCTTTGCAGTGAACCAGAAGTCTGCGCCCGCTTGCATGTAGGGACAGGCTGTTGATTGAGTGACCCTTGATCTCTCCATCATTGATCTCCCTGTTGAGTGTCCAGTCTTTGAGTACTCCTCTCTTGGACGGCTGATCCGTGACAAAGACGTTCCATTGTCTGATGAAGCCACGATGA…
Pele-Evc2	GTTTAGAAACCGTCCTGATCGTCTTCATCTTCTTCATAATAGGACACTTGTGGCTGCTTCTTCTTTTTCTTCTTCTTTTTGCCGCTTGTTTCAAGAGGAGGCAGTTTTTTCGAGGGTAAAGAATCCCATGTCTCCGGAGATTGGCTTCTTCCAAGCGGTTCTGGCCTTCGTCCTTGAAGTCCTGAGCTCGATCCCCGATGCTTCAGCTGTCGTTTGCTCAGGCCTGGAGTAGCAGGTGTTTGGGGTAGTGCAGATGGAGGGACTCGTGAGAGGGTGGCAGACTGGACACGATCCACCAGGGTGCTGCGTCTCCGATCGAGGGTCGGACGCTCACCAGGTGCTCCACCTCTTCCATCCTTCTTGGGTGAAGCTGGTGTGACCCCCTCACAGAGCTGTGTC…
Pele-Iqce	GCCAGCTTGGTAATGTCGGCTATCAGTGAAATATGCAAAAATATTGTATGTATAGCTAGAGACTGTAAGCTATGTATAATGGGATGCCTAAAAAAAAGAGAATTGAGAGGTTTCTCACTGCTTCTATCATAGCAATAATAAGAGTGAAGCTAAATCTTGTCTTTTGAGCTTTTGTTGGTAAGCACTGCCACACTAACATCCAGTAACTACACTTTTGCTGTAAAAACCATTCGATGTAAGAAAGCTTGACTACACTTTTCACAAACCATTTCATTAGGACGACATATAACAATTTGATTTTCATGATTTCTTATTTGCCAGGCCTATAGCACAAAATGAGTATACATGTAGTATCTGAGAAAGTTGAGAGCTTGACGTATCTTCTTGCTTTTTCAATTG…
Pele-Efcab7	CCCACCACTCGCGCAACTTTATTGTAGACAACGATGAGGAATGCGTGCCTACTCAAAGACGTAAACTTTTATATTATATTATATATTATATCAGCATACCCTAATAACACTCCAGTAGTTATACATTGATTGGATGGATTAATACCTCGGAAAAATATGAACTATATTTTCTTTTAACAATTACATGAAGGGTCCTTTGCTTCTTTGTACACCACTCATTTCTTTAAAAAAATCTAAAGTTTCTGAGACACTGTGTTCACTTTGGACGGATTATACATTGCACTTTACGTATGGAACTCTGTGCCTTTGCTATCCACTGTATCTATCTATGATCTATCTGTCTATCTATCTACTTATCTATTCAAACAGGTACAGTTGCTCTCATGTTTTATTGATTTT…
Pele-Fuz	TTCAAACGTGTATATCCCACCTAAAATGCTCCTCTTTCCTTTCCTGGCTTGCCAGGGGCGCATCGAGCCTAGGGAATGTATTGTGCCTTACAAGAATACACTATTATTATGTAGGCGGAAGAAGAAGAATCATGATGAGCACAATACAAAAGATTGACACAAACGTTCTCTAAGCTCAAAGTACAATCTGTAACATATTATAGCAGTACTATGCACTTCTGCTCGAAGAACATTTGCACATTGTTCAAACAAGTCACCATCAAATTAAAACAATATTAATCTTTGTACAACCCACTCATACAATCTGTAGCACCACGCCTTGAACGATCCATAATGTACTCCGAGAGCATTCATAATCATAATGCACCCGAACAAAGTTCCAAGAGGCCAAATCTCATT…
Pele-Intu	TCCTCCTTCTCCACCACCTCCTCCAGTGCTTTTTCCAGCTGTCTTTGGGCCCATGAGATCCAGGGCATTTGGTAATGTTCTTTTCTTACTGCTCTTAAACAGTCCTAAAACACTGTCCTCGTCATCTTCCTGTCTAGTTCCCCAATAGCGATGTTCATTGAAGGAGCTATCACTCGTGCCTCCTGTGGATCCCGTCTCTATGTCAGAGTCAGTGTCATTAAACACAGCACCGCGACCATGTTTTTGCAGGGGCACATTAGGAGCTGGGTATGCATTGGGGTGTGGCTTTTTGAGGATTGACTCTGGCTGTTTATTACCCCCAGTAACAGGGAGATTAGGATCAATCACCCCAGCTGTACTCCCTCCTCGCTTCCTGCTCTTCTTTCCTATATTGCTGAA…
Pele-Jbts17	TCTATCAGCCGGGTCAGGTCATCAGATTTATCACCCTTATGTATGACACCGTTTGGCACCAGAGCTTCGGTTTCCATTGCTTCTTCAGCCTCGATCGCATCTATCTCTTGCTGCTCCCTATCACCAATAGCCTCGTTCAACGGGTCCACAGCTTCCATGATAGCTGCTTGTAGATCTGGTTCTATTGTACCATTTATCTGTTCTTCTTCCATTCTCACTGATTCTTTCCTCCTCTTCTTCTTTTTCTTCTTGTCTTTCTTTGTTTTCTTCACCGGCGCCTCTTCCTCCTCCATATCACTGTTCAGACCTGTGATACTGATGATGTCGTATTCATCCTCAATTCCTGTGATGGTAATGTCTGTCTGTGTGTCTGCCTCTACCCCGTTATCATCTACAACC…
Pele-Rsg1	ATAACTGGAATTATTATCTGCCCTGTTCATTTACTTTAAACATATTTTATTCAGGCAGACAGTACACAGAAAAGGATCGGGTGCAGCTTAAAATGCGACATTACCCTCTCCATATTTGTTTTAATGATCTATAACAAAAACAAAAATTATCGGCCCTCTTCATTGCCTCTAGTGCTGTAATGTCTATCTAGCAACTTCTGGTCTCTTCTGAACAGCTCGTTGCACATGTGGTTAATAATAGCAGCGGTTTGGTTAAACTCTCGCTCACTCGGTTCGTGATCCGGACTGGTTGGTTTGTTCTGGATTGTATGCACTGGGATCTTCCATTGCGACTCGAAATCCACGATATTTTGTTGCGTCACCTCTCCCTCGGAGTACAGGTCCGTTTTTGTTCCCAGC…
Pele-Ofd1	CTGTATACTTCATTCGTCAGAGCCTGAGTTGTGTCTCCGAGCTGATCCCGCAGATTATGTAGTTCTTGTCCCATCTCTTTCATCTGTAACGACTGCTCCTCAAACTTACGGATCAGACCTTTGTTACGATCAATCTCTTCCTGTAGCCTTGTGTCTGCCTGTCTACGTTGATGATCCGCCATGGTTCGTTCCTCTTTCAGTTCATTCTGTACTTTCTCCATTTGCTGCTGCATGAAGTACAGCTCTGGTGTGGGCTTGCCTGCTCTATCAGTCATCTCACGCAGAAGTTCTTCATGCTTATTCCTTAGTACCATGTTATCCTTTTGCAGGTCTGAAATTCTCTCTTTCAATGAGTCAATCTCTCTCTTGTTGATGTTATGTTCATCCTTCAGCATGGGG…
Pele-C2cd3	ATGGCGGCCTAAGMGAGAGGGAAAGTTTGTTTTGATGAGTTTTATTGATGTAACTCATTTGSATATAATTGAACARYCACAAAACTGTTCACAATGAAGGATAAAATTGCAAAGAAAAAGAAGGCAACGAAGAAATTGAGAAAAAGAGCCGAGTCGTGGACTGATGAGGATGTGGTGGTGTCAACGAGCCTGCCCCCGCTTGTGGAAGGACAGCTGAGATGTTACCTCAAGGTCCAGGTGAAGCAGATACTGTGGCTCATCTACAATGCTCCTCAGCTCACACATGTGCGCCTGCTATGGTGGGGAGAGTCAGGCAAGGGGACTACATTCAGACCGGTTGATCCGAAACAAGGTGACAATAGTAARCTGACAAGCCGSACCACTGCACGCTATCCGATC…
Pele-Dzip1	CCAATCATCTTCTTCATCATCATCTTGCTGTTGCTGTTTCCGGTGCTGTTGTTGCTTTTGCTGCTGCTGTTGTTGTTGTTGTTGTGGTAGGTGTCTAGGACTCTTGCCCTTGTTCTGCCTGGGTGTGGGTGTAGGTCTGTCTGTCTCTGTGTAGTCCTCTTCCTCACTGTCCTCTTCTCCTGAGCCTCCCGACCATGAGGATCCCGTGGTCGTGTAGGTGCCAGTGCCGTCCATAGTGCCAGCAGTATAAGATGACCTTCCTGTAGATGAGAAATCCCTCGAAGTCTTGGTGGACATATTAGTGGTGGTAGCAGCTGACTGTGCACTGGCCCGGAGTTTATCTGGGCTGGCGGCCCTCGGAGCGGGACGTGGGGCCGGGGAACTACGGGATAATTTTGG…
Pele-Gpr161	CTTCATCTACTATACTATCATAAACAACAAATAAACTTAAGATAACTGCATTACTGTCATTATGGTAGGAAGTCCTTAACACCTTATTTCGATTCACAACCTCTCCTAAAACAAACCCCAGATTTACACATGTAAGTACTCAATATGGTTTGCAATATTGATGCCTCTGATATATGGTACAAAATATACAATACTCATACACAGTACTCCACAATACTCCAAAGGTTATACTGTAGCTCTCAAACAACAAAATAGTACAAATACATATCACCGATACTGCACCATGGTAATACTGAATATAGTGAATATCCTACTTAGTGGTATATAATAAGTACCCTTAGATACTTTGCTATTGAATAGTGAATATAAATGAAAAAAGCACAATGGGTCTGGCCAGCC…
Pele-Inpp5e	CGTGTCTCTGCCGGGCCTGAGCTGCACTTCATACACTCCAAACACTGGCTTATGATCCGAGTCGCACACGTCATGTGCAGCGTCATAATGTACACATGTTACAGCATGCTTACGCTTACAGCGGAACAACACACGATCCGTATAGCTTGGTATCCTGAGTTTGCTGGTATCTATATTATTCGTGCCTATGTCATACTTGTAGCTGGGCAGGAACTTGATACGGCCTTCCTGGAAGTCCTGGAATGCTTTATCTTGTGTCTTTGCTTGATAGAGTTCATCGTGTTGTATAAGATCCTCATAGTCTGCTGGTTGTTGGTCCACATTTGAGGCATGGATTCCTTGCATTGCATTCTCCACACAGCCACGAGGCTTTAATAACCGGAAGTTTGTATCTCCCGC…
Pele-Rab23	AGAGTTTGAACCATTTGAACTAAGAGATGTAAATAAATTTGGGTCTCCGATTTTTTGTTGTGATTGTTGTTCTGCATACGAGTTCATTTGTGCCAAGTACTCTTCTGCCAGGTACTGAAATACTTCATCTACGTTTACATTGTTTTTAACGGATGTTCGGTAGAAACGTAATTTCAGACGTTTCGCCAAATCCTCTGCTTCTTCCATAGTGACTGCTGCTTCATCCATGCGGTCAATCTTGTTCTGTATGATGACGGTTGCAATCTCCCCGACCTCATCCTCCACTTTCTTCTTCCATGACTCCACTGCTTCAAATGAGTCCCTGTCTGTAGTGGAGAACGCTACCACACAGGCTTGGGCTCCTCTGTAATAAGCCTTTGTGATGGCATCAAACTCCTC…
