# Supplementary material for: Gotta Go Slow: Two Evolutionarily Distinct Annelids Retain a Common Hedgehog Pathway Composition, Outlining Its Pan-Bilaterian Core
Source: Int J Mol Sci. 2022 Nov 18;23(22):14312. doi: 10.3390/ijms232214312 (PMC9695228; doi:10.3390/ijms232214312)
Supplement: Supplementary file 1 [file ijms-23-14312-s001.zip › File_S10_Scube_nexus_alignment.txt]

#NEXUS
begin taxa;
	dimensions ntax=21;
	taxlabels
	MATN2_HUMAN
	MATN2_MOUSE
	Branchiostoma_lanceolatum_CAH1257463
	Danio_AFV39854_scube1
	SCUB1_CHICK
	Q6NZL8_SCUB1_MOUSE
	Q5G872_SCUB2_DANRE
	Q9JJS0_SCUB2_MOUSE
	SCUB2_CHICK
	Danio_AIG14184_scube3
	Q66PY1_SCUB3_MOUSE
	SCUB3_CHICK
	Capitella_teleta_ELU05576_scub1
	Owenia_CAH1786874_scub1
	Pdum_Scube1_like_DN85130_c0_g1_i3
	Pele_scube_TRINITY_DN158641_c0_g3_finn
	Patella_vulgata_XP_050411229
	Mytilus_edulis_CAG2187680
	Priapulus_caudatus_XP_014668020
	Penaeus_japonicus_XP_042889278
	Procambarus_clarkii_XP_045607843
;
end;

begin characters;
	dimensions nchar=1489;
	format datatype=protein missing=? gap=-;
	matrix
	MATN2_HUMAN	MEKML------AGCF-----------------------------------LLILGQIVL-LPAEAR-----ERSRGRSISRGRHARTH-PQTALLESSCENKRA-------------DLVFIIDSSRSVNTHDYAKVKEFIVDI-----LQFLDIGPDVTRVGLLQYGSTVKNEFSLKTFKRKSEVERAVKRMRHLSTGTMTGLAIQYALNIAFSEAEGARPLRENVPRVIMIVTDGRPQDSVAEVAAKARDTGILIFAIGVGQVDFNTLKSIGSEPH-EDHVFLVANFSQ-------IETLTSVFQKKL--C------------TAHMCSTLEHNCAH--FCINIPGSYVCRCKQGYILNSDQTTCRIQDLCAME--DHNCEQLCVNVPGSFVCQCYSGYALA-EDGKRC-----------------------------------------VAVDYCASENHGCEHECVNADGSYLCQCHEGFAL-NPDKKTCT----KIDY-------CASSNHGCQHECVNTDDSYS----CHCLKGFTLNPDKKTCRRINYCALNKPGCEHECVNM---EESYYCRCHRGYTLDPNGKTCSRV----------------------------DHCAQQDHGCEQLCLNTEDSFVCQCSEGFLINEDLKTCSRVDYCLL----SDHGCEYSCVNMDRSFACQCPEGHVLR-SDGKTCAKLDSCALGDHGCEHSCVSSEDSFVCQCFEGYILREDGKT-CRRKDVCQAIDHGCEHICVNSDDSYTCECLEGF-RLAEDGKRCRRKD---VC-------KSTHHGCEHICVNNGNSYIC--KCS-EG-----FVLAEDG-RRCKKCTEGPIDLVFVIDGSKSLGEENFEVV--KQF------VTGI--------------IDSLTISPKAARVGLLQYSTQVHTEFTLRNFNSAKDMKKAV-------AHMKYMGKGSMTGLALKHMFE------------RSFTQGE--GARPLSTRVPRA----AIVFTDGRAQDDVSEWAS-KAKANGITMYAVGVGKAIEEELQ---EIASEPTNKHL--FYAEDFSTMDEISEK-LK---------------------------------------KGICEA-----LEDSDGR---------------------------QDSPAGELPKTVQQPTESEPVTINIQDLLSCSNFAVQHRYLFEEDNLLRSTQKLSH-STKPSGSPLEEKHD----QC---------------------------------------------------------------------------------------------KCENLIMFQNLA--------------------------------------------------NEEVRKLTQ------RLEEMTQRMEALENR----------------LRY-----------------------------R--
	MATN2_MOUSE	MEKML------VGC------------------------------------LLMLGQLFLVLPVDGR-----ERPQARFPSRGRHVRMY-PQTALLESSCENKRA-------------DLVFIIDSSRSVNTYDYAKVKEFILDI-----LQFLDIGPDVTRVGLLQYGSTVKNEFSLKTFKRKSEVERAVKRMRHLSTGTMTGLAIQYALNIAFSEAEGARPLRENVPRIIMIVTDGRPQDSVAEVAAKARNTGILIFAIGVGQVDLNTLKAIGSEPH-KDHVFLVANFSQ-------IESLTSVFQNKL--C------------TVHMCSVLEHNCAH--FCLNTPGSYICKCKQGYILSTDQKTCRIQDLCATE--DHGCEQLCVNMLGSFVCQCYSGYTLA-EDGKRC-----------------------------------------TAVDYCASENHGCEHECVNAESSYLCRCHEGFAL-NSDKKTCS----KIDY-------CASSNHGCQHECVNAQTSAL----CRCLKGFMLNPDRKTCRRINYCALNKPGCEHECVNT---EEGHYCRCRQGYNLDPNGKTCSRV----------------------------DHCAQQDHGCEQLCLNTEESFVCQCSEGFLINDDLKTCSRADYCLL----SNHGCEYSCVNTDKSFACQCPEGHVLR-SDGKTCAKLDSCALGDHGCEHSCVSSEDSFVCQCFEGYILRDDGKT-CRRKDVCQDVNHGCEHLCVNSGESYVCKCLEGF-RLAEDGKRCRRKN---VC-------KSTQHGCEHMCVNNGNSYLC--RCS-EG-----FVLAEDG-KHCKRCTEGPIDLVFVIDGSKSLGEENFETV--KHF------VTGI--------------IDSLAVSPKAARVGLLQYSTQVRTEFTLRGFSSAKEMKKAV-------THMKYMGKGSMTGLALKHMFE------------RSFTQVE--GARPPSTQVPRV----AIVFTDGRAQDDVSEWAS-KAKANGITMYAVGVGKAIEEELQ---EIASEPIDKHL--FYAEDFSTMGEISEK-LK---------------------------------------EGICEA-----LEDSGGR---------------------------QDSAAWDLPQQAHQPTEPEPVTIKIKDLLSCSNFAVQHRFLFEEDNLSRSTQKLFH-STKSSGNPLEESQD----QC---------------------------------------------------------------------------------------------KCENLILFQNVA--------------------------------------------------NEEVRKLTQ------RLEEMTQRMEALENR----------------LKY-----------------------------R--
	Branchiostoma_lanceolatum_CAH1257463	M-----------------------------------------ADMTIVGLLLIVVGVTVDHPAMAQ---RDESESIELDLREGQVYGWSDYITVLTGPSYGSRAE---------CDSQAVVRVDFSGPYKS------ARFVLQYNDQPRLWTFDVSDSPAADGYGGDPGLTSNMAETQIFNKQMRV-YSNNLPGYMDATIDGDLLIRIEDDII-----------DRNSRLSLEISDERLEWNR--IGSKKKGY--------INSQFLYTLSGQSPMYG-EVDYYIYAGFNR-------VPAGTFRSGSGL--CKASVILLK--AKDVDECMEGTHDCHPNATCSNTPKSFRCQCRQGYV--GNGRHCEDEDECAVN--NGGCVHECTNTQGNYRCDCYDGFMLH-DDGHNC-----------------------------------------IDVDECAVNRGGCQQICLNNMGSYECRCSADFVL-SDNGHTCISNKGSGN--------CKKQEHGCAHICQETNRGTI----CQCRPGFELAPNRKDC--IVTCSHGNGGCQHECQDT---DNGPVCTCHLNYLLASDGKTCIGES---------------------------ETCAVNNGGCDRQCKDTQSGVRCSCPDGFTLQPDGKKCLDVDECRI----GNGGCDHDCRNTVGSFTCSCHKGYKLL-TNERTCIDIDECSI-NGTCDHTCENTPGSFWCYCNQGYQAY--GITHCGDIDECSINNGGCHHTCKNHLGYYECSCRAGY-KLHPNKKDCIEAE---MC-IPLKAPAKAVLTCN----KVGDKETCGLTCK-TSAH---FSSESED-TYTYSC------------GSDTEYEWTHEKV--NAT------MPSC---------------SEHVNAPSLKRKAQFKFSADKCRLRRRHRERFQDNFSRAL----SKQRRYPCTELCQVNYVNLRCGNRPTRTKRAKKRRGRRRKGRR-REVEGQSG---------SVIVAEFELQMNPEEPTD-KCDVNCVR-------RRTEKKLRRTVNTLRKSINREQ--FFVRFAGTDYEVMRRSLK-AD----RGVESICTLGQIMVGDKCISCSVGSYFNME--SGRCEKCPSGTYQDEEGQLTCQPCPSEGSRSATGIVGARNVTECGGQCSPGHFSWDGFVPCIPCELGTFQPDPGRTSCFSCGGGVGTISDGATSFEHCIVR-ESCSAGQYYNVQGG----QCHRCPHGFYQPRAGQNFCVRCPGNTTTDFDGSTNENECKDRTCGGEIGDFMGYIQSPNYPGNYPSNVECTWHIVPPKGRRILVVVPEIYLPAKDDCGDVLVMRKGASPYSVTTYETCQTYDRPIAFTSRSRKLWIQFKSNGAN-SQKGFQVPYVTYDENYQDLIEDIVRDGRLYASDHHQEILKDKKLVQALFEVIAQPRNYFKYSSAESTAMFPRSFIKLLRSKVTRFFRPF----
	Danio_AFV39854_scube1	-----------------------------------------------------------------------------------------------MGPAC------------------------------------------------------------------------------------------------------------------------------------------------------------------------------------FSWDVCLLFLL-------INTLDVMGNV------------G--VPDADECSEATDDCHIDALCQNTPKSFKCICKTGYK--GDGKHCEDIDECEND-YNGGCVHDCINIPGNYRCTCYDGFMLA-DDGHNC-----------------------------------------LDVDECLDNNGGCQQICVNTMGSYECQCKDGFFL-SDNQHTCIHRSDDGMN-------CMNKDHGCAHICREITKGGV---ACECRPGFELAENQRDC--KLTCNYGNGGCQHTCDDT---DVGPICGCLQKYALHSDSKTCIEKDEAAIESSEFNTTSVADVDKRVKRRLLMETCAVNNGGCDRTCKDTATGVRCSCPVGFTLQPDGKTCKDIDECLE----NNGGCDHFCRNTVGSFECSCQKGHKLL-TNERTCQDIDECSF-ERTCDHVCINYPGSFECVCHKGYSLY--GFTHCGDIDECSINNGSCEHGCVNTPGSYECVCPPGQ-KLHWNKKDCVEAV---KCLQNGKPPPRAQLSCT----KTGGGEVCSLSCP-SNAL---FLADSEN-SYTLSC------------GVPVQPGKAPLKR--NITTSSSSSLQTC---------------TEMLAQP-VKQKARFKIKDAKCHMRPRNKEKHRDMGKQGL-----QAGQFPCTDDCQVTFVNLKCDSS------------KKRRR----GRKSPSKEV-------SHITAEFEMEMKEEEASE-SCNLDCVR-------EKTKQRLQNAMRTLRKSISKQQ--FYIQFSGTAYEVAQHALRHTT----E-GDETCSIGQVFTDGKCVSCVVGTFYSGE--QEQCVMCPLGTYQDREGQLSCEPCPRTEGQGI---AGAKNVSECGGQCPAGQFSSDGFRPCQPCQLGTFQPEPGRVLCFPCGGGLMTKHTGSTSFRDCEAK-VHCALGHYYNATTH----RCIRCPAGTYQSESGQNYCITCPGNTTTDLDGANNVSHCKSQVCGGELGDFMGYIESPNYPGDYPSNVDCVWTINPPNKRRILIVVPEIFLPIEDECGDVLVMRKSALPTSITTYETCQTYERPIAFTSRSRKLWIQFKSNEGN-SGKGFQVPYVTYDEDYQQLIEDIVRDGRLYASENHQEILKDKKLIKALFDVLAHPQNYFKYTVQESKEMFPRSFIKLLRSKVSRFLRPYK---
	SCUB1_CHICK	-----------------------------------------------------------------------------------------------MGTVC------------------------------------------------------------------------------------------------------------------------------------------------------------------------------------FARRCCLLFAL-------FWAGRLAAGS------------G--SADVDECAEATDDCHIDAICQNTPKSYKCICKPGYK--GEGKQCEDIDECENDFYNGGCVHECINIPGNYRCTCYDGFMLA-HDGHNC-----------------------------------------LDVDECQDNNGGCQQICVNTMGSYECQCKEGFFL-SDNQHTCIHRSIEGMN-------CMNKDHGCAHICRETPKGGV---ACECRPGFELAKNQKDC--KLTCNYGNGGCQHTCDDT---DTGPVCGCHQKYALHSDGRTCIEKDEAAIESSEYNATSVADVDKRVKRRLLM---------------------------------------DIDECLV----NNGGCDHFCRNTVGSFECSCQKGYKLL-TDERTCQDIDECSF-ERTCDHTCINYPGSFECLCHKGYTLY--GLTHCGDIDECSISNGSCDYGCLNTMGSYECVCPPGK-KLHWNKKDCIEMV---KCLPNAKPAPKAQLVCS----KTGGIESCFLSCP-SNTL---FVPDSEN-SYTLSC------------GVPVQQGKAQQKR--NAT------LPSC---------------ADSLAPP-IKQKARFKIKDAKCHLRPRSKEKTKDAGKQAV-----LGGQFPCTDNCQVTFVNLKCDSS------------KKKRR----GRKSPSKEV-------SHITAEFEVEMKSEEVSD-TCNIDCVR-------KRMEQKLQTAIKTLRKSINKQQ--FYIQFSGTEYEVAQKPAK-AT----E-GHEACSTGQVLQDGKCVTCSTGTFYSGE--HNQCIPCSPGTYQDTEGQLTCEPCPSNDGQGV---AGARNVSECGGQCSPGHYSSDGFKPCRVCPLGTYQPEPGRTLCFPCGGGLVTKYEGAVSFQDCETK-VHCSPGHYYNSTTH----RCIRCPVGTYQPEFGQNYCITCPGNTSTDFDGSTNVTHCKNQHCGGELGDYTGYIESPNYPGDYPANVECIWNINPPPKRRILIVVPEIFLPIEDECGDVLVMRKSASPTSITTYETCQTYERPIAFTSRSRKLWIQFKSNEGN-SGKGFQVPYVTYDEDYQQLIEDIVRDGRLYASENHQEILKDKKLIKALFDVLAHPQNYFKYTAQESKEMFPRSFIKLLRSKVSRFLRPYK---
	Q6NZL8_SCUB1_MOUSE	-----------------------------------------------------------------------------------------------MGAAA------------------------------------------------------------------------------------------------------------------------------------------------------------------------------------VRWHLYLLLAL-------GARGRLVGGSGL--P-------G--AVDVDECSEGTDDCHIDAICQNTPKSYKCLCKPGYK--GEGRQCEDIDECENDYYNGGCVHDCINIPGNYRCTCFDGFMLA-HDGHNC-----------------------------------------LDVDECQDNNGGCQQICVNAMGSYECQCHSGFFL-SDNQHTCIHRSNEGMN-------CMNKDHGCAHICRETPKGGV---ACDCRPGFDLAQNQKDC--TLTCNYGNGGCQHSCEDT---DTGPMCGCHQKYALHADGRTCIEKDEAAIERSQFNATSVADVDKRVKRRLLMETCAVNNGGCDRTCKDTATGVRCSCPVGFTLQPDGKTCKDINECLM----NNGGCDHFCRNTVGSFECGCQKGHKLL-TDERTCQDIDECSF-ERTCDHICINSPGSFQCLCRRGYTLY--GTTHCGDVDECSMNNGSCEQGCVNTKGSYECVCPPGR-RLHWNQKDCVEMN---GCLSRSKASAQAQLSCG----KVGGVENCFLSCL-GHSL---FMPDSES-SYILSC------------GVPGLQGKTLPKR--NGTSSST--GPGC---------------SDAPTTP-IRQKARFKIRDAKCHLQPRSQERAKDTLRH------------PLLDNCHVTFVTLKCDSS------------KKRRR----GRKSPSKEV-------SHITAEFEVEMKVDEASG-TCEADCMR-------KRAEQSLQAAIKILRKSIGRNQ--FYVQVLGTEYEVAQRPAK-AL----E-GTGTCGIGQILQDGKCVPCAPGTYFSGD--PGQCMPCVSGTYQDMEGQLSCTPCPSSEGLGL---AGARNVSECGGQCSPGYFSADGFKPCQACPVGTYQPEPGRTGCFPCGGGLLTKHTGTASFQDCEAK-VHCSPGHHYNTTTH----RCIRCPVGTYQPEFGQNHCISCPGNTSTDFDGSTNVTHCKNQHCGGELGDYTGYIESPNYPGDYPANAECVWHIAPPPKRRILIVVPEIFLPIEDECGDVLVMRKSASPTSVTTYETCQTYERPIAFTSRSRKLWIQFKSNEAN-SGKGFQVPYVTYDEDYQQLIEDIVRDGRLYASENHQEILKDKKLIKALFDVLAHPQNYFKYTAQESKEMFPRSFIKLLRSKVSRFLRPYK---
	Q5G872_SCUB2_DANRE	-----------------------------------------------------------------------------------------------MGAVW------------------------------------------------------------------------------------------------------------------------------------------------------------------------------------TVRLLCLFLLL-------LNTRQSAA--------------L--PHNTDQCAEGSDACHIDAICQNTPTSYKCTCKTGFK--GDGKHCEDIDECDVE-YNGGCVHECNNIPGNYRCTCLDGFHLA-HDGHNC-----------------------------------------LDVDECVFNNGGCQHVCVNTMGSYECRCKQGFFL-SDNQHTCIHRSVEGLS-------CMNKEHGCGHICKESPKGGV---ACECRPGFELAKNQRGC--ILTCNHGNGGCQHICEDT---EQGPICRCHVRYMLHADGRTCVERDEMAPTAPDHNATSLAEVDKRVKRRLLMETCAVNNGGCDSTCKDTSTGVRCSCPVGFTLQPDGKSCKDIDECEL----HNGGCDHYCRNTIGSFECSCRKGFKLL-TDERSCQDIDECFF-ERTCDHTCVNSPGSFQCVCNKGYTLY--GLAHCGDINECSFNNGGCEHTCENTMGSFGCHCRAGY-KLHWNKKDCIEAE---DS-PLVPPPARPTLNCN----KQGGGELCYLTCQ-SQVH---ISSGAED-SYTVTC------------GMPLPCHTGGQWN-----------GSYC-------------------PGSGIKTIATFKSGQGKCNLK-RSHENLAHSFKTAL-------SDKRATENVQFSFVSLHCASS------------SRQQRSR-HGRKAGEEEG-------SFITAQFELDVNLEEVTAEGCDLTCVR-------RRSEKRLRKTIRTLRKSINREQ--FHLHFAGSEYELAKKLVR-PA----D-TPDHCGTGQILLDKKCVKCSVGTYYDGE--QGRCFLCPPGTYQDEEGQVSCDVCPGPEGRGIPETAGARNISECAGQCRPGQFSHDGFVPCLPCPQGTYQPEVGRTSCFTCGGSLTTKYDGSVSFQNCETK-VQCSPGHYYNTSTH----RCIRCPVGTYQMEFGQNYCIACPGNTTTDFDGSTNIMQCKNRHCGGELGEFTGYIESPNYPGNYPANIECTWTITPPPKRRILVVVPEIYLPIEDECGDYLVMRKSSLPNSVTTYETCQTYERPIAFTSRSKKLWIQFRSNEGN-SGKGFQVPYVTYDEDYQELIEDIVRDGRLYASENHQEILKDKKLMRALFDVLAHPQNFFNYTAQESREMFPKSFIRFLRSKVLRFLRP-----
	Q9JJS0_SCUB2_MOUSE	-----------------------------------------------------------------------------------------------MGVAG--------------C------------------------------GRPR---------------------------------EARA-----------------LLL-------------------------------------------------------------------------LLLLLPPLLAAA-------VPPDRGLTNG------------P--SEDVDECAQGLDDCHADALCQNTPTSYKCSCKPGYQ--GEGRQCEDMDECDNT-LNGGCVHDCLNIPGNYRCTCFDGFMLA-HDGHNC-----------------------------------------LDMDECLENNGGCQHICTNVIGSYECRCKEGFFL-SDNQHTCIHRSEEGLS-------CMNKDHGCGHICKEAPRGSV---ACECRPGFELAKNQKDC--ILTCNHGNGGCQHSCEDT---AEGPECSCHPRYRLHADGRSCLEQEGTVLEGTESNATSVADGDKRVKRRLLMETCAVNNGGCDRTCKDTSTGVHCSCPTGFTLQVDGKTCKDIDECQT----RNGGCNHFCKNTVGSFDCSCKKGFKLL-TDEKSCQDVDECSL-ERTCDHSCINHPGTFICACNPGYTLY--SFTHCGDTNECSVNNGGCQQVCINTVGSYECQCHPGF-KLHWNKKDCVEVK---GF-PPTSMTPRVSLHCG----KSGGGDRCFLRCR-SGIH---LSSD----------------------------------------------------------------------VVTVRTSVTFKLNEGKCSLQK--AKLSPEGLRPAL-------PERHSSVKESFQYANLTCSPG------------KQVPGAL--GRLNAPKE--------MFITVEFERETYEKEVTA-SCNLSCVV-------KRTEKRLRKALRTLKRAAHREQ--FHLQLSGMDLDMAKTPSR-VSG---Q-HEETCGVGQGHEESQCVSCRAGTYYDGS--QERCILCPNGTFQNEEGQVTCEPCPRPENLGSLKISEAWNVSDCGGLCQPGEYSANGFAPCQLCALGTFQPDVGRTSCLSCGGGLPTKHLGATSFQDCETR-VQCSPGHFYNTTTH----RCIRCPLGTYQPEFGKNNCVSCPGNTTTDFDGSTNITQCKNRKCGGELGDFTGYIESPNYPGNYPANSECTWTINPPPKRRILIVVPEIFLPIEDDCGDYLVMRKTSSSNSVTTYETCQTYERPIAFTSRSKKLWIQFKSNEGN-SARGFQVPYVTYDEDYQELIEDIVRDGRLYASENHQEILKDKKLIKALFDVLAHPQNYFKYTAQESREMFPRSFIRLLRSKVSRFLRPYK---
	SCUB2_CHICK	------------------------------------------------------------------------------------------------------------------------------------------------------------------------------------------------------------------------------------------------------------------------------------------------------------------------------MRQ--FNDVDECALGLDDCHPDAICQNTPKLYKCMCKVGFT--GEGKKCEDIDECDND-FNGGCVHECFNIPGNYRCTCYDGFMLA-HDGHNC-----------------------------------------LDTDECMFNNGGCQHVCVNTVGSYECRCKEGFFL-SDNQHTCIHRSEEGMS-------CMNKDHGCAHICRETPKGGV---ACECRPGFELSKNQRSC--ILTCNHGNGGCQHTCDDA---DNGPICGCHPKYIMHTDGKTCLEREEAAVEIPEGNTTAGADVDKRVKRRLLMETCAVNNGGCDRTCKDTSTGVHCSCPVGFTLQFDGKTCKDIDECQS----NNGGCDHFCKNTVGSFDCSCRKGFKLL-TDEKSCQDIDECSF-ERTCDHTCINHPGTFECTCNKGYALY--GFTHCGDINECSINNGGCQQLCVNTPGDYECLCHSNY-KLHWNKKDCVEIK---ES-FPDNMSPKVLLHCM----KSGRSDRCFLSCS-SDVR---VVSGTQD-AYTLAC------------GSSSQLKKKQQNT--NA--------------------------STWLDISTIKISVTFKLNEGKCSLKK--TEMFQEGLEQTI-------PERHNSVMESFHYVNLTCSSG------------KKVHGAL--SRLPATRE--------IFITADFELETNQKEVTD-TCDVRCAR-------KKTEKRFRKTIRTLRKTVSRDQ--FRVRVSGMDHEVARKSLK-LS----E-PQQSCGVGQMHVGSRC-----------------------------------------------------------DQCSPGEYSSDGFKPCLPCPIGTYQPEAGRVSCFPCGGGLTTRHSSTSLFQDCETK-VQCSPGHFYNTTTH----RCIRCMVGTYQPEFGQNYCISCPGNTTTDYDGSTNITQCKNRQCGGELGDYTGYIESPNYPGDYPANTECTWNINPPPKRRILIVVPEIFLPIEDECGDYLVMRKSSSSNSVTTYETCQTYERPIAFTSRSKKLWIQFKSNEGN-SAKGFQVPYVTYDEDYQELIEDIVRDGRLYASENHQEILKDKKLIKALFDVLAHPQNYFKYTAQESREMFPRSFIRLLRSKVSRFLRPYK---
	Danio_AIG14184_scube3	-----------------------------------------------------------------------------------------------MRAGF------------------------------------------------------------------------------------------------------------------------------------------------------------------------------------GLFSVALVAFV-------QGPAGVFASR------------N--PQDVDECAEALDSCSIDAICQNTLKSYKCICKSGYK--GDGKHCEDIDECASE-YNGGCVHECINIPGNYRCTCYDGFRLA-HDGHNC-----------------------------------------LDVDECAEGNGGCQQICVNMMGSYECRCRDGFLL-SDNQHTCIQRPKVRFNGTKDVATCMDKNHGCAHICRETPKGTI---ACECRPGFQLTKNNRDC--KLTCNYGNGGCQHICEET---DHGPKCSCHMKFALHSDGKTCV------------------------------ETCAVNNGGCDSTCHDAVTGVRCSCPVGFTLQPDRKTCKDIDECRM----NNGGCDHVCRNTVGSFECSCKKGYKLL-TNERTCQDIDECSF-DRACDHTCINSPGSFQCYCHKGYVLY--GVAHCGDIDECSINQGGCKSGCLNTLGSYECTCPPGY-KLHWNKKDCVELI---KC-ASNLVAPKATLACS----KTGKKESCSLTCA-SKAH---YLSESDS-SYSVSC------------GISILRGKSQSRVN-TSS------IQSC---------------IETQVHP-VKQTASFRIKNAKCHLHPKHKGRAEDNGRQIG------PGGQPC-NNCLVTFVNLKCDSS------------KKTKGGR-RARNPTNKEV-------TRITLELEAEVKPGDATG-NCNMMCQR-------QHMEQQMKTYIKTLKKSINQER--FLLRVAGLEYEVAQKLTQ-TA----L-KQENCGPGREKDSGRCVRCLPGSYYHGE--QERCIQCPPGTFQEREGQLACDLCPGGDRHGP---QGARNITSCAGQCPPGHFSSDGFKPCQPCPLGKYQPDPGRTLCFSCGGGLSTKREGASSFNDCEVK-VLCSPGHYYNTSVH----RCIRCPHGTYQAEFRQNYCISCPGNTTTDFDGAISVSQCKNRECGGEIGEFIGYIESPNYPGNYPANVECVWTINPPHKRKILIVVPEIFLPSEDECGDVLVMRKNWSATSITTYETCQTYERPIAFTARSRRLWINFKSNDVN-SARGFQIPYVTYDEDYEQLVEDIVRDGRLYASENHQEILKDKKLIKTLFDVLAHPHNYYKYSTRDSTEMLPRSFIRLIHSKVSAFLRPYN---
	Q66PY1_SCUB3_MOUSE	-----------------------------------------------------------------------------------------------MGSGR-------------------------------------------------------------------------------------------------------------------------------------------------------------------------------------VPGLCLLLLL-------VHARAAQHGK------------A--AQDVDECVEGTDNCHIDAICQNTPRSYKCICKSGYT--GDGKHCKDVDECERE-DNAGCVHDCVNIPGNYRCTCYDGFHLA-HDGHNC-----------------------------------------LDVDECAEGNGGCQQSCVNMMGSYECHCRDGFFL-SDNQHTCIQRPEEGMN-------CMNKNHGCAHICRETPKGGI---ACECRPGFELTKNQRDC--KLTCNYGNGGCQHTCDDT---EQGPRCGCHVKFVLHTDGKTCI------------------------------ETCAVNNGGCDSKCHDAATGVHCSCPVGFMLQPDRKTCKDIDECRL----NNGGCDHICRNTVGSFECSCKKGYKLL-INERSCQDIDECSF-DRTCDHMCVNTPGSFQCLCHRGYLLY--GVTHCGDVDECSINKGGCRFGCINTPGSYQCTCPAGQGRLHWNGKDCTEPV---KC-QSSLGASKAMLSCN----RSGKKDTCALTCP-SRAR---FLPESEN-GFTVSC------------GTPSPKA-APARV--IHS-GNSTVSSSC---------------HEAAVLP-VKQRASFKIKDAKCRLHLRNKGKAEEASRILG------PGSVPC-SDCLVTFIHLKCDSS------------RKGKGRR--ARTPPGKEV-------TRLTLELEAEVRAEETTA-GCGLPCLR-------QRMERRLKGSLKMLRKSINQDR--FLLRLAGLDYELAHKPGL-GAGDRAE-LVEVCRPGQHRAGTKCVSCPQGTYYHGQ--TEQCVPCPAGTFQEREGQLSCDLCPGSDAHGP---LGATNVTTCAGQCPPGHHSGDGFKPCQPCPRGTYQPEAGRTLCFPCGGGLTTKHEGAVSFQDCDTK-VQCSPGHYYNTSIH----RCIRCAVGSYQPDFRQNFCTRCPGNTSTDFDGSTSVAQCKNRQCGGELGEFTGYIESPNYPGNYPAGVECVWNINPPPKRKILIVVPEIFLPSEDECGDVLVMRKNSSPSSITTYETCQTYERPIAFTARSRKLWINFKTSEAN-SARGFQIPYVTYDEDYEQLVEDIVRDGRLYASENHQEILKDKKLIKAFFEVLAHPQNYFKY-TEKHKEMLPKSFIKLLRSKVSSFLRPYK---
	SCUB3_CHICK	----------------------------------------------------------------------------------------------------L----------------------------------------------------------------------------------------------------------------------------------------------------------------------------------AWLLRVCVLL-------------APITSF------------P--LADVDECVEGTDSCHIDAICQNTPKSYKCICKSGYT--GDGKHCKDVDECERE-DNAGCVHECVNIPGNYRCTCYDGFRLA-HDGHNC-----------------------------------------LDLDECSEGNGGCQQTCVNMMGSYECFCREGFFL-SDNQHTCIQRPEEGMN-------CMNKNHGCAHICRETPKGGI---ACECRPGFELTKNQRDC--KLTCNYGNGGCQHTCDDT---DQGPKCGCHVKFLLHSDGVTCI------------------------------ETCAVNNGGCDSKCHDAATGVHCSCPMGFMLQPDRKTCKDIDECRL----NNGGCDHICRNTVGSFECSCKKGYKLL-INERNCQDIDECSF-DRTCDHLCINTPGSFQCLCNKGYTLY--GLTHCGDVDECSINRGGCKFGCINTPGSYQCTCPAGC-KLHWNKKDCIGMSTPGHC-SAVLGAAPWGLCTA----APGGWSVCTGGSA-AHQHLHLLPTESDS-SYTVSC------------GTPVLRQGSQHRA--TNS-SQQCLGKGL---------------RATVAAP-IKQKASFKIKDAKCHLHPRAKG-----------------GAAPC-SDCQVAFVNLKCDSS------------KKGKGRR--ARNSSGKEV-------TRITLEFEAEIKPEETTA-SCNLHCLR-------QKVEKKLKSAIKALKKSINQER--FLLRFAGMEYEVARKLSV-AP----E-RQESCGPGQQRLGTKCVSCSQGTYYHGQ--TEQCVPCPSGTYQEKEGQLSCDLCPRSDAFGP---VGATNITGCTGQCPPGQHSTDGFKPCQPCPRGSYQPEVGRALCFPCGGGLTTRHEGALSFQDCDTK-VQCSPGHYYNTSVH----RCIRCAVGTYQPDFRQNYCIACPGNTTTDFDGSTSVSQCKNRQCGGELGEYTGYIESPNYPGNYPANVECTWNINPPPKRKILIVVPEIFLPSEDECGDVLVMRKNSSPSSITTYETCQTYERPIAFTARSRKLWINFKTSEAN-SARGFQIPYVTYDEDYEQLVEDIVRDGRLYASENHQEILKDKKLIKAFFDVLAHPQNYFKY-TEKHKEMLPRSFIKLLRSKVSSFLRPYK---
	Capitella_teleta_ELU05576_scub1	------------------------------------------------------------------------------------------------------------------------------------------------------------------------------------------------------------------------------------------------------------------------------------------------------------------------------MYNTILVTLDKCKSNQHQCHEDADCHNTRRSFRCRCKPGFY--GNGKICLDDNECEYQ--NGGCVHACANTHGNYSCQCLDGFQLA-QDGHNCIGNRDYVFICNAVCGCHPDLNISNFRISRHYEMGDRVAPIPIDKNECFDDRGGCEHQCINTLGSYECRCNTGYSL-SPDGKSCR----VGTW-------C-QSQLRCEHHCQNSVQGTK----CACREGYRIHANGRQC--IPGCEVGNGGCQHKCTDS---ASGPVCSCHEKYALKPDKKTCI------------------------------ASCGVNNGGCDRKCEDTPNGPKCSCPEGFILHQDDRTCLDVDECGQ----ENGGCSHGCVNTHGSFECICPKGYRVQ-PDSRTCADIDECEL-NDTCDHQCLNTEGSYLCLCNAGFSQY--GATHCADLNECSKANGGCQHECVNLIGGSECRCKPGF-RLHHNGKDCIEAV---SC-QPLKPPAKTHLSCT----REDREQNCQLRCS-GNAH---FISADVNSQFNTFC------------GPNTDYEWSHNKH--NQS------LPSC---------------SDQVTAPSYHRKAKFFFFADRCRKKGKRRSEIQD-LQRQLYPLIADSSREKCGGRCQIKVTRLDCGTR------------RRKFRH---VQVKPNQ---------ALFSAEFEIKVKSKPATA-ECDASYMQ-------QEGDKALKRTMKKLRKMINDNQNKFFVQFKGKNHEVLKDSLR-AM----K-AEDICQSGYVLVNRKCVSCSLGTYYDTL--SGSCQPCPRGTYQDGEGELACNVCPHRVAGVG--ILGARSLQECGELCEPGSYSVDGSKPCKPCALGHYQSDYGRTSCVPCGNEVTTQSTGSIGFQDCLTQ-DICSPGSYFKHAEQ----KCRPCPQNTFQPEAGQDFCIHCPGNTTTDSTGAIDGSECKDRACGGHLGEHQGYIQTPNWPGHYPANTVCTWTITPGKGRRILVVIPEVFLVSEDQCGDSLVMRKAASPYSLTTYETCGSTETPIAFTARSRKLWIQFKTDANS-SAKGFTIPYVTYNEEYQDLIEDIVRDGRLYSSYQHQEVLKDRKLLSALLEVIAQPYNYFQY-ANVSHSMFPESFIKLLRNKVLRFFD------
	Owenia_CAH1786874_scub1	M----------ELC--------HM--------------------------FTIIFTGLIFNFVHGFGKRNLNRETVIIDLQTGLVEGYSKYIDFIAPPTISWSRN---------CDSQAVVRIDLSGPFKS------AKFHLNYGDRPRMWTLDISDSPTGDGHGGDNGTTSNMAEMQIFNKQMRL-YGNSLEGYFDATINGGLLIKVVDDFI-----------KRGTKVVIDVSDEKVEWQQ----NDTKDF--------VDSKFLFTLDGQETLYG-KTDYNLYAGFNR-------VVAGTYRSGSGL--CKVAITLHEDPAAAMNECKEGRHNCHKDAECHDTRRSFKCKCKDGFY--GNGKICVDDNECDYE--NGGCVHYCSNTHGNYTCACKTGFKLH-KDGHNC-----------------------------------------LDNNECFHNRGGCQHQCLNTLGSYECKCNSGYSL-QSDGKTCV----ASTW-------C-RDSKGCAHHCIHHGGRSY----CACRHGYQLASNKRDC--KLTCNVGNGGCQHKCTDG---PRGPICGCAPNYMLTPDRKKCL------------------------------ATCKVDNGGCDRKCEDTPTGPRCICPPGFLLHQDRKTCIDVDECDV----GNGGCSHTCLNNIGSFECVCPVGFKTQ-ADERTCKDVDECTR-NGTCDHTCINTPGSFQCKCHAGYAKY--AITHCGDINECSINNGGCQQICRNKKGSHECLCEKGY-KLHINNKDCVSE----KC-QPLMAPAKAILSCS----HTSTDELCTLTCE-GGAE---FTREPVD-KYTFKC------------GSSTLYKWTN-----NAT------LPTC---------------SDSVLPPSFKRKAKFLFMAEKCRLRRRVREKFQENLQKSL----SRHRKFQCSNLCQVNFVNLQCGSR------------RRKFR----QLTNDSK---------ALITAEFEIEMSPQSPTS-KCDVKCMK-------EEVERRLKKAIRILRKSINKDK--FYVKFEGNDYEVTKRSFK-AG----G-TKASCSKGKVLVREKCVACAVGSYYDSRPKNAVCRPCSSGYYQDKEGQMSCKQCPESAGPGG--YPAASSLDQCGGRCEPGSFSNNAYKPCTLCPKGTYQPEAGRTQCIPCGFGIQTASEGSLKFQDCDVK-ETCKPGYFYSNQHSNQRPQCLKCPKSTYQSEYGQNYCVQCPGKTTTDSDGARNSSECKDRKCGGHIGLYQGYIETPNYPGDYPSNIECTWSITPEKGRRILIIIPEIHL-AEGKCGDSLVMRKSQSNYSISTLDTCVSTDSPIAFTARSRKLWIRFKTDSHS-SESGFSIPYVTYNEEYQELIEDIVSDGRLYSLHQHRSILQDRTLLAALMEVIAQPHKYFAY-ANTSMSMFPESFIKLLRPKVLRFFNS-----
	Pdum_Scube1_like_DN85130_c0_g1_i3	IISWLILPQPASLCSLRPNLLHHHQGNVTNVTSNVMTVMTSMTSTTSLSSLTLLLSVLIINPSQVL-----GKQVVEIDLRSGIVKGYSSYVTFLVPPRPSHSRR---------CDVQAVLRLDFSDVYKV------AKFQLEY-DRPRLWTLDITDSPYGDGYGGDNGTTSNMAETQIFNRQMRI-YGNSLLGIQDASIDGGLLLKVVDDLV-----------KKGNTLAMEISDEKIEWYE----GDTKQF--------IESKFLYTLNGQNTTYG-TVDYDVYIGLNR-------VVGADYRTGDGL--CKATITLVK---GPVDACATGENDCDKDAFCFNTRRSYRCRCKHGFY--GNGKICIDENECEYE--NGGCVHSCTNMAGNFTCNCREGFQLD-RDGFNC-----------------------------------------IDVNECFINRGGCAHQCINSLGSYECKCNAGYSL-NPDGKGCT----RGTM-------C-SGKLGCEQHCLSVNRGLR----CSCRQGYRPHPNGRDC--IKTCAVGNGGCQHKCVDG---HDGPLCSCHDKYKLSEDARTCL------------------------------PTCGVQNGGCERRCKDTPTGPQCSCPPGYLLHQDRKTCIDIDECSR----QDLGCSHGCINTHGSFECICPKGYKVQ-TDQRTCMDIDECAL-NTTCEQTCVNTPGSFDCLCREGYQLY--GITHCADKDECSADNGDCGHLCENVIGTFKCGCRQGY-KLHDNGKDCVAN----SC-NRLKPPVKSSLACR----RHGSDEVCVITCN-GKAK---FTSYDQP-EFRTTC------------GPSTQYQWSHERD--NTT------IPSC---------------SEKVSAPKLKRKARFVFFANQCTMKRRSKQDFQEFLHKVLSDMFQAKKKLRCAQLCRIENINLVCGSQ------------RTKFRR---IARRTGK---------EIVRAEFDLHISPQEVSN-KCDVECVR-------DRTARRLKRTLKILRKAINKDQ--FYVSFEGHSYGVPRKSLK-AS----R-SEETCPVGQILVDKNCVSCSIGTYYNLQ--KETCLPCSAGTFQDKEGQVLCKPCPHLRTGVG--MVGARNVSQCEGQCEPGWYSSDGHKPCSPCPRGSYQPDHGRTSCRPCGNAISTTGPGASSFSQCMVK-EKCGTGSYYNRTRR----SCEICPEDTYQPDTGQDYCIKCPGQTRTDYPGATHSIMCKDRSCGGHIGQFQGYIQTPNWPGDYPRDVQCTWSITPEKGRRILVVIPEIFLASQDKCGDILVMRKSASPYSLTSYETCESTETPIAFTARSRKLWIQFRTNSKH-AAAGFSIPYVTYNEEYQDLIDDIVRDGRLYSSHQHQEVLKDRKLLDALLEVIAQPYNYFKY-ANVSRSMFPESFIRLLTPKVRRFFT------
	Pele_scube_TRINITY_DN158641_c0_g3_finn	-----------------------------------------------------------------------------------------------------------------------------SGPFRS------ARFSLEY-ERPRLWTLDVADS-FGDGNGGDNGTTSNMAETQLYNRQFRV-YGNSLPGYLEESKDGGYLHQVADNVV-----------GKKDRLVLEIADETVEWTA---RKGYKQV--------LESKYLYTLSGQNDTKG-ETDYFLYAGFNR-------VVATPERWGTGL--CRVNITLLG---MHDDECHKA--ECHKDAECLSKRRAYRCRCKPGFY--GNGIICKDEQECEFG--NGQCVHSCHNSPGSYSCSCKQGFQLA-PDGHNC-----------------------------------------VDENECFHNKGGCEHQCINTLGSYECKCNAGYSL-TDDGRSCQ----VGTW-------C-ETTRGCAHGCKRTLRGSKEYIECTCRHGYVLHPNQKEC--IPTCSVGNGGCQHVCNDSTTPPHHPICSCAPLYKLAADRKSCI------------------------------ATCEVNNGGCDKRCDDTESGPQCSCPPGFLLHQDKKRCLDVNECAE---TSNGGCSHNCINTHGSYECTCPRGYKVK-EDQTTCADIDECGQSNSTCDHSCENTVGSFTCHCGEGYERY--GYTHCADKNECAENNGGCEHTCTNTNGSYYCACRRGH-KLHQNRRDCIEES---RC-LPVPASAKADVMCS----QDLHGQLCRVQCH-ANAH---FLAGDTG-TYIMKC------------GRETGYHWMHNN---QTV------IPSC---------------SELVSAPSLKRKAQFMFLADECSTKPNTINAFQQNLHKAF----EATSKQQCKGRCRVSLVNLACAPQ------------GRKLRRRGLATTPPHK---------QLMIAKFELQVSPRKPTA-RCDVACRR-------HKAERRLKNTIKHMRRSIDKQQ--FYVRFEGIEYGVSKQTLR-AS----R-MQEVCEEGQVAANQQCVACSVGTYYSSG--EATCVACPAGMYQDEEGSTSCKPCPHQQAAGG--LTGAANVSMCEGLCKPGHFSSTGFVPCTPCPVGAYRPSYGSMDCVSCGDGVKTDSTGSTGFQHCLVK-DRCLPGHYYMRSLS----KCVPCERDTYQPLAGQDYCMQCPGNTRTDTDGTLNSTQCKDHVCGGETGAYQGFIQSPNWPGDYPADVECTWNITPKKGRRILVVIPEIFLAATDQCSDSLVMRKSASPYSVTTYETCRSTEKPRAFTARSRKLWIKFKASSKSKGAKGFSIPYVAYDEEYQDLIEDIVSDGRLYSSYQNQEVLKDRKLLAALLDVIVHPYNYFKY-HNVSNAMFPESFLKLLRNKVDKFFFQNN---
	Patella_vulgata_XP_050411229	--------------------------------------------------------------------------------------------------------------------------------------------------------MDISDSETGDGFGGDNGTTSNMAEAHIHNRQLRI-YGNSLPGYVDASTNGGHLIKVVDNFV-----------KKGSKVTIDISDERIQWTN----GKRVEY--------YESPYLYTLNGQEPTFG-RLDYDLYAGFNR-------VVSGNHRVGSGL--CRVSISLY----EQGKDCEKGKHNCHKDATCINTRRSFRCRCKPGFT--GNGKSCQDKDECSNE--NGGCVHTCINSPGNYTCQCFPGFYLA-PDGHGC-----------------------------------------LDKNECLDRRGSCEHQCINTLGSYECRCNFGYSL-QSNGRNCQ----VGTR-------C-KTNLGCEHFCSSQRDG-----ACSCLYGYTLV-NGKQC--LQTCKHGNGGCQHKCLDT---PQGPVCSCADQYKLKDDKKTCR------------------------------PSCGVKNGGCERKCTDLTEGPVCSCPRGYHLHQDGRSCLDIDECRG----GNGGCSHQCVNTRGSYECTCPKGFKVD-YDQRSCKDINECSV-NGTCDHICVNKPGSHHCECRKGYQLY--GVSHCSDVNECSNNNGGCEKGCENFDGGYTCTCGEGY-KLHPNNKDCIEST---RC-IDIKTPAKADMSST---ILSGGNRQVIIECKDPRAR---FTSGHVG-RAVYEC------------GRSTDYLWTFEKE--NKS------LATC---------------SETKLPPSFKRKARFVLIMDECHFHEKSLELLKSNLTSLL----NEQKKFKCSRKCSLNYLQMNCGSR------------RKKFRS---LVRGTFK---------NLITAEFELQMDSRKSNG-RCDDDCMT-------KRTQRKLKKAIKALRKTIKKER--FSIRYEGIDYDVIKKSFK-PD----KQVYKACSTGNVLVGNLCIACSIGTYHDIE--KSKCLPCPSGTYQDDEGQDKCKQCPSKIADSG--MVGASNTRQCIDLCEPGFFSGDGFKPCRSCELGTYQPSYGRTSCMSCGAGIMTRTIASKHFKDCISR-DYCLSGYFYDISVH----RCVKCKQGTYQPEPNQNFCLACPSGTTNDFAGSKTSEECKNRRCGGYRGRYQGVIETPNYPGNYPVNVGCTWKIKPEKQRRILIIIPEIHLRAEDKCGDRLVIRKSKSQYSPSTFETCESQEKPIAFTARSRKIWINFKSNGYN-TSKGFSIPFVTYHEEYQTLIEDIVRDGRLYSSYQHQQIFKDRKLLNALLEVIAQPYNYLKY-ANVSHTMFPQSFFRLLTPKVRRFFST-----
	Mytilus_edulis_CAG2187680	M--------------------RHR--------------------------STLIAILCLCLKTAAL-----QDNIVDLDLRNGVVKGYSPYISFVQQPTKSGSFS---------CDKQVVLKIDFSGKYDG------ARFMFEYGEPPRMWTIDISDSPTGDGYGGDNGTTSNMAEMQVHNKQLRI-YGNNLKGHMDASSDGGLLIRTIDDFI-----------RKGSRVKMDISDERLEYKS----GKTKDY--------IESRFLYTLKGQDTEYG-LKDYSVYVGLNR-------VVAGSYRSGSGL--CRATITLYS---LPEDACKKGTHDCHKDAICISTRKSYTCKCNRVIM--MTKRF----------------VKTETNAIMIMEVVCKPGFILD-KDGQNC-----------------------------------------IDENECFTAKGGCQHQCVNSMGSYECRCNAGYSLASADSKSCQ----FGRW-------C-QDRLKCEHFCQPNGK-------CGCRQGYRLHSDGKHC--IRTCSAGNGGCQHNCTDT---PEGTACICAPKYLLMSDQRTCV------------------------------ATCEVNNGGCDRKCTDSQKGPTCSCPKGYKLHQDGRTCLDVDECEI----NNGECSHQCVNNVGSYECVCPKGFKVE-INQRNCVDINECEV-NSTCDHTCVNTPGSYHCQCDKGYQLY--GITHCADIDECSINDGGCENECKNTEGGFRCSCRNGF-KLHSNGKDCIPNN---IC-DKLTQPSNSRLNCK----KENDKETCNFQCQ-RTAK----SATTKD-NFALEC------------GPNTEFKWKFGNST-VTS------LPHC---------------SKTIKGPKLKRTVTFLFVADKCRTRRSLRELIRRNITQQL----NEQKKYNCRQTCNVNTVEIDCNAR------------LPKRFR---KYKKDKQ---------AVVAAELEMEIDSLPVKG-KCDAACTT-------KRTERRMKKALKKMRKAANKKD--FFFRYDKADRYILKKSLK-FK----KKVDFSCSDGFLLVKEACVACSVGTFFDKK--QKQCKICQRGTYQDKEGQTLCNLCPQVKLGIG--ILGAVNITQCTVLCPPGSYSKDGMLPCLDCPKNFYQSEYGRLRCVPCGGGLETTGLGSRSFKQCSTK-ATCSPGHFYDIQTH----TCKVCPTGSYQMEYGQNYCTACPGDTITDEDATTNVSECKNAACGGLLGKFHGFIQSPNYPGNYPNNRECIWRIKPGKKRRILVIITEVFLQQIDKCEK---------PSSLTSYEACETKERPIAFTSRSKRMWIQFKSDGKN-TAAGFSIPYVTYNEEYQPLIEDIVKDGRLYNSYQHQHILKDRKLLNALMEVIAQPLNYFKY-ANVSHTLMPQSFIKLLTSKVRRFFPHD----
	Priapulus_caudatus_XP_014668020	----------------------------------------------------------------------------------------------------------------------------------------------------------------------------------------------------------------MDNAV-----------RKNSKLTVEVSDERVFWRS----GKMADS--------IESKFLYTLDGQKTMYG-ARDYAVYVGFNR-------VVAGNYRNGSGL--CKATVILQ----RDDDECSLGTHKCDANALCKNTRKNYRCTCFPGFR--GNGLQCTDENECSIL--NGNCVHECTNLSGNYSCACYEGFELH-PDRHNC-----------------------------------------IDINECLRNNGNCEYDCINTMGHYECACPPGHEL-NDDGITCS----VSKS-------C-TAKYGCDHFCEVTNRGPR----CGCRPGYRSVNGGRRC--VRTCAVGNGGCQHVCDDYV--GSGPKCSCRPKYTLAIDNMSCI------------------------------PTCGINNGGCDRTCTDTENGPRCSCSSGYVLHSDGKTCLDIDECKVRENGKNGGCDHKCRNLMGSYECICPKGFKMDPSNPHSCIDVNECEY-NASCDHICHNVPGSYFCECKTGYIQY--AFSHCGEIDECRVNNGGCQHYCDNAVGSYTCSCRDGF-LLHENGKDCIELD---EC-LPLRTPAKAVLKCH----SEGEDEVCLLECQ-QGAV---FSSRPKH-SFSFRC------------GQSTDFRWSHG----DEP------LPDCSAGVCRSQLTTGTTFSEGASLPSFVRRARFRFAAAECHLQATTQHNFESALRRTL----QEQRGHACTDLCQLNYVRLDCDQQ------------RRTAGGR-RRMRTAGGATERQQPLGVVINAEFEVEVKPRDMTS-----------------------------------------------------------------------------------------------------------------------------------------------VCPAGHISADGFEPCQPCTNGTYQDTPGRTHCYPCGEMLQTNTTAAPSYAYCIIP-VRCRAGTYYSTETR----TCAPCPVGSYQADKGKSFCWPCPANTTTDTAESESIESCKTPLYVSH---------SALYTPTCASQTACLRQL----------------VGSELDCQAALTIGNTAPP-----FCRCHLRRRALVL------LQVVPRVLETQ-RSRECHVDAAAHAEEYHDLIEDIVQDGRLYESTNHQAIFQDRTLLSILLDVMAQPYNYYKY-VNAIESMFPSSFIKLLTPKVQRFFSG-----
	Penaeus_japonicus_XP_042889278	V-------------------------------------------------------------------TRASRGVVSLDLRSGIVRGFSPHVKFLATPTRPPNVSSALLEEADWCGRSAVLEVQTRDAGGS-----ILVVNLEY-SSPRLWTLHLADSPSATGYKGGNYT-----EAHIKNRQWRV-YGKG-EGILQGALDGQNLLAVTDNVA-----------RNYHHVRIYVSHNLLEWRYGRKFGGRRGT--------VQGQGTFSLGTEASEDDPASSGRLYLGLNR-------VIGRSSEAGVGL--CHVTVTLLN------DACKTGRHKCDRNAVCKSFKRFHRCSCKKGWE--GNGRACADVDECRLR--NGGCVHACANSPGNYSCSCHLGFSPDPLDPHNC-----------------------------------------QDVDECADRNGGCHHSCRNTIGSFACGCREGFTL-ATDGRACV----ASPA-------C--WNLRCQQHCLVGAAGTP---SCGCREGHILV-RARQC--EPTCAVGNGGCQHHCHQS---TNGPACTCHSKYLLAADGQSCV------------------------------PSCAINNGGCERRCHNTATGVRCSCPKGFLLHSDHRSCLDVDECAT----ENGGCEHLCINNYGSYECVCPTGYKLQ-PDERTCRDVDECAV-KETCEHMCTNSPGSYQCSCKEGYELF--ATAHCGDKNECSEDNGGCSQECVNSEGSYKCGCRTGY-RLHANAKDCLQTD---KC-TPLRNPNKAEVSCYHL-EDYGYEERCTVRCR-PGAR---FTSGPDN-YYVFTC------------GRHTAFTWTTQEPAANTS------YLAC---------------SESHVEPGFKWSARLMLTTSA--GDNATLSSVAKPLMDAL-----AEKISYCEDKCQLRFISEQVTKA------------KR-------LKIPPGT---------QVVRTSFDVLVFPAPPQR-HCRQSCAR-------RHARRLVPGVLVNLRKTLLNLR--ELISDSGQRYEIIPKTFK-TR----RHHQEACPDGYILISNKCVACSQGSYHNLR--TDLCAACPAGKYQEREGQTSCQPCPPSVPPGGPHKLAARNASECSDACPAGHWSIDGFSPCRPCPAGTFQADIGRVECIPCPEGL-TSPAAASSLSQCFQDAQVCHPGHFWNRASR----QCESCPRGYYQPLQGASSCRQCPGGVATDHVASVTIEDCKRQECGGFVGNLSGVFETPNYPGNYPNNARCTWIVKPAKGRRVLMVVPEIRL-SHDQCGDYLVLRKSKSPYSTVTYETCSSVDRPMVFTSRSRRLWVHFRSDGNG-TQQGFRIRFVTYNEEYHKLIETIVRDNRLYSLHNHLEILRDRELLPRLLEVVAEPIKYYEY-AKKKEKLFPSSFIRLLTPKVRRFFSYKKR--
	Procambarus_clarkii_XP_045607843	M---------------------------------------------------------------------------------------------------------------------------------------------------NLW-----------------------------------------------------------------------------------------WAC------------------VSILFLLAWAVQATGVE-YGRTVVSTGVERYRRSHAHIVSPNARDKTGEKSRRNSGKYRR---RRPDVCKTGRHRCDRHAVCKSFKRFHRCSCRKGWE--GNGRSCKDVDECRLR--NGGCVHLCTNSPGNYTCSCHPGFLPDLHDPHNC-----------------------------------------QDVNECQLDQGGCQHTCLNTLGSFSCACRDGYTL-ATDGRSCI----ASAS-------C--AALLCDQHCLLSADGGP---SCGCREGYVLV-RTTHC--HPTCAVGNGGCQHKCQQG---PTAPSCTCHPQYLLAADGHSCI------------------------------PSCAINNGGCERSCHNTATGVHCSCPRGFHLHHDQRTCLDVDECSG----NGSGCEHRCINNHGSYECVCPTGFKLQ-PDERSCQDVNECAV-DGTCEHFCTNTPGSYHCSCDVGYQLF--AWTHCGDMNECSINNGGCSQICVNTDGSYYCGCRDGY-SLHANRKDCLPTN---KC-TPFRNPTKAEVSCYHL-EDYSYEERCTVRCR-EGAA---FTSGSAN-YYVFTC------------GRHTDFTWRADPDVLNTS------YLSC---------------SDMWVTPGYKRLARLMVATRL--DDNTTVESVLNGLTQAL-----TEKMSYCSDKCQLRFVSEKLTNS------------KKLKKK---LHLAPDQ---------QVVRTKFEVVVFPTSPRQ-LCGRKCLK-------RYARR--------LKKTLLEHQ--SISSVTGHEYQLLPRTYK-AG----GRVKETCPEGFVHVGRKCVACSLGSYHDVE--KGVCVACPASTYQPNEAKLKCLSCPVDDLPQAPYKTGARNLSQCSDVCPAGSWSADGFSPCQPCSSGSYQEDSGRVSCSSCLPSS-TSPPGATSFFQCLSHGETCDRGHYWNLTSG----QCESCPLGYYQHNTGASSCIQCPGSSTTDHIASTSLAACKRHACGGYVGELSGVFETPNYPGDYPDNARCTWVVKPAKGRRVLVVVPEIQL-SHDQCGDYLVLRKSKSAYSAVTFETCSSVDRPVVFTSRSRRLWVHFRSDSNN-TNKGFRIQFVTYNKEYHKLIKTIVRDNRLYSLHNHLAILRDRELLPRLLEVVAEPIKYYEY-ATEKDKLFPSSFIRLLTPKVRRFFSYRRRRK

;
end;
begin MrBayes;
	prset aamodelpr = fixed(jones);
	lset rates=invgamma;
	mcmcp samplefreq=100 printfreq=1000;
	mcmcp nruns=4 stoprule=YES burninfrac=0.25;
	mcmcp stopval=0.01 minpartfreq=0.05;
	mcmcp mcmcdiagn=YES diagnfreq=5000;
	mcmc nchains = 4 ngen = 1500000 append=YES;
end;
