# Supplementary material for: Gotta Go Slow: Two Evolutionarily Distinct Annelids Retain a Common Hedgehog Pathway Composition, Outlining Its Pan-Bilaterian Core
Source: Int J Mol Sci. 2022 Nov 18;23(22):14312. doi: 10.3390/ijms232214312 (PMC9695228; doi:10.3390/ijms232214312)
Supplement: Supplementary file 1 [file ijms-23-14312-s001.zip › File_S11_Hhipl_nexus_alignment.txt]

#NEXUS
begin taxa;
	dimensions ntax=23;
	taxlabels
	Arath_HIPL1
	Arath_HIPL2
	Branchiostoma_floridae_XP_035670539_HHIPL1
	Capitella_teleta_ELU13295_HHIPL
	Lingula_anatina_XP_023931345_HHIPL
	Pdum_HHIPL
	Pele_DN154653_c1_g3
	Pele_HHIPL2
	Crassostrea_gigas_HHIPL2_K1PIY6
	Lottia_gigantea_XP_009065751_HHIPL1_2
	Patiria_miniata_XP_038072521_HHIPL2_2
	Strongylocentrotus_purpuratus__HHIPL_SPU_003937
	Carcharodon_carcharias_XP_041035154_HHIPL1
	Gallus_gallus_HHIPL1
	Homo_sapiens_HIPL1
	Gallus_gallus_HHIPL2
	Homo_sapiens_HIPL2
	Xenopus_laevis_HHIPL2_NP_001079267
	Nematostella_vectensis_HHIPL2_XP_032221702
	Carcharodon_carcharias_XP_041051873_HHIP
	Gallus_gallus_HHIP_XP_040525959
	Homo_sapiens_HHIP_Q96QV1
	Xenopus_laevis_HHIP_AAH46952
;
end;

begin characters;
	dimensions nchar=926;
	format datatype=protein missing=? gap=-;
	matrix
	Arath_HIPL1	M------------------------------------KLHQFLVFLFLFLSCFALSSWA--------------LPLCSDSRAPSE--------------VNSTLSFC--PYKGKTCCNTMKDTSLMKQFQAMNI---------SDKGCASVVKSILCANCDPFSSDLFRD----NSDQQ------SVPILCNSTSSANSTENFCSETWET-CQNVSISGSLFAASLQGRAGAPS-------NKNASKLAD-LWQSKTDFCSAFGGA---SSNETVCFSGEPVA-------------LNDNDTTPD----KPPSG---ICLEKIGNG--SYLNMVP-HPDGSNRAFFSTQPGIVFLAGIPDQDSGGVLDVDPSSPFVDMTDEIHF----DTEFGMMGMAFHPKFAQNGRFFASFNCDKSKWPGCTGRCSCNSDVNCDPSKLTPDSGSQPCQYQTVIAEYTANSTSSDPSKAKNAKPTEVRRIFTMGLPFTSHHAGQILFGPDGYLYFMMGDGGGGADP---YNFAQNKKSLLGKIMRLDVDNIPSASEISKMGLWGNYSIPKDNPFREDKEL--EPEIWAVGLRNPWRCSFDSSRP-------SYFMCADVGQDTYEEVDL--ISKGGNYGWRVYEGPDLFHPE--SSPGGNTSVKSLNPIFPVMGYNHSEVDSSGKSASITGGYFYRSETDPCIAGRYVYADLYGNGVWAGIETPANSGSFVTKRTTFSCASDSPMKCSDSPG--TSGLSLGYVFSFGEDNNKDIYLLTSN---------GVYRVVRPSRCN--LTCSKENSTA--------RRNPGTSSSPS---------------------------------------------------SSSSS----------------------CYKHINGFHGSL-------------
	Arath_HIPL2	MA-----------------------------------KTNQAITICSLLLLLLLSETTS--------------HLLCSDSKTPVN--------------NNETLQFCD-SYKERSCCNSKDDLQLQNRFNSMNI---------SDSNCSSLLKSILCSKCDEFSGQLFGD----DDSS-------LVPILCNSTS-----QDLCSKLWDS-CQNISIVSSPFSPTLLGGATSPST------SSNSSTLTD-LWKSQTEFCTAFGGPSQTNNNKTKCFNGEPVN-------------RDTSDDDED--DVKTPKG---ICLEKIGTG--SYLNMVA-HPDGSNRAFFSNQPGKIWLGTIPDQDSGKPMEIDESTPFVDITDQVSF----DTQFGMMGMAFHPKFAENGRFFASFNCDKVKSPGCSGRCACNSDVNCDPSKLPKDDGTTPCRYQTVVSEYTANGTSSSPSTAKIGKASEVRRIFTMGLPYSSSHGGQILFGPDGYLYLMTGDGGGVSDT---HNFAQNKKSLLGKILRLDVDVMPSVSEISKLGLWGNYSIPKNNPFQGNENE--QPEIWALGLRNPWRCSFDSERP-------DYFLCADVGKDTYEEVDI--ITMGGNYGWRTYEGPYVFSPL--SPFGENVSSD-SNLTFPILGYNHSEVNKHEGSASIIGGYFYRSNTDPCSYGTYLYADLYANAMWAAIESPEDSGNFTDSLIPFSCSKDSPMKCTAAPGGASSGPALGYIYSFGQDNNKDIHLLTSS---------GVYRIVRPSRCN--LACSKENTTAS-----AGKQNPAGSAPPQ---------------------------------------------------PLPSS----------------------ARKLCFS------------------
	Branchiostoma_floridae_XP_035670539_HHIPL1	MTLCQ--------------------------------TLPCSPAVALSVVCVLLGTVLG--------------HPQCLDFMPPFE--------------PAEPLVFCR-EYGDFGCCTRRQDYELQRQFDDIMRR---MPYH-LQTSCHHHVMNILCQECSPYASHLYDL----ETTQ---VKK-PLPGMC---------PQYCPTVFDS-CKDIIPFI----------------------TGDPTVQHAITLSNYTQFCEVTS-----ITDMDYCYPNLLAN-------------EQLSGDIQEAVQGTGGEGC--LCFQEIANGLKNPTVLVH-AGDGTHRLFIGEQLGKVYV-YLPDGS-------RVDTPFLDLTRTVLTTSRRGDERGFLGMAFHPNFKENKRLFVYYSVGTS------------------------------KKQKIRISEFRV--ASHDINQVD---QDSEKIILELDEPAANHNGGQLLFGVDGFMYAFIGDGGKGGDPFGEKGNALNMTTLLGKIIRIDVNHPD---------DSVPYGVPWDNPFVGQRNI--KPEIYAYGTRNMWRCSVDRGDPETGD-GRGRIFCGDVGQAKWEEIDI--IEKGGNYGWRAFEGFECFDEK--LCETEEL----ANHIPPIHVYSHS------VGKSVTGGFMYRGCLYPNLNGQYIYGDFWNGKLFSLTEDKE-QGVWNNRQICAG----STDICNN--E--LQGSYVPDILSFGEDEAGELYMLSTDYASTSHTGGIVYRIVDPARRGDPEQCSRNITPVT-VLGTTTPFVHSSESPTVTPLPTMAS--------EPRSKHQEM--------------SHSCHLS-----PSLAV--LFVAVLSMFVTAPVTPW---SGFLVPRRKGHLQDLS---------
	Capitella_teleta_ELU13295_HHIPL	MHE----------------------------------------PLRRLVLLVSVVSIAG--------------HPQCLDFRPPFE--------------NMELLEFCS-QYSDFSCCTNSRDRELESKYLSLVNT--------LSMECREKLQEMLCQECSPYAIHIYDA----ERSGV--VNN-TFPGLC---------RSYCTDLVPS-CRNIIPLI----------------------TEDQIYIN--AMQSTDDFCSLVE-----LTDREYCYPDLLTD-------------PRLNGDIER--ETRNSAGC--MCLREFANKLANPLIFRT-VTD-DERVFIGEQVGRVHI-YFRNGS-------RLPDPFLDLQDLVLTSSSHGDERGFLGMALHPNFTSNQRLFVYYSIRGE------------------------------TREKIRISEFTV--DYENPDKVN---RTSERVLLEVGEPWWNHNGGEILFGVDGYLYAFIGDGGSGGDP---LNNAQNKSTFLGKVIRIDVDNPDH-------YGSKEYGIPDDNPFINEVDA--LPEIYAYGVRNIWRCDVDDGHPDTGE-GRGRIFCGDVGQSSWEEIDI--IARGGNLGWRSREGFHCYDHR--TC--GQI----GPEVLPIFAYPHS------EGRSVTGGHVYRGCQNPNLQGMYIYGDFMDGRIWSLVENE---GNWTNSEVLMC----EEDTCLDSLG--LTSSYQRNILSFGEDQDGEIYMLTTDYASTTAQQGKVFQLVDPRR----------------------------------------------------------------------------------------------------------------------------------------
	Lingula_anatina_XP_023931345_HHIPL	MAKTT-----------------------GCPP-----GRGGNSTILLLLILSWISMCSC--------------HPQCLDSRPPFE--------------PGSRLGFCP-EYTDFGCCTPAQDKELGDFYKQVVQK---LNNN-GLGACVDFAKQILCQKCSPYAAHLYDA----ETKL---IPR-SMPGMC---------TSYCQQFYSK-CRDSVKYL----------------------TSDKEVLA--TLDSANNFCNKMS-----LFDVDYCYPDLLTN-------------SVLNSDIVS--AFRNEEDC--LCLEEIAGGLGNPLLARS-PMDGTKRLFVAEQKGLVHI-YFTNKS-------RLAEPFLDIKDKVLTSSRLGDERGFLGLAFHPSFSVNRKFYIYYSVLKS------------------------------RNQYVRISEMQA--SLSDMNKAD---RETERILLEIQEPYSNHNGGEMLFGDDGYLYLFVGDGGSQGDP---QNNGQRKDTLLGKVLRIDVDSTT---------GGLPYGIPVDNPFVSEAGA--RPEIYAYGIRNIWRCGKDRGD-DKGY-GKGRIICGDVGQSAYEEIDL--IEKGGNYGWNGREGFECYKQD--KC--GKM----GPEVLPIHAYSHS------VGKSVTGGHVYRGCMNPNLQGAYVYGDFMNGKIFKLEEDRG-TNQWRNKQIFMC----GPDKCLN--G--LVSTYPKYIISFGEDEIGEMYMLSTNFASTTVQNGKLFRIVDPGRRGNPEKCESSREYTA-GSVKLTPDVTFASNVPRQEGNITVP-------------------------------PQEETTE-----PTTIT-------STLLSKEGT------TPKVTSTTVKKKKPAVNSASSPGV-
	Pdum_HHIPL	MAL----------------------------------QQVMWPVLGLLVITVFLPLVSG--------------HPQCLDFKAPFA--------------VENGLGFCS-QYQDFGCCSRQNDSAVQQKYQHILRQ---VDYT-TRLNCETYLKAILCLECDPYAAHLYSF----EETL---QKA-PFPGLC---------SGYCSDFYRK-CKILIPFI----------------------SSDASVVSA-AEDGERAFCDVAK-----VVDQDYCYPELLTN-------------PVLTGQIET--SRTSNEGC--LCLEPFTKGLRNPVLFISIPGDPEQRIFLGEQIGIVYI-YDRFGV-------RYPEPFLNLTDIVLTSAYRGDERGFLGMAFHPDYLNNGKLYVYFSLKG-------------------------------NKHQTRISQFSV--SPQNRNKVN---RNSQKVILEQDQPYWNHNGGAMFFGADGYLYAFKGDGGAGGDP---QDFAQNLNTWLGKALRIDVNVPD--------GDDRPYLIPPDNPFINRPDA--KPEIYAYGIRNIWRCDVDEGHPETGE-DAGRIICGDVGQNKYEEIDI--IKKGRNYGWKTREGDSCFSGD-PRC--GRL----TDEELPIYVYDHS------VGKSITGGHVYRGCLSPSLQGQYIYGDFVSGRIFKLSENKQ-TGKWTNKQINMC----GSDLCFN--G--LENKFSPNILSFGEDEDGEVYMLTTNFASTTNTGGQVYRLVDPRRRGDPAKCRSYKEQT--TNIPTTRTDPGAGTPRTSPDPTNQP--------STPGALPGG--------------TDRNNLN--------------FYLTMLYQQYLYNYWRQYQTRYYQQYQSMLQRFYNMMQYRQG-
	Pele_DN154653_c1_g3	MSG----------------------------------QDTGKILPLLLLISFVIPGSWS--------------HPQCLDFRPPFE---------------SSKIEFCS-EYAEFGCCTPADDLAIRKRHSRVVAN---LENKVGVYGCRERLRKVMCLQCHPYAAHVFGA----ESTR---IER-PFPGLC---------LDFCKDFHDK-CSAAVPLL----------------------TEDENTQI--SVESRSLFCEHNA-----AADPEYCYPDLDTN-------------EILVANISR--EGTTSAGC--VCLEEIASGLRNPLLLTS-PPDDSQRIFIAEQLGIVYI-HHRDNS-------WEPAPFLNWSSIVHVSSRRGDEKGFLSLAFHPEYATNRRLFVYYSIRHE------------------------------GSHKTRLSEFLC--KADNPNKVD---ENSERVLLDIPQPYQNHNGGAMFFGVDGYLYLFLGDGGSAGDP---QDHAQDLDSLLGKALRLDVDSPA--------VSGSEYTVPGDNPFLDRAGA--KPEIFAYGIRNMWRCDVDEGD-QDGN-NRGRIICADVGQDAYEEIDV--ILPGKNYGWNTREGFICFLNH-EQC--GQL----DEEELPIHAYPHK------EGKSVTGGHVYRGCMNPNFYGKYIYGDFTNGAMWTLEEDSV-TKTWTNSELTTC----GPDICFN--G--LTGTYPQNILSFGEDYNGEIYMLSTSYASSASASGKVFRIVDPIRRGDPSTCRFPEEGVV-VEEEEDRT-----------------------------------------------------TS-----PTSKT----TADG-------------------QENPSSHEPWSIPMNGWYV-
	Pele_HHIPL2	MKS----------------------------------QYAVKIHYLILLLYFAIPGSWS--------------HPQCLDFRPPFE---------------STNYEFCK-EYAEFGCCTAADDLAIRKRHSRVVLD---LENKQGVTGCREYLREIMCLQCHPYAAHVFDA----EETQ---QKR-PFPGLC---------LGFCRDFYDK-CSTAIPFL----------------------IEDPDEKVP-AIEPRDLFCEHNM-----APDPVYCYPELNSN-------------EILSSDISR--EGTTTAGC--VCLEEIASELRNPIMLRS-PPDDTQRIFIAEQKGIVYI-YDKNNT-------REPEPFLDLSSIVLISNNRGDERGFLNLLFHPDYANNCRLFVYYSISID------------------------------GRHNTRLSEFLS--DTDNPNRID---PNSERIVLVIPQPFDNHNGGAMLFGVDGYLYLFLGDGGAGGDP---RNYAQNLDSLLGKALRIDVDSTP--------QNGSEYVIPDDNPFLERSGA--RPEIYAYGIRNIWRCDVDEGD-EDGN-NRGRIICADVGQSAYEEIDI--ILPGXNYGWKTREGFVCYNNN-ELC--GKL---GDEEELPIHAYAHG------EGRSVTGGHVYRGCMNPNFYGKYIYGDYTNGAMWTLEEDLT-TKTWNNSKLTTC----GQEVCFN--G--LTGTYPRRILSFGEDYNGEIYILSTSDPSSASPLGKVLRIVDPIRRGDPSTCRFPEGLV--MEEEEERTTNEE--------------------------------------------EDERVTS-----PTIET----TDGNTTDENKSV-----------EEKPTDGEPPSSAVNVLFV-
	Crassostrea_gigas_HHIPL2_K1PIY6	M------------------------------------WFYRTLAKSVAIYLLFVTALEA--------------HPQCLDFRPPFN--------------PEGALQFCT-EYSNFGCCTNRDDLDVRDEYDRIMRQ---LSDA-DVRACERYVKELVCQRCSPYAAHIYDA----EGTL---MSR-PFPGLC---------NSYCRDFYRS-CRQIVRHF----------------------TPDPNIQQQ-ISYGTSAFCNYIR-----LNDDDYCYPDLKTN-------------PILNNRISI--KQYTSEGC--LCMEPFADFLYNPVFARH-SGDGSNRLFVGEVSGLIFV-YFLNGS-------SESRPFLDITSQTVNSQNVGDERGLLGLAFHPNYRHNGRFYVYYSTSLEQHDGL------------------------NNNHKIRISEFLV--SQFDPNMAD---VESERVVLEVEQPYWNHNGGEILFGDDGYLYIFLGDGGSRGDP---NRYAQNTTSLLGKVLRIDVDIEV--------DYPYTYKIPPDNPFINDSFF--RPEIYAYGIRNMWRCGKDRGDPVTGD-GKGRIVCGDVGQSAYEELDL--IVKGGNYGWNAREGPACYDTE--IC--GHV----GPEIPPIHYYPHR------EGKSVTGGHFYRGCLSPNLNGFYIYGDFMNGRLFRLLYDRQ-SNSWNNKELNMC----GPEMCTP--P--LINSYEPHILSFGEDEGGEIYMLSTARASSGDSSGKVYRIVDPARRGNPAQCDLAKRTGP------LPTLPTTTPPPDTWPTTIIY-------------------------------------------PTTKF-------SSISAAAPT------TAKPAAGKVGMFEWLINKVK-----
	Lottia_gigantea_XP_009065751_HHIPL1_2	MAK----------------------------------TRQLITSIIGVLCIIFLPISES--------------HPQCLDFKPPFK--------------PKTNHDFCN-QYSNFGCCSKSKDDNIQNTFNSLRSL---VSEG-TWNKCQGTLKDLMCQECSPYAAHIYGV----EDTM---GDN-PFPGLC---------KNYCETLFDSGCMEITKLI----------------------DVNITAKV--DLNDKTKFCNHVK-----LSDVDYCYPELLQN-------------DMLNGNISN--VQITSKGC--LCLEPFFHNLRNPIFARS-PPDGSNRLIIGEQLGIIYVTYPQDKD-------ILQTPFLNISHKVKTTPREGDERGLFQIAFHPKFLSNNKFYIYYSTHLEEHERN-----------------IKIKDQIKANHKIRISEFVV--SEWDENVAD---PSTERVILEVYEPYWNHNGGELIFGDDEYLYLFIGDGGNREDP---LNVAQNKSHLLGKVLRINIDTGS---------DQIPYTIPSDNPFVGQPGA--RGEIYALGVRNIWRCGIDLGDRQTGSAGKGRIVCGDVGQDKFEEIDL--ITKGANFGWNVWEGGDCFNGETEKC--NSL----GLVDQPIYYYNHS------YGKSVTGGNFYRGCENPNLDGLYIYGDFMSGRLFGLKQDND-TNEWKNKELFMC----GPDICKN--N--LVGKYDQYIISFGEDENAEMYMLVTKKAETDGFTGNIYKIVDPIR----------------------------------------------------------------------------------------------------------------------------------------
	Patiria_miniata_XP_038072521_HHIPL2_2	MAIAI-----------------------GRPKC----LLLLEVCMLAIQCLAVVRICTA--------------HPQCLDFFAPFDHN------------QEQQPEFCT-LYDEFGCCTKEMDLEIRQNFEDIVAEYKGIHGP-LTTDCLNFLKEILCQECSPYAAHLFDA----EATQ---QRTRQLPGLC---------NSYCTDFHRS-CSQLVPFI----------------------TTEESVRQA-AANSATEFCEKMA-----ITDVDYCYPDVLAN-------------DDLSQWVEEAQSGTGRGQC--LCLEEFANGLQNPLLAIH-ANDNTHRFFIAEQIGIIHV-FLENRT-------RLVEPFLDIQDSILTSSRRGDERGLLGAAFHPNFTRNSKFYVFYSSGSS------------------------------SDQLIRISEFMV--SPEDMNVID---MQTEKVILEVDEPYANHNGGQLMFGLDGYLYASIGDGGAAGDP---LDSGLNKNTLLGKIIRIDVDHPA---------TNQTYGIPPDNPFVGQENA--RPENYAYGIRNIWRCAIDRGDRESGY-GKGRIFCGDVGQSRFEEIDI--IVKGGNYGWRGREGYSCYNDD--QC--NDE--WLADEILPIHAYPHS------VGKSVTGGYVYRGCQSPNLNGKYIFGDYVSGRLFFLTENAT-RDEWESQEICMG----DSSTCLG--K--LVSSYPKNILSFGEDEAGEVYMLATSYASTTFNGGQVFKIVDPARRGNPSECFGEKESVD-VNGPTVDFKPSDATSINPDHAVIST-TPTPG-------------------------KAALICT-----PSLVAIALLVCIAMVLTNEISSSWSHARLLHIQQEAGAVSLPSAKRRRIGEP
	Strongylocentrotus_purpuratus__HHIPL_SPU_003937	MKR-------------------------------------VIMMLSLLVLGLHLSFVRA--------------HPQCLDFYPPFEL-------------PSDSQPFCD-GYKDFGCCTLTQNEAIRERYQTLKRN---LPES-AAHECRNFLKDILCQECSPYAAHLFDA----ETTH---RKT-SLPGLC---------GGYCSSLYNT-CPGLIPLV----------------------TDDAAIIDA-HNASESAFCAAVE-----IGDMDYCYPNILQD-------------TFLDDLAWEA-RTGGGDGC--LCFEEFANDLRNPILAVN-ANDSTHRLFIAEQVGIVHV-YLRNGT-------RLNDPFLDIQDTVRTSSRRGDERGFLGLAFHPNFTSNSRLFVYYSTLSS-----------------------------SGSEIIRISEFQT--MSNDSNRVN---MTTESVILDVEQPAGNHNGGQMLFDDQGYLYAILGDGGRGGDPFGQYGNAQNLAELLGSVIRIDVDQQQ---------EGLAYAIPPDNPYVSYSNSERRHEIYAYGTRNMWRCSIDQGDRQTGE-GRGRIFCGDVGQSSYEEIDI--IEKGGNYGWRGKEGFSCYDNT--IC--NFL----ENEVLPIHVYPHT------VGKSVIGGYVYRGCQYPNLNGKYIFGDYVSGRLFELNENTA-TQEWNSREFCLG----DNTVCTG--S--MLGSFPKNILSFGEDEAGEMYLLSTSEAKTTVPQGKVFKIVDPRKRGNPEECLKDIRDVD-VHGPTTPFEPSPSAISSTVPITGSA--------KCVTLHPSHYMVMLCLALL----SHVCIHHLLVATPTSLH----HYYHPCCVSPPTPPGSV-VNKEGSCFDPDLQKPSGALRNAKE-
	Carcharodon_carcharias_XP_041035154_HHIPL1	MNR------------------------------------SVKGSLILLIISVRMPSVAS--------------HPQCLDFKPPFK--------------PSETLSFCT-MYSTFGCCDARMDSKIARRYQHILGF---FHPS-GASICAKYIQELLCQKCSPFAAHLYDA----EDAN---TPVRLLPGLC---------AGYCTDFWKR-CRSTLSLL----------------------TGDQRTME--LESDREKFCGYLE-----LRDLEYCYPNVLSS-------------NRLNANLGA--VRADPQGCLQLCLKEVANQLRNPVAMLH-ANDGTHRFFIAEQVGLVWV-YLVNGS-------KVSRPFLNLTEAVLTSPWLGDERGFLGMAFHPNFKRSGKVYVYYSIFSR------------------------------KAERIRISEFHL--LPSNMNALD---HTSERVILEVLEPASNHNGGQLLFGSDGYLYIFTGDGGRAGDPFGKFGNAQNKSSLLGKVLRIDVNHND---------HGPPYRIPADNPFVGERGA--RPEVYAYGVRNMWRCSVDRGDPATGV-GRGRLFCGDVGQNKFEEVDI--IQKGGNYGWRAKEGFSCYDKK--LC--ANS---SLNDILPIFAYPHR------LGRSVTGGYIYRGCEMPNLNGLYIFGDFMSGRLMALKEDAQ-SGQWSYHEICMG----RGQVCNF-PR--LINNYYQYIISFAEDEAGELYFMSSGNPSAFVPAGTVYKLIDPSRRAPPGKCRFKPRPVK-VKGKLLHFRPKERLILESTTTAATPNTTRPRPRPRPTRAPTQRPKVVVTSKGAEKEKTWHTTAAPR-PPTLSW----HWEVPGTAKVPRPSTT--KPPPKGQRPQTTLPKPPTKAGRGRP
	Gallus_gallus_HHIPL1	M-R------------------------------------ALRGAALALLLAAALGPGPG------------RPHPQCLDFKPPFR--------------PPRALAFCR-RYGAFGCCDARRDRALLQRFYRLSAH---LDGP-TYAACAGHLQDLLCQECSPYAAHLYDA----EDPS---TPVRTIPGLC---------QDYCQQVWQK-CRSIFHYL----------------------STDQELIA--LENNMAKFCRYLS-----LEDTDYCFPHLLAN-------------ENLNQNLGL--VTADAEGCLQLCLMEVANGLRNPVAMVH-ANDGTHRFFIAEQVGLVWA-YLPDRS-------RLEKPFLNISEAVLTSPWEGDERGFLGIVFHPKFKFTGKVYVYYSVEVR------------------------------YEERIRISEFRI--SSGDMNTVD---HGSERIILEIEEPASNHNGGELLFGDDGYLYIFTGDGGMAGDPFGTFGNAQNKSALLGKVLRIDVNNND---------RGPVYRIPPDNPFVDDPQA--RPEVYAYGVRNMWRCSFDRGEPDTKE-GKGRLFCGDVGQNKYEEIDI--VEKGKNYGWRAREGFSCYDKK--LC--VNS---SLDDVLPIYAYPHK------MGKSVTGGYVYRGCESPNLNGLYIFGDFMSGRLMSLKEDRA-TGEWQYSEICMG----TGQTCMF-PG--LINNYYQYIISFAEDEAGELYFMSTGVPSATAPHGVVYKVVDTSRRAPPGKCQVEPLPVK-VKSKLVKFVPKETPLNKASGTVGRP-------------------------------------------ELLVW-----------------------------------------------
	Homo_sapiens_HIPL1	MAR------------------------------------ARAGALLAL----WVLGAAA--------------HPQCLDFRPPFR--------------PTQPLRLCA-QYSDFGCCDEGRDAELTRRFWALASR---VDAA-EWAACAGYARDLLCQECSPYAAHLYDA----EDPF---TPLRTVPGLC---------QDYCLDMWHK-CRGLFRHL----------------------STDQELWA--LEGNLARFCRYLS-----LDDTDYCFPYLLVN-------------KNLNSNLGH--VVADAKGCLQLCLEEVANGLRNPVAMVH-ARDGTHRFFVAEQVGLVWA-YLPDRS-------RLGKPFLNISRVVLTSPWEGDERGFLGIAFHPSFQHNRRLYVYYSVGIR------------------------------SSEWIRISEFRV--SEDDENAVD---HSSERIILEVKEPASNHNGGQLLFGDDGYLYIFTGDGGMAGDPFGTFGNAQNKSALLGKVLRIDVDRKE---------RGLPYGIPPDNPFVGDPAA--QPEVYALGVRNMWRCSFDRGDPSSGT-GRGRLFCGDVGQNKFEEVDV--VERGGNYGWRAREGFECYDRS--LC--ANT---SLNDLLPIFAYPHT------VGKSVTGGYVYRGCEYPNLNGLYIFGDFMSGRLMSLQENPG-TGQWQYSEICMG----HGQTCEF-PG--LINNYYPYIISFGEDEAGELYFMSTGEPSATAPRGVVYKIIDASRRAPPGKCQIQPAQVK-IRSRLIPFVPKEKFIPKTRSTPRPT-ARAPT-RAPRRGRPTAAPPA----------PTPRPAR-----PTQQP--------------------------------------GSRRGGGR-
	Gallus_gallus_HHIPL2	MNEPEVQGFHTSDLRKSTLKKVNVWPGTGRRRSSSRASFSCPHVFLCFSLFCWIGSLLG--------------HPQCLDYGPPFQ--------------PPSRLEFCS-AYENFGCCDRERDNSIAAKYHEILDY---LDPR-GHKLCGTYIKDILCQECSPYAAHLYDA----ENPR---TPLRNLPGLC---------FDYCSEFHFN-CHSAISLL----------------------TSDKHIQDC-CETNKTRFCNLLH-----LHDEDYCFPNVLRN-------------TALNHKLGS--VVEDRRGCLQLCLTEVANGLRNPVLMLH-ANDHTHRMFVAEQVGVIWV-YLPDGS-------RLEEPFLDIKSIVLATPWIGDERGFLGMAFHPNYKNNGKFYIYYSYMDK-----------------------------KKVEKIRISELKV--LASDANKAD---PHSERNLLELEEPAANHNGGQLLFGVDGYLYLFIGDGGKAGDPFGRFGNAQNKSVLLGKVLRIDVDGRS--------PDGKPYRIPPDNPFVSDPKA--RPEVYAYGVRNMWRCAVDRGDPVTKK-GRGRIFCGDVGQNRFEEVDI--IVKGGNYGWRAKEGFECYDTK--LC--HNS---SLDDVLPIFAYGRK------VGKSVTGGYVYRGCESPNLNGLYIFGDFMNGRLMALREDEK-TNRWKKQDICIG----STKACAF-PA--MIRSYSKFIISFAEDEAGELYFMSTSYPSAYAPHGSLYKLVDPARRAPPGKCKYKPVTVK-IKSKRIAFVPRAKTVLEFLNEPPPT--KPP---KRSSTLPGAAPTAAAK-------KSKKMAS-----SKVKA----STVKPALSNKKTPKTKAGGEHHRPKQKGARVPRTTPAPSLARR
	Homo_sapiens_HIPL2	MLRTSTPNL------------------CGGLHCRAPWLSSGILCLCLIFLLGQVGLLQG--------------HPQCLDYGPPFQ--------------PPLHLEFCS-DYESFGCCDQHKDRRIAARYWDIMEY---FDLK-RHELCGDYIKDILCQECSPYAAHLYDA----ENTQ---TPLRNLPGLC---------SDYCSAFHSN-CHSAISLL----------------------TNDRGLQES-HGRDGTRFCHLLD-----LPDKDYCFPNVLRN-------------DYLNRHLGM--VAQDPQGCLQLCLSEVANGLRNPVSMVH-AGDGTHRFFVAEQVGVVWV-YLPDGS-------RLEQPFLDLKNIVLTTPWIGDERGFLGLAFHPKFRHNRKFYIYYSCLDK-----------------------------KKVEKIRISEMKV--SRADPNKAD---LKSERVILEIEEPASNHNGGQLLFGLDGYMYIFTGDGGQAGDPFGLFGNAQNKSSLLGKVLRIDVNRAG--------SHGKRYRVPSDNPFVSEPGA--HPAIYAYGIRNMWRCAVDRGDPITRQ-GRGRIFCGDVGQNRFEEVDL--ILKGGNYGWRAKEGFACYDKK--LC--HNA---SLDDVLPIYAYGHA------VGKSVTGGYVYRGCESPNLNGLYIFGDFMSGRLMALQEDRK-NKKWKKQDLCLG----STTSCAF-PG--LISTHSKFIISFAEDEAGELYFLATSYPSAYAPRGSIYKFVDPSRRAPPGKCKYKPVPVR-TKSKRIPFRPLAKTVLDLLKEQSEK--AA---RKSSSATLASGPAQGLSEKG----SSKKLAS-----PTSSK----NTLRGPGTKKKAR-----VGPHVRQGKRRKSLKSHSGRMRPSA
	Xenopus_laevis_HHIPL2_NP_001079267	MPKPT-PNSERVSVR---------FP--GCRTGMH--MISVSLRLVFCSFIFKAGVLLG--------------HPQCLDYGPPFK--------------PLVHLEFCS-EYETFGCCDQDRDNVIAEKYWSIMDY---FDLN-NYHICGGYIKDILCQECSPYAAHLYDA----EDPH---TPLRVIPGLC---------FNYCSEFHLK-CQNSITLL----------------------TEDKQIRES-CDKGRDLFCSLLN-----LPDEDYCFPNVLHN-------------TELNNNLGS--VVEDPEGCIKLCLIEVANGLRNPVLMLH-ANDGTHRMFVAEQIGFVWV-YLPDGS-------RLYEPFLNLRRTVLATPWLGDERGLLGMAFHPKYQNNRKFYVYYSIMDE-----------------------------YRNEKIRISEFQV--EEHDINKAD---PYSERRILEIEEPAANHNGGQILFGKDGYLYIFTGDGGKAGDPFGRFGNAQNKSVLLGKVLRIDVDGRR--------ANGKPYGIPSDNPFLSERGA--APEVHAYGVRNMWRCSVDQGDPVTGR-GKGRIFCGDVGQNRFGEDDI--IVIGGNYGWRAKEGFECFDLK--LC--QNS---SLDDILPIFAYGHQ------VGKSVTGGYVYRGCESPNLNGVYIFGDFMNGRLMALQEDGV-TGTWKKQDICMG----DSTICAF-PR--LINKYSKFIISFGEDEAGELLFLSTSQASAYSPQGSIYKLVDPSRRAAPGKCKYKPVPVK-TRSKLVPFIPKEKTVLEIVNESVKP-TKAPR-KKTPTKFPTKVPPT----------PTKFPTKVPP-TPTQFP----TKVPPIPTKVPS------KVPPTPTQFPTKVPPTPTKVSTKVL
	Nematostella_vectensis_HHIPL2_XP_032221702	MKE---------------------------------------FQAVAVLCLLMCLRVCC--------------HPQCLDYRPPFK--------------AREGLAFCS-QYNAFGCCTRGQDSKISRRYQNLVTK---FKLH-ARVKCAKLLAQVLCLECDPYAAHIFEA----EGNSRFDIKT-ATPGLC---------HEFCLDFHNS-CEDVVTFMERRGKWVHRGRPSPVPPLPVNETAPTLVTTT-SQPPAHRFCHNIR-----LQDTDYCYPAVKTV-------------EERVLARKF--NKEKNEGC--LCAEEVARGLRNPIAAVH-SKDGTHRLFIAEQLGVIRV-LLHTGQ-------LLARPFLDITDKVLTSENYADERGLLSIEFHPNYVRNGKFYVYYSTFKDNKTRP-----------------DNDEPFWGHGHKTVLSEFLV--SNSDPNRAD---GGSERVILEIPQPALNHNGGQIMFDDKGYLYLSLGDGGMSGDPFGTIGNGQNMSNILGTIIRIDINTR----------DGSAYDIPRDNPFRDMFGV--RPEIWAYGVRNMWRCSMDRGDKITGY-GRGRMFCGDVGQFKFEEIDI--IERGRNYGWRGFEGFDCFDRD--LCYTPML----SNAIFPIHAYNHT------VGKSVLGGYVYRGCQSPNLYGQYIFADTWSSRFFSLTENRR-RRRWDHREICFG----DDKYCTD--R--MRGDFEQFVLSFGEDEAGELYLLAVPTPKAYEREGKIYRLIDPERRGSPSECSFTPVPPRRLTVKRKKHKPCRDTLMSVYPQTTWG-------------------------CG----QYRAYCNL----PFIKK----HCKKSCRLCDKS-------------------------------
	Carcharodon_carcharias_XP_041051873_HHIP	MK-----------------------------------MNAKVSLKLILVLVVAANMLDSEAKSRERSE--KSPVRRCLDGSAPRRLKKRDRRLLA----LDASGYICHKLYSRLSCCPVNRHFPQ-FVDPKV------FSVT-NNTECARLLEEIKCAQCSPHAQNLFHLPDQEEASN---NEL-ALPMLC---------RDYCKQFYFA-CRSHVAGL--------------------------------FQTTSDEFCNLYS-----AKDNGMCFPDSPRKQVQGPASNYLNQMDEYHKMEQI--NRKHKKNC--FCLHEMISGLRQPTGLVH-CGDGSQRLFILEKEGFVKI-YTADGE-------LLKESFLDIHKQVQSGIKGGDERGLLSLTFHPKYKKNGKLYVSYTTNQERWAIG------------------------PHDHILRVVEYTV--SRKNANQVD---TRTAKVLIEVAELHRKHLGGQLLFGPDSFLYIFLGDGMITLDD---MEEMDGLSDFTGSVLRIDVDTDS---------CNAPYAIPRSNPYFNSTNQ--PPEIFAHGLHNPGRCTVDQQL-IDAN-GNLTILCSESNTWNKSSGRIIKITRGKDY----------------------------ETEPPAVEFKSS------SHNPLVGGFIYRGCQSRRLFGSYIFGG-RNGQLMSLQQNPL-NKLWQERNLCLG----SSTTCKN--S--LSGHISGTILGFGEDELGEVYILASSKSVTQVHSGKLYKLTDPKRALVPEECKRSMQPPQPVASECSHHCRNGHCTPTGKCCCIPG-------------------------------WEGEFCRVAKCDPVCRHGGVCVRPNMCLCKESY------TGPQCEQVDRNIQRVARAAVCQQPR
	Gallus_gallus_HHIP_XP_040525959	M------------------------------------MLKMLPFK-LLLVAVALCFFEGDAKFGE----SGARRRRCLNGTPPRRLKKRDRRLLSP-EAPGGAEAMCRGLYPRLSCCSRADAQGLLHAGAKI------LSVT-NNTECAKLLEEIKCAHCSPHAQNLFHSPEKGETSE---REL-TLPYLC---------KDYCKEFYYT-CRGHLPGF--------------------------------LQTTADEFCFYYA-----RKDGGVCFPDFPRKQVRGPASNSLDHMEEYDKEEEI--SRKHKHNC--FCIQEVMSGLRQPVGAVH-CGDGSHRLFILEKEGYVKI-FSPEGD-------MIKEPFLDIHKLVQSGIKGGDERGLLSLAFHPNYKKNGKLYVSYTTNQERWAIG------------------------PHDHILRVVEYTV--SRKNPQQVD---IRTARVFLEVAELHRKHLGGQLLFGPDGFLYVFLGDGMITLDD---MEEMDGLSDFTGSVLRLDVNTDL---------CSVPYSIPRSNPHFNSTNQ--PPEIFAHGLHNPGRCAVDHHP-ADVN-INLTILCSDSNGKNRSSARILQIIKGKDY----------------------------ESEPSLLEFKPF------SSGALVGGFVYRGCQSERLYGSYVFGD-RNGNFLTLQQNPA-TKQWQEKPLCLG----NSGSCRG--------FFSGPVLGFGEDELGEIYILSSSKSMTQTHNGKLYKIIDPKRPLVPEECKRTARSAQILTSECSRHCRNGHCTPTGKCCCNQG-------------------------------WEGEFCRTAKCDPACRHGGVCVRPNKCLCKKGY------LGPQCEQVDRNIRRVTRPGILDQ--
	Homo_sapiens_HHIP_Q96QV1	-------------------------------------MLKMLSFK-LLLLAVALGFFEGDAKFGERNEGSGARRRRCLNGNPPKRLKRRDRRMMSQLELLSGGEMLCGGFYPRLSCCLRSDSPGLGRLENKI------FSVT-NNTECGKLLEEIKCALCSPHSQSLFHSPER-EVLE---RDL-VLPLLC---------KDYCKEFFYT-CRGHIPGF--------------------------------LQTTADEFCFYYA-----RKDGGLCFPDFPRKQVRGPASNYLDQMEEYDKVEEI--SRKHKHNC--FCIQEVVSGLRQPVGALH-SGDGSQRLFILEKEGYVKI-LTPEGE-------IFKEPYLDIHKLVQSGIKGGDERGLLSLAFHPNYKKNGKLYVSYTTNQERWAIG------------------------PHDHILRVVEYTV--SRKNPHQVD---LRTARVFLEVAELHRKHLGGQLLFGPDGFLYIILGDGMITLDD---MEEMDGLSDFTGSVLRLDVDTDM---------CNVPYSIPRSNPHFNSTNQ--PPEVFAHGLHDPGRCAVDRHP-TDIN-INLTILCSDSNGKNRSSARILQIIKGKDY----------------------------ESEPSLLEFKPF------SNGPLVGGFVYRGCQSERLYGSYVFGD-RNGNFLTLQQSPV-TKQWQEKPLCLG----TSGSCRG--------YFSGHILGFGEDELGEVYILSSSKSMTQTHNGKLYKIVDPKRPLMPEECRATVQPAQTLTSECSRLCRNGYCTPTGKCCCSPG-------------------------------WEGDFCRTAKCEPACRHGGVCVRPNKCLCKKGY------LGPQCEQVDRNIRRVTRAGILDQ--
	Xenopus_laevis_HHIP_AAH46952	-------------------------------------MNKFLLVQWMLLCAIALLIMQSDAKFGEKSE-TGARRRRCLNGSSPRRVKKRHRKLQTL-D-LGGAGEGCRGLYPRLSCCPKTDIPGM-PMDSKI------LSVA-NNTECAKLVEEIRCAHCSPHAQNLFHASERSETSE---RQL-FLPVLC---------KDYCKEFYYT-CRGQIPGL--------------------------------LQTSADEFCFYHG-----MRDSGLCFPDFPRKQMRGPASNYLDQMEDYDKVEEI--SRKHKHNC--YCIQEVVRGLRQPVGAMH-SGDGSQRLFILEKEGYIKI-LTPEGD-------LIKEPFLDVHKVVQSGIKGGDERGLLGLAFHPNYKKNGKLYVSYTTNQERWASG------------------------PHDHILRVVEYTV--SRKNPSQVD---IRTERVFLEVAELHRKHLGGQLLFGPDGFLYIFLGDGMITIDD---MEEMDGLSDFTGSVLRVDVDIDG---------CSSLYSIPRSNPHFNSTNQ--PPEIFAHGLHSPGRCTVDHHS-KD---MNLTILCSDSSAKNRSAARILQIVKGKDY----------------------------ENDPPLLEFKPL------SSGHMVGGFVYRGCQSERLYGSYVFGD-RYGNFITLHQNPV-TKHWQEKPLCLG----SGSSCRA--------PFTGHILGFGEDELGEVYILSSSKSMTQSHSGKIYKIIDPKRPTVPEECKRPLMPAQPLASECSRHCRNGHCTPTGKCCCAQG-------------------------------WEGEFCRIAKCEPECRHGGVCVRPNKCLCKKGY------LGPQCEQMDRNVRRVARAG------

;
end;
