# Supplementary material for: Gotta Go Slow: Two Evolutionarily Distinct Annelids Retain a Common Hedgehog Pathway Composition, Outlining Its Pan-Bilaterian Core
Source: Int J Mol Sci. 2022 Nov 18;23(22):14312. doi: 10.3390/ijms232214312 (PMC9695228; doi:10.3390/ijms232214312)
Supplement: Supplementary file 1 [file ijms-23-14312-s001.zip › File_S12_Cdon_Ihog_Fibbc_nexus_alignment.txt]

#NEXUS
begin taxa;
	dimensions ntax=25;
	taxlabels
	Dm_ROBO1
	ROBO1_MOUSE
	Boc_Q90Z03_XENLA
	Mus_musculus_BOC_MOUSE
	Danio_rerio_BOC_AF461120_1
	CDON_XENLA
	Mus_musculus_CDO_AAC43031
	Danio_rerio_CDON_AJG05989
	Branchiostoma_floridae_XP_035673498_BOC
	Capitella_teleta_ELT91389_draft
	Crassostrea_gigas_BOC_XP_034299440
	Mytilus_BOC_VDI22570
	Owenia_fusiformis_CAH1796825_unnamed
	Lamellibrachia_satsuma_KAI0224321_CDON
	Pdum_CDON_BOC_IHOG
	Lingula_anatina_XP_013411337_IHOG
	Lottia_gigantea_XP_009047150_BOI
	Homarus_americanus_XP_042207590_IHOG
	Stegodyphus_mimosarum_KFM73213_IHOG
	Pele_DN161775_c0_g2_cons3
	D_busckii_ALC48424_BOI
	D_melanogaster_BOI_ABW09329
	D_melanogaster_IHOG_DROME
	D_simulans_IHOG_DROSI
	Tribolium_castaneum_XP_008192347_ihog
;
end;

begin characters;
	dimensions nchar=1560;
	format datatype=protein missing=? gap=-;
	matrix
	Dm_ROBO1	MHPMHPENHAIARSTSTTNNPSRSRSSRMWLL--PAWLLLVLVASNGLPA-------VRGQ-------------------YQSPRIIEHPTDLVVK-KNEPATLNCKVE--GKPEPTIEWFKD-GEPV---------------STNEKK-----SHRVQFKD----------------GALFFYRT-MQG-KKEQDG--GEYWCVAKNRVGQAVSRHASLQIAVLRDDFRV-------EPKDTRVAKGETALLECG-PPKGIPEPTLIWIKDGVPLDDLKAMSFGA-SSRVRIVDGGNLLISNVEPIDEGNYKCIAQNLVGTRESSYAKLI-VQVK-----------PYF-MKEP--KDQVMLYGQTATFHCSVGGDPP-PKVLWK--KEEGNIP-VSRARILHDEK-------------------------------SLEISNITPTDEGTYVCEAHNNVGQ---ISARASLIVHAPPNFTKRPSNKKVGLNGVVQLPCMASGNPPPSVFWTKEGVSTLM---FPNSS-HGRQHVA---ADGTLQITDVRQEDEGYYVCSAFSVVDSSTVRVFLQVSSLDERPP--------------------------------------------------------------------------------------------------------------------------------------------------------------------------------PIIQIGPANQTLPKGSVATLPCRAT-GNPSPRIKWFHD--------GHAVQAGNRYS---------IIQ---------GSSLRVDDLQL---SDSGTYTCTASGERGETSWAATL--TVE--------------------------------------------------------------------------------------------------------------------------------------------------------------KPGSTS------------------------------------------LHRAADPSTYPAPPGTPKVLNVSRTSISLRWAKSQEKPGAVGPIIGYTVEYFSPDL-----------QTGWIVAAQRVG--------------------------------DTQVTISGLTPGTSYVFLVRAENTQGISVPSGLSNTIKTIEADFDAASANDLSAARTLLTGKSVELIDASAINA---SAVRLEWMLHVS-ADEKYVEGLRIHYKDASVP--SAQYHSITVMDASAESFVVGNLKKYTKYEFFLTPFFETIEGQPSNSKTALTYEDVPSAPPDNIQIGMY-------NQTAGWV--------RWTPPPSQH----HNGNLYGYKIEVSAGNTMKVLANMTLNATTTSVLL-NNLTTGAVYSVRLNSFTKAGDGPYSKPISLFMDPTHHVHPPRAHPSGTHDGRHEGQDLTYHNNGNIPPGDINPTTHKKTTDYLSGP----WLMVLVCIVLLVLVISAAISMV
	ROBO1_MOUSE	M------------------------IAEPAHF--YLFGLICLCSGSR----------LRQE-------------------DFPPRIVEHPSDLIVS-KGEPATLNCKAE--GRPTPTIEWYKG-GERV---------------ETDKDDP---RSHRMLLPS----------------GSLFFLRIVHGR-KSRPDE--GVYICVARNYLGEAVSHNASLEVAILRDDFRQ-------NPSDVMVAVGEPAVMECQ-PPRGHPEPTISWKKDGSPLDD---------KDERITIRGGKLMITYTRKSDAGKYVCVGTNMVGERESEVAELTVLE------------RPSF-VKRP--SNLAVTVDDSAEFKCEARGDPV-PTVRWR--KDDGELP-KSRYEIRDD---H-----------------------------TLKIRKVTAGDMGSYTCVAENMVGK---AEASATLTVQEPPHFVVKPRDQVVALGRTVTFQCEATGNPQPAIFWRREGSQNLLFSYQPPQS-SSRFSVS---QTGDLTITNVQRSDVGYYICQTLNVAGSIITKAYLEVTDVIADRPP-------------------------------------------------------------------------------------------------------------------------------------------------------------------------------PVIRQGPVNQTVAVDGTLILSCVAT-GSPAPTILWRKD--------GVLVSTQDSRIK--------QLE---------SGVLQIRYAKL---GDTGRYTCTASTPSGEATWSAYI--EVQ------------------------------------------------------------------------------------EFGV--PV--------------------------------------------------------QP---------------------------------------------------------PRPTDPNLIPSAPSKPEVTDVSKNTVTLSWQPNLNSGA---TPTSYIIEAFSHAS-----------GSSWQTAAENVK--------------------------------TETFAIKGLKPNAIYLFLVRAANAYGISDPSQISDPVKTQDVPPTSQGVDHKQVQR-ELGNVVLHLHNPTILSS---SSVEVHWTVD---QQSQYIQGYKILYRPSGASHGESEWLVFEVRTPTKNSVVIPDLRKGVNYEIKARPFFNEFQGADSEIKFAKTLEEAPSAPPRSVTVSKNDG-----NGTAILV--------TWQPPPEDT----QNGMVQEYKV-WCLGNETKYHINKTVDGSTFSVVI-PSLVPGIRYSVEVAASTGAGPGVKSEPQFIQLDS--------------------------HGNPVSPEDQV--SLAQQISDVVRQPAFIAGIGA----ACWIILMVFSIWLY
	Boc_Q90Z03_XENLA	MIL---------------------RCNNFVAA-TVCCCLLSTICC------------LTQS-------------------VRAPHFLIQPLSTFQK-YGGSVTLSCAVE---PASTAISWQLN-GAEL---------------NLS----------GVLISG----------------GTLVIASL------NNDTA--GRYQCIGQSPTGAVASVPAIVTLANLQDFKSD-------TQHVIEVDEGNTAVIACN-LPESHPKAQVRYSVKQEWLET-------S-RDNYLIMPSGNLQIVNATQEDEGTYKCAAYNPVTQEVKTSVSSDRLRVRRSTAEA-----ARI-IYPPIAQTIIVTKGQSLILECVASGMPP-PRITWA--KDGSDVSWHNKTRFLLS---------------------------------NLLIDATSEEDSGTYACTASNGIGEGDSAFIFYNVQVFEPPEVSMELSQQLVIWGQSAKFTCEVKGNPQPSVIWLRNAA--------PLIS-STKHRM----SRKVLRVINVGPDDGGVYQCMAENEVGSAQAMALLITTRSGNLLNL-----------------------------------------------------------------------------------------------------------------------------------------------------------------------------NRDFPTSSPLT------------------------------------EDQQLLLKAQYKP--------RPP------------TPLLPTQC---PDSKE--------------------TVVP---------------------------------------------------------PDAPVILSSPRTSKTDFYELVWRPRNVGGA--PMLFYIIKHRK--QVVNSSDEWTVSRVPGPQQRLTLTKLDPGSLYEVEMAAYNCAGEGQT---AMVTFRTGRR-----PKPEIVANKEIQIQKDD-PGTSTQSSNQ------------SDNNRLSPPEAPDRPTISMASETSVYVTWIPRGNGGF---PIQSFRVEYKKLKQ-----------PGDWILATRDIP------------------------------PSRLSVEITELEKGTSYKFRVRALNILGESQPSGASKPYVVSGYSNRVY----------ERPVAGPYITFTEAINE---TTIMLKWMYTPASNNNTPIHGFYIYYRPTDSD-NDSDYKKDMVEGDRYW-HSISHLQPESSYDIKMQCFNEGGESEYSNVMICETKARKSS-QPGR-------------SLIPMVP--------SPQPPHGNG----KG----------------AVGT-ATVARSSDVPY----MIVG-V-----------------------------------------------------------------------------------LGS----IVLILVAFIPVCLW
	Mus_musculus_BOC_MOUSE	MTTC--------------------RRERPILT--LLWILMATAGC------------LADL-------------------NEVPQVTVQPMSTVQK-LGGTVILGCVVE---PPWMNVTWRFN-GKEL---------------NGSDDA------LGVFITR----------------GTLVIAAL------NNHTV--GRYQCVARMPAGAVASVPATVTLANLQDFKLD-------VQHVIEVDEGNTAVIACH-LPESHPKAQVRYSVKQEWLEA-------S-RDNYLIMPSGNLQIVNASQEDEGMYKCAAYNPVTQEVKTSGSGDRLRVRRSTAEA-----ARI-IYPLEAQTVIVTKGQSLILECVASGIPP-PRVTWA--KDGSSIAAYNKTRFLLS---------------------------------NLLIDTTSEEDSGTYRCMASNGVGDPGAAVILYNVQVFEPPEVTVELSQLVIPWGQSAKLTCEVRGNPPPSVLWLRNAV--------PLTS-SQRLRL----SRRALRVVSVGPEDEGVYQCMAENAVGSAHAVVQLRTARPDTTLRP---GR-------------------------------------------------------------------------------------------------------------------------DTKP---------------IAA-------------------------TPPMPPSRPSR------------------------------------PDQMLREQPGLV---------KPP---------TSSVQPTSLKC---PGEE---------------------QVAP---------------------------------------------------------AEAPIILSSPRTSKTDSYELVWRPRHEGSSRTPILYYVVKHRK---VTNSSDDWTISGIPANQHRLTLTRLDPGSLYEVEMAAYNCAGEGQT---AMVTFRTGRR-----PKPEIVASKEQQIQRDD-PGASLQSSSQ------------PDHGRLSPPEAPDRPTISTASETSVYVTWIPRGNGGF---PIQSFRVEYKKLKK-----------VGDWILATSAIP------------------------------PSRLSVEITGLEKGISYKFRVRALNMLGESEPSAPSRPYVVSGYSGRVY----------ERPVAGPYITFTDAVNE---TTIMLKWMYIPASNNNTPIHGFYIYYRPTDSD-NDSDYKKDMVEGDRYW-HSISHLQPETSYDIKMQCFNEGGESEFSNVMICETKARKFSGQPGRP------------PPLTLAP--------PQPPPLETM----ER----------------PVGTGAMVARASDLPY----LIVGVV-----------------------------------------------------------------------------------LGS----IVLIIVTFIPFCLW
	Danio_rerio_BOC_AF461120_1	MSGTLNWIPW--E---------RKRKIRVLCS--LCVLLFCLQDS------------NAVT-------------------DDVPVFTEEPFSVVQK-LGGSVTLRCSAL---PNHVNISWHLN-GREL---------------PAGGDE-----ELGVLVRP----------------GSLYIPSL------TNLTV--GRYQCVATTSVGSCASVPANVTAAKLRDFEPD-------DQQEIEVDEGNTAVIECH-LPESQPKAQVRYSVKQEWLET-------S-KGNYLIMPSGNLQIANATRDDEGPYICAAYNPVTQEIKTSTSTDRLRIRRSTSEA-----ARI-IYPPASRSIMVNKGQRLVLECVASGIPT-PQVTWA--KDGLDLRNHNNTRFLLS---------------------------------NLLIDAASESDSGTYVCLADNGIGSTSSAQVLYDVQVFEPPQVRVELQQQDVAWGDTVRFSCQVRGKPAPTVVWLHNAQ--------PLSP-SPRHRV----SAQVLRVLNVGPQDDGMYQCMAENGVGSSQAATRLLTLPTVP---------------------------------------------------------------------------------------------------------------------------------------------------------------------------------SRKMPMIRPLS------------------------------------PDKVLREQPPL----------KPP---------VSTSAVLPFDC---SEVR----------------------VSP---------------------------------------------------------AEAPVILSQPRTGKADYYELTWKPRHDGGA--PVLEYIIKYRK---AGESPGEWTTNTISGSQHKLILTKLQPASLYEVEMAARNCAGLGQP---AMMTFRTGKW------------------RRGGPIGPPKTPVVQ---------------PRLSPPEAPDRPTVSMATETSAYVTWIPRGNRGF---PIQSFRVEHKKLRK----------GSGDWEVAVNNIP------------------------------PSRLSVEVTGLEKGTSYKFRVLAVNVLGASPPSAPSKAYTVVGSGPPN-----------RRPIDGPYITYNEAINE---TTIILKWTYTP--LNNTPIYGFYIFYRPTDSD-NDSDYKKDVVEGDRYW-HSITDLQPETAYDIKMQCFNEGGESEFGNVVILETKARPHQ---------------------------------RTTPPETAS----SR----------------PEHPGNPVPRPGDLPY----LIVGVV-----------------------------------------------------------------------------------LGA----FVFIIVAFIPICLW
	CDON_XENLA	MHS----------------------DPGPWHP--LLCFLVLALST------------SANS-------------------DVTPRFTSKPLSTVQK-PGGPVTLLCSAE---PPWAHISWLFN-GEQF---------------ERISSQ-------GVDIQS----------------GHLVIPSL------GPAHV--GQYQCIASTSVGAILSKSVSVSVAYLNDFETT-------TGHSVTAEEGSSAFIGCK-IPESNPKAHVRYKVRGKWLKE-------S-SDKYLILPSGNLHILNVSVEDRGTYRCAAYNPVTHDLKLSTSTLKLSVNRSPRVD-----SRI-LHPVTSQAVLVQIHDPLTLECVVGGGPSHPPVYWY--KGGQEAAAYGRRKLLHT---------------------------------HLVIEQVQRSDAGNYSCVLGNGSGI--SQRVYYTVIVLEPPSVSQKTEDQSLTAGSNVRFSCESRGNPTPNITWFHNAV--------QIHA-STRHQI----SGNKIRITSLFAQDSGIYQCFVNNEAGSAQVSQRATVHLK---------------------------------------------W-------------------------------------------------------------------------------------------------------------------------------------SKPVIVSPPTSIRVANGDLVTLTCNAT-GIPTPTIRWYDSHGPISSHPSQVLRSKSRKALLSKIGTPGQDPVHYTMSQAGSSSLYIRAITV---QHAGTYKCEATNEFGSAHADAYL--TVVPYEMSTKPEDITPLDLTQSDEGD--YDSETRVPDHSQINEHKPEPRVTEKPYS-GASLPEAPIILSPPQTTKPDMYNLMWRSGKDGGL--PINAYFVRYRKLDDDGNMVGNWNSIRVPASENEFPLTELEPSSLYEVLMVARNAAGEGQP---AMLTFRTSKE--------RTSSSKNTQAPFPP-IGVPKQTIIHGVSNTNNGLVPVDPSRHSGVPEAPDRPTISTASETSVYVTWIPRANGGS---PITSFKVEYKR-------------TGGHWNAAAENIP------------------------------PSKLSVEVSNLEPGGLYKFRVIAINNYGESRRSTVSRPYQVAGYSIRLP----------NPLIVGPRIDQTEAVTD---TQILLKWTYIPENNNNTPIQGFYIYYRPTDSD-NDSDYKRDMVEGTKLR-HLISHLQPETSYDIKMQCFNERGASDYSNVMMCETKARRSPGASE----------------YPVLD--------LSTPSVPDR----------------------SSSPSHSPTRNGDFLY----VIVGCV-----------------------------------------------------------------------------------LGG----MVLILLAFIAMCLL
	Mus_musculus_CDO_AAC43031	MHP----------------------DLGPLWT--LLYVLVILCS-------------SVSS-------------------DLAPYFISEPLSAVQK-LGRPVVLHCSAK---PVTARISWLHN-GKRL---------------DRNTEQ--------IKIHR----------------GTLTILSL------NPSLS--GCYQCVANNSVGAVVSGPATVSAAALGDFDSS-------TMHVITAEEKNTGFIGCR-VPESNPKAEVRYKIRGKWLKH-------S-TGNYIILPSGNLQVLNVSSKDKGSYKCAAYNPVTSELKVEPTGRKLLVSRPSSNG-----FHI-LHPALSQALAVLPHSPVTLECVVSGVPA-SQVYWL--KDGQDAVAGSNWRRLYS---------------------------------HLATASIDPADSGNYSCVVGNKSGD--VKHVTYMVNVLEHASISKGLHDQKVSLGATVHFTCDVHGNPAPNRTWFHNAQ--------PIHP-SSRHLT----EGNVLKITGVVMEDSGLYQCVPDNGIGFMQSTGRLQIEQDSG-------------------------------------------W--------------------------------------------------------------------------------------------------------------------------------------KPVIVTAPANIEVMDGDFVTLSCNAT-GVPVPVIHWYGRHGLITSHPSQVLRSKPRKSHLFRPGDLDLEPVYLIMSQAGSSSLSIQAVTL---EHAGKYTCEATNKHGSTQSEAFL--TVVPFETNTKAESVTPSEASQNDERDPRDGSESSLLNLFPVKVH---PSGVELPAEKNASVPDAPNILSPPQTHMPDTYNLVWRAGRDGGM--PINAYFVKYRKLDDGSGAVGSWHTVRVPGSENELHLTELEPSSLYEVLMVARSAVGEGQP---AMLTFRTSKE--------KMASSKNTQASFPP-VGLPKRPVTAEASNSNFGVVLTDSSRHSGVPEAPDRPTISMASETSVYVTWIPRANGGS---PITAFKVEYKRM------------RTSDWLVAAEDIP------------------------------PSKLSVEVRSLEPGSIYKFRVIAINHYGESFRSSASRPYQVAGFPNRFS----------NRPITGPHIAYTEAVSD---TQIMLKWTYVPSSNNNTPIQGFYIYYRPTDSD-NDSDYKRDVVEGSKQW-HTIGHLQPETSYDIKMQCFNEGGESEFSNVMICETKVKRVPGASD----------------YPVKE--------LSTPPSSSG----NAG---------------NVGPATSPARSSDMLY----LIVGCV-----------------------------------------------------------------------------------LGV----MVLILMVFIALCLW
	Danio_rerio_CDON_AJG05989	MEDGGL------------------RLLSAVLC--VCHTLLLNCPT-----------------------------------VLSFSFRAEPLSAILK-QGSSVHLHCTTH---PATARISWLFQ-GQPL---------------DPSHHS-------GVELSQ----------------DSLSLSNL------QPALT--GSYQCSARSETGSIISRHARVTIADIEEFAET-------HRRSFTVNKGDTAVIECP-LPRSNPPALPRFRIRGKWLEQ-------S-TDEYLILPSGNLQIVSVSSEHQGMYKCGAYNPLTRETRVEAHGTKLLVKDSESSSP----VRI-VYPITPRSLTVDQSGSLTLECVVSGSLS-SKVKWM--KNGAELSLSSKRMLSHS---------------------------------NLVLNDIQPGDGGHYSCSVPTDRGA--VVSVNYTVNVLAHVSILRGLSDQAAVAGSSVRFTCAASGNPTPNITWLLNAA--------PLSS-SPRLKI----SGTSLLISSTTLQDQGIYQCMFDNGISSAQSTGRLSIQSE-------------------------------------------------------------------------------------------------------------------------------------------------------------------------------------------PQSSSIS-------------AVPV------------KTQPS-------------------VHP---IQ------------------SDEG-------DELFLSMGEAALGETVGP-----------------------------------------PTERIGDRP------TPEAPIIISPPQTHKPNMYDLEWRAGRDWGI--AIIAYFVKYRKVDDMGNVVGSWHTVRVPGSEKSLPLSELEPSSLYEVLMVARSAAGEGQP---AMLTFRTGKE--------RASPNKN-PSKAPI-VSLPEKTPEDKTTNTYYGVVI-----HDRVPEAPDRPTISMATESSVYVTWIPRANGGS---PITAFRVEYRKQG-----------RNGDWIIAADNIS------------------------------PLKLSVEVRNLEPGSTYRFRVIAMNNYGESPASATSRPYQVSMSSSPVS----------NRPVTGPHISSTDAVSD---TQILLRWTYTPSSNNNTPIQGFYIYYRPTDSD-NDSDYKKDVVEGFKFW-HMIGELQPETSYDIKMQCYNDGGESEYSNVMICETKARQPPGV-------------------PSLR--------PITPP--------------------------GFYPADTPSQ------------------------------------------------------------------------------------------------------------------------
	Branchiostoma_floridae_XP_035673498_BOC	MALGRATDEW----------------ASHRWS--FLTILLISVLQ------------IIAE-------------------ESPPKFNVVPKTTTQQ-PGSKVKLRCSGS---PRGAKLSWYHN-GQPL---------------SSNPVP-------GVFVRKN--------------GKKLIIERF-QRS-KSDHHV--GMYQCAVTSEAGSIISPPAYLHLAEIAKFKTD-------VPQKVKVLQGNTAIIPCV-PPASKPAARVQYRHEGKWIRN-------S-TERILITPSGNLQIANITLDDWGLYKCAAVNPVTLHQRVT-NTSKVKIDEPRRKQP----AQI-VYPPSHKTLSVQRGSEVLLECVSSGYPT-PTVTWR--WDQGQLD---TAKRVLD---------------------------------NLLLSDVQPSDSGIYTCSAENGKNA--RVKVNYILTVTDSSSITQGPEDTATTAGLNVTLTCRTTGSPKPDVHWLHNTK--------PVVL-DERHFQ----QDSDLAIHEIQPTDAGMYQCVASNTLNTAMAQAWLKVEVPK----------------------------------------------------------------------------------------------------------------------------------------------------------------------------------GYPTVETSPSNVATEAGEIAVFACKIS-GSPEPDVQWEHN--------GKPVTADGEHI---------VIE---------DGTLSIIRVSR---EDEGRYKCLGSNSVGKSWVAASL--TVL---------------------------------------------------------VPTTPMTL---------------------------------------------------------------------------AVVKSGDFHH--------RRGQN------------------------------IMERNM---------WLQKQVQVPEAPSKPRISRASDTSVYVSWVPRSNGGS---PITAFKVQYKRIAD---------GSKERWRTASDKIP------------------------------PTTLSYQVKTLQPGQTYRFRVIAINGLGESRQSQQSSQYSVEGHVVKGHL---------SRPVVGPHITEILAVSP---TTISVRWKYMA--IDNVPIDGFYIYHRETDSD-NEKDFVQSVVNGVGVRSFRLEGLQPEIMYDIKMQCFNRAGSSDFSNVMMKETLR----------------------------------------------------------------------------------MY----------------------------------------------------------------------------------------------------------FFDLLCIY
	Capitella_teleta_ELT91389_draft	MSSVRV-------------------IVLPLLYCCCYWSHLVTCEAQICELVRHSEFEIAIT------ENGRSLASCDDGVLSLPRFSVEPVSQVVV-SDSRVQLSCQTQ---PADLPIRWLFN-DLPL---------------TSDPSR-------GVTVSG----------------GEVTITAFKHRP-KSSAHS--GRYQCQTHNGAGVVRSREAILDRAMLGHFSDE------LRDRTITVSRGNVALIPCA-APKAIPRAITWFESKGSTITH-----NNSGDPRYQILASGSLQIGGVKSEDAGLYRCVAHNTLTDQKRSAPHDVHLRVIASSSSSP----PHF-VLRPP-KQIDVIKGDDLTLECVVEGAPV-PTVTWT--KYGGELP-EARREQVLGVKGHVRELAPLELLMGIGSDFDVSLLSLSNARCNLIIRDVELYDQGTYICHAANNQGQ--PQAEISSVRVLEPPSIRIPPLDVASPVGSSVTLQCLTKGRPRVKTEWLHNGV--------RVQD-SASISV----SDTMLTLNALEMSQSGAYQCFARNALGTTYATSRIQVTPPSDDLDL----------------------------------------------------------------------------------------------------------------AKAMKEGFSQHEMQDIQPDSQT---------------------------------------VVPVILLAPANTSAPLGSPLMLPCEASDGGEGVEIQWLRDQRP--IAYSTDPSFDTRLS---------LFP---------NGTLLIKALQL---GDVGVYTCILSAHGAFDTADAFI--EVL----------------------------------------------------------------------------------------------------------------------------------------------------QD------------------WEPTEVAAEEEDEEEEE----EVEEEEGGG----------RSGPAKLVP--PSRPRVTKLSDSSVMVEWTVADNDGL---AITFFKVQYKEITD--------DKRRGRWHTIDEDIP------------------------------ENRLRHEVAGLRPGGTYRFRVLAVYSNNDNKQGPNSAKFTLEMVALPQQ----------ESPARAPRIVQAVALSA---TAIQLHWMFKP---DMAPVEGFVILYRPYDS---REDFQEVSLLGQHLREHQISGLLADTDYLFKMQCFNSAGRGTESENIVRKTLSVGDSLVNVHK-------------------------SFTTWRPLSSP----ESA---------------YPTTRLSTQNSSQLLY----LVLGLV-----------------------------------------------------------------------------------LGV----MMLLLVVFMLMCAW
	Crassostrea_gigas_BOC_XP_034299440	MKS-----------------------------------LVSLILV------------SSCL-------------------GMVPQFLEEPESMAVA-PQSSVTLPCKVR--DPKSTVVRWKFN-GDFV---------------KENDAK-------KFQING----------------TDLYIESFKHRR-RVESNE--GIYQCIARNEAGSLASKPARLSKAALKPFKGR-------EDLHLTVLEGLNINLPCE-PPASNPPATILFLVNGSSVIS------GK-SGRFQAFADGSMLIHNASLSDSGQYRCMAVNSVTGRNRTANHIIHLQVLRSTEVKPLEKEPAI-ILSS--TTIKAGKGENTVLECGADGSPP-PNITWD--RYGGRLA-PDRHTVKSG---------------------------------NLHIFNLTQADEGTYLCTANNGIGT--QQVKAMELNVEEPPVITTKSDKLEVKAGDSVQLMCEVKGKPVPEIIWYHNAV--------PATNLITGPENGVKVIGDQPAVDNEVPDNIGK------------------------------------------------------------------------------------------------------------------------------------------------------------------------------------------------------------------------------------------------------------------------------ILP---------GGE-----------ISGG----------------------------------------------------------------------------------------------------------------------------------------------------------------VMNGSSSKTSRNRD------NRRNGK------RRKSQKKKKRRKNKKRN----RGRPSNDGP-------------TVKLVP--PSAPDVVQLSDTSVKLNWTVPSNDGL---SITFFRIQYRAIKP----------KKTQWKTEDTDVR------------------------------GDQRMYELIHLKQEGTYKFRVAAVYSNNDNKHGPTSKKFTLTTAPYSEP----------QAPEGAPVIVEVKPVEFQKMHGLNVKWNYVP--KKKSPIEGFTLHYKEYSA---NNNFTALQLLEPTIRSYMIQDLKPATEYTIKVQSFNTAGHSDLSNEVVDEDKGRQRVTLLFHPLVTMANQSQTWTISGPLKP------QPTPSRPSVDA----------------------KEQERNNTQSSSEMLY----MVLGIV-----------------------------------------------------------------------------------LGV----MMLLLIIFMFMCWW
	Mytilus_BOC_VDI22570	MKRPG--------------------INRMLVEGLLLWILVVMVKA------------TTSE-------------------DSLPIFLEEPESAVIS-HHASVTLPCKVL---PSSAVVRWKFN-GDSV---------------KEGGSK-------GFSIVG----------------TNLHIANFKHKR-KQDSNE--GIYQCIAETSVGRVASRPARLSKTVLKRFQSR-------EDLRLNGTIGYSIVLPCQ-PPISSPEANILFELNGTIIST-------S-SDHYRILSSGNLLIRNLTLNDQGTYRCIAVNPVSNQNRTSSHIISLSVRNYTQGSTTG--NVN-VYRP--TEVEAHEGEDVTIECVAIGLPQ-PVVSWD--KYGGSFP-KERTDTIQG---------------------------------NLIIRNVTQEDTGTYLCKVNSGNEE--QTVKDVYLKLIEPPTVTAETTSVTLTPSNSVKLRCQVRGLPKPEVIWYHNAV--------PISNILNVDEN----QGTTYSLNNVVHDDAGLYQCMSSNDIGVDYAVIRVDITGDR------------------------------------------------------------------------------------------------------------------------------------------------------------------------------------------------------------------------------------------------------MAP-----------------------------------------------------------------------------------------------------------------------------------------------------------------------------------------------TTSNKNNNNPRQRPNVKRKNGKR-----RRKNRRNRKQRKNKKTK----GPQPVNDGP----------DNTNAKLVP--PSAPDVYQLSDTSVKLNWTVPANDGL---NIIFFRVQYRVIKP----------KKSPWQTDDNEIQ------------------------------GDRRQYEVKNLVAEGTFKFRIAAVYSNNDNKAGPNSDKFTLHLPTYQQP----------QVPKNPPTIVEVKPITYMDNYALNIKWNYIP--VKSSPIEGFFLYYKPFNS---KGDYKKEMLMQPSIRTYLVVELKAATEYSLKMQCFNSEGMSDFSNTVVMKTQGEGKEPK------------------FPFIP------PSTSKPPAEQS----NEG----------------SPTKPDSQANSELLY----MILGIV-----------------------------------------------------------------------------------FGV----LMLLLIVFIFMCWW
	Owenia_fusiformis_CAH1796825_unnamed	MGVAG------------------------LCY-LCLWTLLAIMN-------------SSAS-------------------EDPPRFLQEPEDTVAK-PHGKVVLHCKVH---PPSADVSWLYN-GDFI---------------TSDVEH-------GLEIDG----------------GRLHILSFKHTK-NYTNHA--GVYNCVANNSVGSIVSQPATLSKAILGNFKYE-------ENRLINITVGNVGLIPCN-APKGKPYTQTVFEVNSTTIDK-------N-TARYQLLPSGNLQVLDIRQSDQGKYRCIAINPITGQKKASKGVVEVKVISPTTNNP----PLM-VLPP--KDQVVKAGENVTLECVVSGSPV-PVVTWG--KYVGELP-EGRYKQVLG---------------------------------NLHIENVSIHDQDTYICRADNGVQP--SKADVAFVRVLSPPVIEVAPTDQIVTEGETVIFQCHAHGSPKVHYQWLFNSV--------PLSN-GDSYKV----SDTKLTINNVQGQHAGMYQCVARNRHGQSGAIARLELKTFSTSPPT-------------------------------------------------------------------------------------------------------------------------------------------------------------------------------SVPTVLPDNITQEPSQ--------------------RD-----VAPDSHLEPRVTRAP--------LGE------------------RK---PNQGDNKVVMT-----------------------------------------------------------------------------TPVSMVT-----------------NMPE--P--------------------------------------------TGVAPARGGPGFTRPRQ-PDSPRKGGRG-----RGNRRKNKKNRKKKKKP------SMHHEER----------VNSNAKKVP--PSKPTVSKLSDTSVKLEWTVPPNDGL---KVTFFKVQFKVLPSK-DANVRRDQHGNGWKTIDENIP------------------------------DDNTMHEVTGLEPGQTYRFKIAAVYSDNDHEFSQTSAKFHLQAAPAHRP----------NKPSTHPVISDSRAISY---SSIGIKWQFLP--TDTEPVEGFYIYYKQKGD---PDQFQRRRILGPHKREIPIQNLKADSDYILKLTAFNAGGESDFSEPVMKRTLVYGSEPE-------------------PFFP--------TVKPSPEEV----DDA------------------AEKSTQSSSEMLY----MVLGIV-----------------------------------------------------------------------------------LGV----MMLLLVVFMVMCAY
	Lamellibrachia_satsuma_KAI0224321_CDON	MRFDAVFMD----------------IASARTT--LLLLLCTWMTF-----------QRALT-------------------TDEPQFLVEPQSTVVA-PQDEVTLRCEPR---ALSTQILWVFN-GEFI---------------TSSDED-------GLEITH----------------GRLHIRSFRHRRIDGRNQA--GTYQCIARNSVGAVISREAVVQQAYFGRFESD------LKDLYVKSTEGNVAVIPCH-PPTGNPPTVTVFEMNGTKVDL-------K-SGRYYVLPSGNLQISPVRPIDQGLYRCLAINTVSGQQQRAPNTVHLKVVAPVTNSP----PKI-IQRPPDTKMTVTQGQNLTLECVVEGAPV-PVVTWD--KYGGHLP-EGRYSQLLG---------------------------------NLMIQNVQVQDQGTYICRTENQVGQ--PQAAIATVDVIEPPTIRIPPSSQTAEEGGKVSLQCRVDGQTD-TIHWLHNAV--------MLRK-DSGVKI----TDTSLTISNVLQRHAGMYQCVARSKLGSDYATARLTVVPTGHQSSG---GP---------------------------------------------------------------------------------------------------------------------------SPLFKV---------------------------------------RRSVINVAPSNTTGRVGDTVELACTAN-ESQVANIQWLKN--------DDALDTTVSRYI--------LLP---------SGTLRIRNLRR---SDAGKYVCTLSGAVRPQTVAATY-VTIK----------------------------------------------------------GTTDVVDSL-----------------DGATG----------------------------------------------AGTNSSRVSPGRRRP-----GGRRGGRKSRRKERMKNRRTRPEAQEEEGE-----ATESQNEE----------PQGSAKLIP--PSRPKVKQLSDTSVMLRWNVPNNDGL---SVTFFKVQYKEMTA--------DKRRRRWHTIDEDIL------------------------------SSARMYEVSGLRPGSMYKFRVLAVFSNNDNKQSPNSRKFTLKMAPAHMP----------QAPAAGPVIVEARPVSP---SAISITWQYLS--VDQAPIEGYFVYHKPYDA--SDSDYKKQTLLGATHSTHLLTELQANTQYSIKMRCFNAAGHSDESNTVVKKTLSASGNPNQNADGT----------NLFPGRPFDNRPLGGTAQPSSETS----LD----------------EYPNTTNTKKSNELLY----VVLGTV-----------------------------------------------------------------------------------LGG----MMLLLIVLMAMCAW
	Pdum_CDON_BOC_IHOG	MDG-------------------------------LIILLIGII--------------QLNT-------------------AISLKFVEEPQSATVE-HHAEVTLKCVTDAEEDEEVTIRWLFQ-GQYV---------------RNRPAT-------NVEIDG----------------GTLRITSFKFKP-KDGSHI--GVYQCEASNEEGTVLSRQAVLEKAVIHHFDDN------IRDLHINVTEGNVALIPCN-PPRGRPDSKTVFRIKDSIIDR-------S-AGRYLLLPSGNLQIGSVRRSDQGAYRCIAYNPVTNQQREAPYQIHLKVIAPISNSM----TRF-THTEK-QRVEVITGQNLTLECVAEGSPV-PLVSWN--KYGGQLP-ERRFKMMLG---------------------------------NLVIYEVQRHDTGTYICSADNGIGS--TRTTVVHVDILQPPVFEREPQNQIGHVGGTVTLECAATGYPAVRTTWLHNGK--------VVSS-NDHIAI----TDTSLTLTNLQSSHAGIYQCSAHNKLGKTFSHSRLQILKTGDAMPD---------------------------------------------------------------------------------------------------------------------------------------------------------------------------------FMPSPHDV--------------------------QD-----IAPDAVLRDNSRRST--------PGP---------EKKVRLEDGEP---FDDG---------------------------------------------------------------------------------------------------------------------------------------------------------------ILSGVSTAARGRDRS----------GRA-----RGKGKRGRVEDEDEEED--------AGVEV----------SANGDKMVP--PSRPDITKLSDTSVMLKWEVPQNDGL---QIKFFKVQYKQINA--------SGRRRGWRTIDEDIR------------------------------NDQFMFEVAGLQFGGIYKFRVLAVYSNNDNKQGRTSRKFEMSVPQRPNV----------CLPTVGPTLVQVRSVSP---TEISLEWQYMP--EENCAIEGFVVYYRRYNS---GETWANQPLMGTTLRQFSVKGLDPKTHYSFKVQTFNSAGRSEDSNKVVRETLGFDEPGIRSHVGPVID-------QDLPGMP------RISSTTPQNDD----FAY---------------VDGNTLSTQKSSEMLY----MVLGIV-----------------------------------------------------------------------------------LGV----MMLLLLVFMAMCAW
	Lingula_anatina_XP_013411337_IHOG	MELPMCHMRWLL----------------------SCYLLLPWILE------------SVTP-------------------EVLPSFVVEPESQVVK-KNAEVVLSCQVA---PPTAEIRWKYN-GHYI---------------EPSTDD-------RMQIRAD---------------NSLHISAFKAKR-----HA--GTYMCGGSTPEGTILSRPAKLHRARLGHFTNGGQSR-GIEVVVVNATEGNTAVIPCE-IPKGEPTPVAIFEINSTTIDK-------S-TERYKLHPSGNLHIGAVRQSDQGLYSCIVKNTVSGKKKDSTKQIQLKISTPLANVG----PRF-ILPPP-KNTEVILGSTLTLECAVGGSPV-PRVSWD--KYGGQLP-EGRFRQEFG---------------------------------TLLIENVQIQDIGTYICSGDNEVDS--AVTAIAMVDVLVPPEITNAPSNKVVTVGDTVTFHCETYGTARIKTQWVHDGE--------PVPDTDQSIQV----QDTSITVSNIQMRHSGIWQCLVSNKYGATYAYAMLTVIPSNSTTNQPPGGSEGEEEGTSSSSQNGVLPPTMPEVLQIEENMVLLKWSVPLNLQTPVKYFKVQYKEEGVWKTHANTSACSTCMFSLQGLRTGIPYKFRIAAVYSNGEELVSPNTERFKLLQAPKIPDDDGNVQDIQPDDGPVSPSAVTTSSSIASTNSGSNNGDSSNSNMDGVSSNNDHPNKPIFTLRPANTERKVGEMAVLYCIAE-GAD--ELRWRQE--------GRPLRPDPRH----------IIE---------DGSLKIFNVQP---WESGAYMCVAVNRFGFSIATAHL--LVT-------------------------------------------------------------------------------------GNA-----------------------------------------------TIREPASVDRSRDNP-----------------RYKQSTLCTTQRHPPTTP---SSRGENQGHR----------GSGGRKKVP--PSRPAVTQLSDSSVMLEWSVPPNDGL---RVTLFRVQYKRHKR--------RGNKGRWRTIDEDIP------------------------------DNQFRYELRGLSLGHSYKFRIAAVYSNNDNAVGPTSPPFTLVAGPTSHP----------SAPEVGPVIVQVKP-SA---YAMEIEWQYAHH-IGEGPIDGFWIHYKPYNA---PDSQSQKVTVPPVETKYRIIGLTPDTQYSFKMQCFNLAGASDFSNKVAMKTLAADGSQPMFTP--------------FPTGI-----LTPVTRPPGNGLGPHLDDGQDDV--------KDDNAVPANSTQKSNELLY----MVLGVV-----------------------------------------------------------------------------------LGV----MMLLLVIFMVMCAW
	Lottia_gigantea_XP_009047150_BOI	MHY--------------------------------------------------------------------------------------------------------------------------------------------------------------------------------------------------------------------------------------------------------------------------------------------KEDIEVLPSGNIVLRNIQVDESGDYKCIIYNPSTEQLKKSDFIVTLNVSPSTDPPL----PTWILDSDANSQIKLNIGDDAVLECPSAGLPE-PKVNWT--KYDGYLK-KSRSQVISG---------------------------------NLHINNLELRDEGTYLCSSN-------GIQRFVTLEVRELPKITVSSNHIEGELGSSLRIICNVQGRPKPTVQWYHNGK--------LLTDSYTKILH----GDTAKLITKLEESDVGIYQCMASNEAGVASASIYLWVKGQV------------------------------------------------------------------------------------------------------------------------------------------------------------------------------------------------------------------------------------------------------LDP----------------------FGADGEGLSI----------------------------------------------------------------------------------------------------------------------------------------------------------MNTNSPNETTSIDED------DIKKSRKD----KKRNRKKDKRRKKKGK----------NRRR----------HRNRVILVP--PSQPTVTQLSDSSVMLNWTVQKNEGL---AVKFFRVQYKEVAP----------SKSSWKTEDHELS------------------------------KHVRQYEVKHLKKGGYYKFRIAAVYTNDDNKVGNLSPRFQLKYNSDGK-----------SVPASEPIIVEVKPIANNNIYGISLKWMYNG--PDARDLKGFIVHFKPYDE---SGDFKEIVLNQIGLRHYFLVNLTSHTDYAIKLQSFNSNGRSQFSKIVVKRTRGPP------------------------IVE------KTTSGPAQSVP----ID------------------HGNPMTSSSGQELY----MILGIV-----------------------------------------------------------------------------------LGI----MLLALIVFMLMCWW
	Homarus_americanus_XP_042207590_IHOG	MCYCSSQRTT---------------VPPPLHA--LSLLLVVVMGA------------TTAA-------------------EFGIGFKQWPATEIYAVRGGQVRLPCATN---VTAEKISWQYN-HHFLLAPAVADDDDDDEEEEEEEEEEEHHRSLPFDVQQT-------------EDGSVLVVNLNPREAEYQNQL--GLYQCVAWFGAIALTSLPGRLVAAVLEPYPKG-----GAPLVELEVVEGGSARVECG-APTSVPEATITFFKDDQRLDV-------SQSTAYHLTPHGDLLIHDVGVWAAGEYSCIAHNTLLEEKTALNTRTILKVVPRSDQTPAA-QPSF-ITLR--TIYTGHTGTNLTLLCLVNGHPE-PVVRWS--KYGGTLP-SRSSQQENG---------------------------------SLLISQLAVEDEGTYLCQANNGVGS--EVTLDVAVDVLEVPSITQSPDSQDVEEGKGVSLVCKATGHPQPKIMWVFNGG--------LVRN-DGNILI----TENGLTIDVVAKEHAGIFQCFAHNPEGTVQSVAMISVVPKTVTAGP---GA------------------------------------------------------------------------------------------------------------------------------------------------------------------------TILNNNYVPSET--------------------------------------------------------------------NDNQRWRNGQR---RDGG------------------------------------------------------------------------------------------------------------GGNGG----------------------------------------------KVGGNGGERRGHDRS------------------GVPGQGGTSRRNEEKVE-----EPVVTEKK----------KGKKGFMVP--PSKPRMTKVSDESVMVTWDGPETSGL---PILFYKIQFKLVRS-------RGNRGSRWMTVDDDIP------------------------------SHVHSYEVTGLQTGRTYRFRIAAVYANNDNKLGPNSQRFLLEKDLIM------------QRPAYPPTITTLIPQGS---TAVKLEWQYDP--SPGVPVDGFYVNYREATK---AGDYTKLTILGAAERSIVISHLQANVSYDFKIQCFNLAGASDFSAVFKKNVAGSPPV---------------------------------TTEAPAVVN----DIV---------------PIVKNDDLTLSNVHLY----IILGAV-----------------------------------------------------------------------------------LGL----LLLIVIVSATVYTC
	Stegodyphus_mimosarum_KFM73213_IHOG	MMW-----------------------AKPMAF--VVMLFLFWIAT------------VQAT-------------------DLDLEFRNEPISQLVNISDGKTVFRCSAS---PSIAQIQWLYK-GLPA---------------PHNRWI-------KVSDRK----------------LTVHLGRMEKGS-RLPHHLENGYFQCEVRLKGKVLVSAPAKLILAVLEQFPPE-------DDLHITAINGNTAVIPCD-PPFSVPTVVTSFLFNGSKIDR-------S-TDNRKLMSSGDLQIFNVKPEDAGEYRCIAYNPFLAEKVMSKRKIMLQVKAPSRPEL----PSF-VKTPR-AKIAVALGSNVTVECAVAGHPL-PVVSWR--KHHGKLP-HSRYQQIGG---------------------------------NLHIIGVRRGDEGVYYCEAENSVGN---VSSSTEIEVQETPQILKSPKSVSVEVGENMTLSCLVHGHPKPLVTWMHNGK--------IVSV-DAESES----KESRLLITNVNHRHSGIYQCFANNDLGTVYSATVVTVTSDNKSVDF----------------------------------------------------------------------------------------------------------------------------------------------------------------------------------DYDAHN-------------------------------------YDDYDADDTIS---------TPP--------------LVHENK---KDFG---------------------------------------------------------------------------------------------------------------------------------------------------------------AVDKNSEDALNSGRE---KLPNFDPGSSP------------KRKKKK--------------------------HSKGVKLVP--PSKPEVTRLSNTSVMVRWSVPRNDGL---PILFFKVQYKEVGR----------RKTDWMTIDEDIA------------------------------AHIHSYAVTNLRVGGNYRFRIAAVYSNNDNKSGPVSDKFVLSKDTPM------------EKPSVAPMITFAEAASP---SAITLHWEYND--VDSVPTEGFFIHYRATHT---AGKYLKVTVLGANTRSHIISHLLPDTGYDIKMQAFNDAGPSDFSNIYTCKTKESEA---------------------LIGIR------SRNSKSHHTDD----NAISV-------------TEPVSSKNSDGNFILY----IALGVV-----------------------------------------------------------------------------------SGG----LLIAVSVFLALFI-
	Pele_DN161775_c0_g2_cons3	MYIDSMEVSR------------------------LLWLLSLFY--------------LIAA-------------------DSPPVFINQPESQVVK-PGDSVDLSCVVSRESLPIRSIQWTRN-GTQL-----------------DPID-------GIIIINDNGGGPRGTRRSKGQGGELTITGYDKAR-----DE--GGYRCVVTNNVGTVVSRLATLKAAYLGVYNTSSLSSVHGGTQSLTVTESNVAQIECP-PLDSLPTRRVLFEKDGETISD-------TTNSRYQLMPSGNLQIREVRAGDQGVYRCISVNPVTSEKRIAPYNVTLIVKAPVEDIA----AQ--IMTPVQNVTVVQRGESVVLECVVNGAPI-PRITWT--RFGGEFP-EGRYSQTDG---------------------------------NLRLDNVQVEDQGTYVCHGSNGIGM--DKSSPRQLLVTEPASIRRRPKDQDVVLGEDLTLFCSVRGTPEPHRTWLHDGE--------AIHA-GEDVKITXKYNDTSLTLTSVRAEHAGVYQCLVSNDYGTDSGTARVRILMAAPEQTEKVGGPGGDRDSA-----------------------------------------------------------------------------------------------------------------------------------------------------------------ANHMQDIAPQD-------------------------------------GQDMDTDPTDS---------TDP---------PKADRDKDRSR---SRGG-------------------------------------------------------------------------------------------------------------GGG-----------------------------------------------DGRKKGRNRGRLLDPDDDDTAEFGGGGR--------------RRKNKNNN--------NQDGTT---------DDSEKVIVP--PSKPLVSQLSDTSVKLEWDVPAVDNA--WDISFFKIQYKQLDG--------DSSAKRWRTIDSTIQ------------------------------PQTRVDEVSGLKPGGTYRFRVVAAFVNDDNKEGETSKKFTLEQAPEFRP----------KPPKNQPFIIKARPLSR---SQLIIEWQYLM--EEDSPIEGFFVKFRPVDS---MAPFKKHTILGATMTRQVLHSLLPDTTYSIHMQSFNTAGESPPGNTVTKKTLALTDNPEDFLEDE-----------------------DWDTQSPGVGG----EDGDANL-----------YLNNTHSSAASHNLLY----WILGVV-----------------------------------------------------------------------------------LGV----LLLILVIFVVMCAV
	D_busckii_ALC48424_BOI	MRQQL-----------------------------LLAILLSASSICMV--------SSSSS------SSNDK--------LLGIYFERAPESAVAP-KGDEVVFECELN---LKPDRLEWRFR-QSSTAA-----------YQQLPAGA-------GYNVTN----------------SMDERSWKLKVF-VSAQTL--GDYQCVAWYGPGALASTPGKLQLVSISLDKSNANPGYGRNAISWSVAPKNCVLLRCG-AVISNPPAIWSFYRNGEKLPQ-------T---ELLPAAAGALVLSSVSGKDAGNYSCAATNAITGVELHLPQSIDLRVEYTDRRP-----PAFLLKQPA-TQVSARPGDTVVLECPGVGSPP-PSAVWSS-PNVPNIY-HNRSRVLAY---------------------------------GLQLSDVRPEDQGSYVCRLDNGIKP--VLVLVIKLSVLERPRISLGPAPTLTNEGESLTLNCSAQGHPQPEIYWLLNGM--------DASV-DNETLV----EPGRLVIQHVQKRHAGVVQCFAKNQLGETSEGNMLRVNPLEVDGDN-------------------------------------------------------------------------------------------------------------------------------------------------------------------------------------------------------------------------------------------------YQT---------LGNVPMRSAHEQSYDSNG------------------------------------------------------------------------------------------------------------------------------------------------------------------LASSSASSGGGS--------SYGR----------------------------------------------GKGKPQMVP--PSRPNVTRLADDAVMLRWNVPKNDGL---AIQFFKVQYRMLGDS-----YRKIPRENWQTTNENIPYG------------------RQREHHHEPSVKNFTSSVTGLRPDRNYRFRIIAVYSNNDNKEGNTSTKFFLQRSGG-------------KSNLPVPKLLEVETYSE---SAVLLHWTLLP--ESSHNIDGYYAYYRPAAT---AAEYLKATVDGAQARRFKIDLLEPGTAYEFKLQSFNAHAASDFSEIKQGHTKSKSVTWAIKRIAVNN--------VCHLFTEFNS--HGSASSAPTTT------------------------TVSKDALNPQENSIY---PVIAGAA------------------------------------------------------------------------------------GG----GILLLIATVVACLC
	D_melanogaster_BOI_ABW09329	MAEIR-----------------------------LVVVLLVLMTTCIY--------TLQAS------DSNSSVAT-----TLGVLFERAPESAVAP-KGDEVVFECELN---LKPDRLEWRFRRGDSSEP-----------YLYLRPSA-------GYNVTS----------------GSDGLAWRLRIY-VSAQTA--GDYQCVAWYGPGALASTPARLALVSIALDVGQGSMG-ARSSIRWSVAPKNCLLIRCG-SVISNPPAIWSFYRNGKKLPQ-------S---ELLPGAAGALVLDTVTAKDAGNYSCVATNSITGDELRLPQTIELRVDYTDRTP-----PYF-LQRPP-IEYSARPGETVVLECPGVGSPR-PRVIWSS-PNVVEIY-NNRSTILSY---------------------------------GLQITDVKPEDQGSYICMLDNGIAP--PIDHTIKLSVLQRPTILRGPAATLTNESNPLLLDCSASGNPQPDIYWLINGE--------DATK-DPEAVV----DNRSLQLKRVQKRHAGVVQCFAKNILGETSEGNILRVNPLEITGED-------------------------------------------------------------------------------------------------------------------------------------------------------------------------------------------------------------------------------------------------DEP---------LGEVPVWPVHE---SNTG------------------------------------------------------------------------------------------------------------------------------------------------------------------MGTSSTSGGSKN--------KSGR----------------------------------------------RKFKASMVP--PSRPNVTRLSDESVMLRWSVPQNSGL---QITFFKVQYRMLGDG-------KNRRKNWQTTSDNIPYGNAHGSGPGQGNSHWRARNRDREYEMGNPPKNFTSSVTGLTAGKYYRFRIVAVYSNNDNKEGNTSLKFFLQNGTS-------------KSNLPVPELREVETLSE---SAVVLHWSLVSS-TQNEDIDGYYAYYRPADS---AAEYLKATVDGGMSRSFKIDLLRPGTPYEFKLQSFNSDAASEFSAIRQARTRKTHEQ---------------------------------PASSSATP------------------------VPANKAVEQHQNSLY---PLIAGAA------------------------------------------------------------------------------------GG----GILLLIASLVVCLC
	D_melanogaster_IHOG_DROME	MTLLTSSL--------------------------LLFSLLTSRLEAIPVLEKSPAHPAHSAHPAHPAHPAHPAHP-----SPGVRILRAPESLVAP-LGDEVVLECETS---LQPERFEWSHR-------------------SSRSPGA-------GFKYLKT--------GTAKANVSQEAAISRLRVL-VRPDTL--GEYRCVGWFGPLVVTSTIARLELASTSLVDAQE----SESPLQWRVSAGNSVLWSCGQQVQSNPSASWSYYRNGVEIKP-------E-----FIGTNGNLFLSNVSSESSGSYSCQATNPASGERIQLPGSLQLQVTPEQRSESKS--PHLLRGQPSSQEITIREGSSLLLLCPGVGSPP-PTVVWSSPDVVGAVK-NKRSKVFGH---------------------------------ALEISNTRVNDAGTYICFQDNGVRP--ALEHYIKVHVEQPPQIVRPPWADLTNEGDRLKLECKATGVPTPEIYWLLNGH--------SSID-DSEAEL----SNNFLILHSVLKRHAGYVQCFARNRLGEHSAGTLLQVNPKQI-----------------------------------------------------------------------------------------------------------------------------------------------------------------------------------------------------------------------------------------------------QEP-----------------------RESG-------------------------------------------------------------------------------------------------------------------------------------------------------------------------GTHRP--------KPNQ----------------------------------------------GSRQKQMYP--PTPPNVTRLSDESVMLRWMVPRNDGL---PIVIFKVQYRMVGK-----------RKNWQTTNDNIPYG------------------KPKWNSEL--GKSFTASVTDLKPQHTYRFRILAVYSNNDNKESNTSAKFYLQPGAA-------------LDPMPVPELLEIEEYSE---TAVVLHWSLASD-ADEHLITGYYAYYRPSSS---AGEYFKATIEGAHARSFKIAPLETATMYEFKLQSFSAASASEFSALKQGRTQRPKTS---------------------------------TTEEPTLQM------------------------GDRDTTTPSHNETFNMSPMLTGTI----------------------------------------------------------------------------------GGGA----VLILLLISTCFCVC
	D_simulans_IHOG_DROSI	MTLLTSSL--------------------------LLFSLLTSRLEAIPVLEKSPAHPAHSA------HTAHPAHP-----SPGVRILRAPESLVAP-LGDEVVLECETS---LQPERFEWSHR-------------------SSRSPGA-------GFKYLRT--------GTAKANVSQEAAISRLRVL-VRPDTL--GEYRCVGWFGPLVVTSTTARLELASTSLVDAQE----PESPLQWRVSAGNSVLWSCGQQVQSNPSASWSYFRNGVEIKP-------E-----FIGTNGNLFLSNVSSESSGSYSCQATNPASGERIQLPGSLQLQVTPEQRSQSKS--PHLLKGQPSSQEITIREGSSLLLLCPGVGSPP-PTVVWSSPDVVGAVK-NKRSKVFGH---------------------------------ALEISNTRVHDAGTYICFQDNGVRP--ALEHYIKVHVEQPPQIVRPPWADLTNEGDRLKLECEATGVPTPEIYWLLNGH--------SSID-DTEAEL----SNNFLILHSVLKRHAGYVQCFARNRLGEHSAGTLLQVNPKQI-----------------------------------------------------------------------------------------------------------------------------------------------------------------------------------------------------------------------------------------------------QEP-----------------------RESG-------------------------------------------------------------------------------------------------------------------------------------------------------------------------GTHRP--------NPNQ----------------------------------------------GSKHKQMYP--PTPPNVTRLTDESVMLRWMVPRNDGL---PIVIFKVQYRMVGK-----------RKNWQTTNDNIPYG------------------KPKWNSEL--GKSFTASVTDLKPEHTYRFRILAVYSNNDNKESNTSAKFYLQPGAA-------------LDPMPVPELLEIEEYSE---TAVVLHWSLASD-ADEHLITGYYAYYRPSSS---AGEYFKATIEGAHARSFKIAPLETATMYEFKLQSFSAVSASEFSALKQGRTQRPKTS---------------------------------TTEEPTLQM------------------------GDRDTTTPSHNETFNMSPMLTGTI----------------------------------------------------------------------------------GGGA----VLILLLISTCLCVC
	Tribolium_castaneum_XP_008192347_ihog	MDGFR-----------------------------VICILVAVLATTG----------RATA-------------------ADHVRMVTKADLITVP-LNFDTSIVCTMN---IVPDNFQWKFY-PLSR-------------RQASNPKA-------HISLTHSHFE---IIDERKYEITQKKTSTLNLQA-KSDDIA--GDYQCLAYYGASVVASIPWRLTIANISEFPPQ-------EKIDVTVIPGNTVNWRCE-PPEANPEPYIDYHKNGVYVPP------------FVQVVTKSLIIPNVTSGNSGSYTCKAGNVCTE--KFSPVLFNLKVDKRAPREP----PKF-IVRPR-SVYNVTKGDKVLLECSAVGNPL-PKVVWR--KITGIIP-EGRSELTPG---------------------------------GLIIKNISASDNGIYECTHDNSLGK---VVHSITLNYNEAPTINCPQDSIDVNQGEDLELECTVTGNPDPEITWFLNGF---------VTK-DNKIIT----EGNKIFFKPTEKRHAGNLQVFARNIAGTVYSSISIKVIPLSTTQDN---------------------------------------------------------------------------------------------------------------------------------------------------------------------------------VSENP-----------------------------------------------------------LPP---------------------------------------------------------------------------------------------------------------------------------------------------------------------------------------------------TRLHRP---------NSRK---------------------------------------------FNKHAKMYP--PSKPNITGISDEAVVLRWTV-QNKGL---PIQFFKVQYKDFGPANQHDHHNKGKGSKWNTDNPIIE------------------------------PHIRSYQVNNLKPDHVYRFRIAAVYSNSDNKNSPNSDKFHLRKLDFDK-----------RNPLPVPLITKTESINT---TAVKIYWKCEP--SINITIDGFFVNYNSASS---AGDYTKATVDGPQTNSFVLSHLQPDTVYDIKLQSFNSKSASDFSSIMKAKTLGLASTTL-------------------------------SPREPPPSS-------------------------ANTETAGISKLYV----FIAAGV-----------------------------------------------------------------------------------LGA--CGVLFAAIGLLLFCRK

;
end;
