# Supplementary material for: Gotta Go Slow: Two Evolutionarily Distinct Annelids Retain a Common Hedgehog Pathway Composition, Outlining Its Pan-Bilaterian Core
Source: Int J Mol Sci. 2022 Nov 18;23(22):14312. doi: 10.3390/ijms232214312 (PMC9695228; doi:10.3390/ijms232214312)
Supplement: Supplementary file 1 [file ijms-23-14312-s001.zip › File_S2_Hh_nexus_alignment.txt]

#NEXUS
begin taxa;
	dimensions ntax=27;
	taxlabels
	Nematostella_vectensis_XP_001635678_NvHh1
	Artemia_franciscana_AAP38182
	Capitella_teleta_AAZ04357
	Owenia_fusiformis_CAH1775595
	Euperipatoides_kanangrensis_VDH80594
	Priapulus_caudatus_XP_014665414
	Tribolium_castaneum_NP_001107837
	Pdum_DN90223_c3_g1
	Perinereis_nuntia_BAM74493
	Lottia_gigantea_XP_009057354
	Mytilus_edulis_CAG2257708_HH
	Branchiostoma_floridae_XP_035657690
	Mus_musculus_NP_031883_Dhh
	Xenopus_laevis_DHHA_XENLA
	Mus_musculus_NP_033196_Shh
	white_SHARK_XP_041040539_SHH
	Xenopus_laevis_SHH_XENLA
	white_SHARK_XP_041036209_DHH
	Mus_musculus_NP_034674_Ihh
	Xenopus_laevis_IHH_XENLA
	white_SHARK_XP_041057148_IHH
	Pele_DN158141_c1_g1
	Saccoglossus_kowalevskii_ABD97267
	Drosophila_melanogaster_ABC66186
	Patiria_miniata_XP_038058306
	Strongylocentrotus_purpuratus__SPU_012238
	Nematostella_vectensis_XP_032242003_NvHh2
;
end;

begin characters;
	dimensions nchar=515;
	format datatype=protein missing=? gap=-;
	matrix
	Nematostella_vectensis_XP_001635678_NvHh1	LFQFSLDFANSCS-SRP-SL-SRRGRR----PLYFKQRVPDVDEFSLGASGRPQGKITRNSSKFNKLV-ACYNTDIVFKDEERTGADRLMSKRCREKLRNLATKVKQKWKG-VKLRVTEAWDE----DGQHSLDSLHYEGRAVDISTSDKDPKKLPDLGSLAVDAGFDWVYYDRRSSIHASVRSDDDRKDSWG-SCFHSEALVTIENGERIAIKDLKTGQRVQSMD-ETGRLLYSEVLIFLDYKPWLSKVPFTIIETD-VANLALTRNHLIFVMKRN--SST-------------------------------------IYDASAKLAQFVTPGDYVLVN-SK-----------------------------GKLHPSRVMSVRI-EHKLGAVAPLTAQGTIIVDGVVASCYSEVTSHTISHLAFSPLRGLRYWLPSVFSWL----------------------------------HEGITPAGVHWFPRFLISLNQIVRIAEFA----------
	Artemia_franciscana_AAP38182	------------------GG-RRRGPRK-LTPLVFKQHIPNMSENTLGASGLSEGKITRDDPRFKDLV-PNYNSDIIFKDEEGTGADRLMTQRCKEKLNTLAISVMNQWPG-VKVRVTEGWDE----EGLHASNSLHYEGRAVDITTSDRDRSKYGMLARLAVEAGFDWVYYESRAHIHTSVKSESSSAARSG-GCFTGDSLVTLQDGEQVKMSDVRIGDRVLAVD-EDGNLIYSEVLLFLDRDVTDNRQFVKLTTES-GETVELTASHLIFTVQSN--EYETMAKLLENENIDSSIEENEITELSDNEGDLFVSKLQFHTLVAETFAKNVGKGDYLLVK-NKV----------------------------GKLVLQLVTEVAF-SVQTGVYAPLTNTGTIIVNSVAAILYAVVDSHLIAHWAFFPLRWYSNFNEAYSYILSYA-----------RLKDKN--------------SRTKFPEGIHWYAKLLYDLSHYIVPSHMTSN--------
	Capitella_teleta_AAZ04357	CLLALSRPAWACGPGRA-SG-RRRGARK-MTPLVFKQHVPNISENTLGASGLNEGRITRDDPRFKDLV-ENYNPDVVFKDEEGTGADRIMSQRCKDKINTLAISVMNQWPG-VKLKVTEAWDE----DGFHAKDSLHYEGRAVDITTDDRDRSKYGMLARLAVEAGFDWVYYENRGHIHCSVKSDSSITAKTG-GCFSADDTVKRVDGSSLPIQHLRIGDAIQAST-DNGDVVYSPVILFLHREENAVASFVTLKTEG-GRSLTLSPSHLIHTAEHG-----------------------------------------------EIYASDVKIGQHLLAL-NNN----------------------------RSLDKDPVVAMTT-QYRRGVFAPLTAIGTIVVNDISSSCYAHVQSHAFAHAFLAPVRWHYQVLP----------------------------------------VSDSPQEGVHWYVQLLYDISTYVLPSKMVFSPS------
	Owenia_fusiformis_CAH1775595	IFLCLNHSTLQCGPGRG-PG-RPRGSYK-LIPLVFKQHVPNVSENTLGASGLPEGKISRNSPKFKDLI-TNHNTDIIFKDEENTGADKMMSERCKDKLDTLAISVMNHWPG-VKLRVTEAWDE----DGVHAKDSLHYEGRSVDITTSDRDRSKYGMLARLAVEAGFDWVYYQSRGHIHCSVKSDSSIAIKSG-GCFPGTSLLTTKDGSTKTMSDLRPGDNVLTVT-SSGELVYSPVISFLDRDKSQPNLYYTLHTES-AKSITLTPSHLIYVSQNN--NTKTVNP---------------------------------IEDGVAKFAMDVREGQYIYIT-DN-----------------------------GKLKLERVIHMEQ-SSRKGGYAPITAHGTIVVDGALASCYAVVNSHNVAHYALTPLRLYHYITEWLHWS-------------------HS--------------HTSTLETGVHWYAKLLYDISPWVMNSNMMFNP-------
	Euperipatoides_kanangrensis_VDH80594	LFLLLTEPVCSCGPGRG-GG-RRRGPRK-LSPLVYKQHVPNVSENTLGASGLYEGKITRDDPRFKELV-PNYNTDIIFKDEEGTGADRLMTQRCKEKLNTLAISVMNQWPG-IKLRVTEAWDE----DNHHSAESLHYEGRAVDITTSDRDRSKYGMLARLAVEAGFDWVFYESRAHIHCSVKSESSQAAKSG-GCFQKDSKVLTKHAGMKNMSDLQIGDKVLTID-SNGQTIYSDVILFLDRDVSQRRTFYNIETDS-GNRITLTPSHLLFVSNNY--SLK-------------------------------------SRNMYPIFARDIQEGQYVYVI-KKLT-----------------------HNHHDSGNFERITNITS-TIDNGVIAPLTKHGTIIVDKVWVSCYAIINDQTLAHWAFAPVRAYFTTKESFLYLWSHIL--------HYNQNKNQ--------------TLMEPSKGVHWYADILYNFATWVLPERILYK--------
	Priapulus_caudatus_XP_014665414	LLLLVTDAVLSCGPGRG-GM-RRKSSHK-PTPLVYKQHVPNVSENTLGASGLYEGRITRDDPRFKELA-ANYITDIIFKNEEGTGADRLMTQTCIDRLKTLSIAVMNQWPD-VKLRVTEAWVE----DNQHPPDSLHYEGRAVDVQTSDRDRSKNGLLARLAVEAGFDWVYYESRSHIHCSVKSESSEAARSG-GCFHGDSVVYMDNGETKKIRDLNVHDRVLTAD-SNGALAYSKVILFLDRNKEKRRLFFTIETEG-NQSITLTPSHLIYTASKS--NVE-------------------------------------FKSGPVIFAKDVKPGDYIYVR-HTHS-------------------------GISSLTVERVLQVRH-HVDSGVFAPLTLEGTIVVDNVLASCYAVINSQAVAHWAFAPVRLYYNWKDFLRKLGTSSR---------GDAVHRE--------------PASIPQDGIHWYASFLYNLAHLVLPDAMLYR--------
	Tribolium_castaneum_NP_001107837	AALLVVQAVRACGPGRG-VG-RRRGPRK-LTPLVFKQHVPNVPENTLTASGLTEGRIGRNDSRFKDLV-PNYNQDIVFKDEEGTGADRLMTQRCKEKLNTLAISVMNQWPG-VRLLVTEGWDE----EGYHTPESLHYEGRAVDITTSDRDRSKYGMLARLAVEAGFDWVYYESRAHIHCSVKSESSQAAKYG-GCFSGESTVLTSTGLRRNLSSLQIGEKIQALDPSTNELVFSEVLLFLDYNPSQRRQFLHITLAS-GRTLTVTPSHLLVLDDRT-----------------------------------------------MKYAQKLQPGDFLLVS-DNAK---------------------------NALISEKIVRLEA-VWRSGVFAPLTGVGTLVVNDVVASCYATIDSQWLAHWAFAPIRWVAKLWDS---------------------------------------GLRKPGVGVFWYARLLYATADFVLPSHLLHE--------
	Pdum_DN90223_c3_g1	LFLILTGPVISCGPGRG-RG-SSRRNRK-MTPLVFKQHVPNVSENTLGASGLAEGKISRSDQKFQDLV-VNYNPDIIFKNEENTGADRIMTQRCKDKLNTLAIAVMNRWPG-VKLRVTEAWDE----DLHHTEDSLHYEGRAVDITTSDRDRTKYGMLARLAVEAGFDWVYYESRGHVHCSVKSDSSIAIKTG-GCFPSTGLATLSDGRGVTMDALHVGDSVLAMD-TDGSAIYSKVVMFMDARGERQQLMYTITTEG-GRELTLTPGHMVYSTSENYKDAS-------------------------------------PKDLHPVFASRIREGDYIFVL-DTTT-----------------------RWQSHRWRPEKVVHLQT-SKQNGVFAPLTDHGNMVVDGVLVSCYAMIDSVNIAHWSFAPYRMFSYVQALFNTDSQI------------NTNSSA--------------VTSPPQHGIHWYAEVLHKIGEYVVHKDLWYDS-------
	Perinereis_nuntia_BAM74493	---------------------------------------------------------------------------------------------CKDKLNTLAIAVMNRWPG-VKLRVTEAWDE----DLHHTKDSLHYEGRAVDITTSDRDRTKYGMLARLAVEAGFDWVYYESRGHVHCSVKSDSSIAIKTG-GCFPSTGLATLADDRAVTMSALKVGDSVLAMD-TDGSAIYSKIIMFMDATQERHQLMYTITTES-GKSLTLTPGHLVYSATSV--DTN-------------------------------------PQDIHPRFASHIREGDFLFVL-DIN----------------------------ARWLPVRVKHVAT-SKQHGVYAPLTEHGNIVVDGVLVSCYAMIDNINIAHWSFAPYRLYQYLTNSWW-----------------GQVTLQ--------------NTTAPQNGIHWYADVLHKIGEYVIHKDLWYDT-------
	Lottia_gigantea_XP_009057354	IFLFITSLTHACGPGRG-SG-SRRRPRK-RTPLVFKQHVPNVSENTLGASGISDGKIRRNSEKFKNLV-KNENPDIVFKNEEGDGSDYLMSRRCQDKLNSLAVSVMNNWKD-VRLRVTEAWDDS---PNSHAKDSLHYEGRAVDITTSDRDRSKYGMLARLAVEAGFDWVYYESRGHIHCSVKSDSSVAIKIG-GCFPPTGSVQTLHGW-KTMGQLTVGDKVLSIN-SAGQLEYSPVIAFIDRNDLEFEKYLTLHTED-DTDITLTSKHLIYASGTN--SSN-------------------------------------FESYDVVYADDIMEGDHVLIT-SSEK---------------------------GAISPTRVVTISE-KTLQGVYAPLTVNGNIVVDGVVVSCYAVVSDANLAHAVFAPMRGLHYLSQYVPWFLHS----------------TQ--------------QENAPQNGVHWYAKMLYNIGSTFLNEKTLYIA-------
	Mytilus_edulis_CAG2257708_HH	VLFLLIGSSLQCGPTRG-PG-RRRRPGK-MTVLVYKQHVPNVSENTIGASGVPEGKISRNDPRFKDLV-KNENPNIIFKDEEGTGSDRLMTQRTKDKLQALAVSVMNTWPG-VKLRVTEAWDE----DNHHCKDSLHYEGRAVDITTSDRDRSKYGMLARLAVEAGFDWVFYESRGHIHCSVKSESSAANNIG-GCFSGESSIQSETRGYVQMKDLHTGEKVLSKT-VDGVPVFSEVIMFLDKNSQKQATFIHIETED-HFSLEITDKHLIYVSKTN-----------------------------------------YSDDFSSAYAEEVQVGQFVLVS-NST----------------------------NNFIPSKVVALTK-KTSSGVYAPLTIEGNIVVDGVLTSCYGVMNNEVIAHAAFAPVRAVHWILQYISYPY----------------------------------AIDIESEGVHWYADALYNIGTHFFDKSVLYRV-------
	Branchiostoma_floridae_XP_035657690	ALGTHWGPSEACGPGGR-FG-RRRHPRK-LTPFVYKQQMPAVSENTFGASGLFNGRITRDSERFHTLK-QNFNTDIIFKDEEKTGADRFMTQRCKDKLNALAISVMNQWEG-VKLRVTEGWDE----DGFHTEESLHYEGRAVDITTSDRDRTKYGMLARLAVEAGFDWVYYESKAHIHCSVKAESDTTATQG-GCFPAESWVTRDDGNRIRMRDVRPGDKVLSMD-SGGHPVFSEVLTFMDRDSRGPWVYYTIHTDDRNITVTATPSHLVFVTESR--DL--------------------------------------SSPRIAKFMSDARPGEFLLTP-DSDG---------------------------GGFRKVKIVSVTM-REEKGAYAPLTVHGTVVVDNVAMSCYALIESQALAHWVFAPFRLYYQLTSSLWDG-------------------PS--------------HDQTLQEGVHWYPSFFYRYGISLVEPTLLHPTATD---S
	Mus_musculus_NP_031883_Dhh	CLALLALSAQSCGPGRGPVG-RRRYVRKQLVPLLYKQFVPSMPERTLGASGPAEGRVTRGSERFRDLV-PNYNPDIIFKDEENSGADRLMTERCKERVNALAIAVMNMWPG-VRLRVTEGWDE----DGHHAQDSLHYEGRALDITTSDRDRNKYGLLARLAVEAGFDWVYYESRNHIHVSVKADNSLAVRAG-GCFPGNATVRLRSGERKGLRELHRGDWVLAAD-AAGRVVPTPVLLFLDRDLQRRASFVAVETERPPRKLLLTPWHLVFAARGP--APA-------------------------------------PGDFAPVFARRLRAGDSVLAP-GG-----------------------------DALQPARVARVAR-EEAVGVFAPLTAHGTLLVNDVLASCYAVLESHQWAHRAFAPLRLLHALGALLP-------------------------------------GGAVQPTGMHWYSRLLYRLAEELMG--------------
	Xenopus_laevis_DHHA_XENLA	CCGLLLVPVRCCGPGRGPVG-RRRYMRK-LVPLHYKQFVPNVPEKTLGASGKSEGKIHRGSERFIELV-PNYNPDIIFKDEEKTGADRLMTERCKDRVNALAISVMNMWPG-VKLRVTEGWDE----DGHHAHDSLHYEGRALDITTSDRDRNKYGMLARLAVEAGFDWVYYESKAHIHVSVKADNSLGVRSG-GCFPGTAMVMMGTGERKPLSELKIGDTVYTTD-ETGQLITSVVLLFLHRNPYKTATFVLIEAEGHPSKLLVTPNHLLFIQSSS------------------------------------------SAGFLPTFAYRVQIGDLVQIY-VNG----------------------------TQVQSSKVVRVSL-EEQTGVYAPMTEHGTLLVDGVLTSCYATVESHTLAHVSLAPLRLFQGIASMLPDL--------------------------------------DMSDGVHWYCHILYVLAKYVLWWDM----------P
	Mus_musculus_NP_033196_Shh	ASSLLVCPGLACGPGRG-FG-KRRHPKK-LTPLAYKQFIPNVAEKTLGASGRYEGKITRNSERFKELT-PNYNPDIIFKDEENTGADRLMTQRCKDKLNALAISVMNQWPG-VKLRVTEGWDE----DGHHSEESLHYEGRAVDITTSDRDRSKYGMLARLAVEAGFDWVYYESKAHIHCSVKAENSVAAKSG-GCFPGSATVHLEQGGTKLVKDLRPGDRVLAAD-DQGRLLYSDFLTFLDRDEGAKKVFYVIETLEPRERLLLTAAHLLFVAPHN--DSG------------------------------------PTPGPSALFASRVRPGQRVYVV-AERG-------------------------GDRRLLPAAVHSVTLREEEAGAYAPLTAHGTILINRVLASCYAVIEEHSWAHRAFAPFRLAHALLAALAPARTDGGGG--GSIPAAQSATEA--------------RGAEPTAGIHWYSQLLYHIGTWLLDSETMHPLGMAVKSS
	white_SHARK_XP_041040539_SHH	ICCSLVSSVKACGPGRG-YG-RRRHPRK-LTPLAYKQYIPNVAEKTLGASGRYEGKITRNSERFKELT-PNYNPDIIFKDEENTGADRLMTQRCKDKLNSLAISVMNQWPG-VKLRVTEGWDE----DGHHSEESLHYEGRAVDITTSDRDRSKYGMLARLAVEAGFDWVYYESKAHIHCSVKAENSVAAKSG-GCFPASAQVSLENGGTKSVKDLKPGDRVLVAD-GEGNVLYSDFIMFLDRVEAVQKVFYVIETREPRKRLSLTAAHLLFVGQES--SPG-----------------------------------------QVLFASKVRPGHQVYIT-DGDG---------------------------RRLQPATVEKVYL-EEMAGAYAPLTVQGNLVINQVLASCYAVIEDHALAHWAFAPIRMTYAVKSLFSPNDPLM------------------------------VNSTVQENGVHWYSSVLYQIGRWVLDDAAIHPLGMTWDSS
	Xenopus_laevis_SHH_XENLA	ICTLVTPPGLACGPGRG-IG-KRRHPKK-LTPLAYKQFIPNVAEKTLGASGRYEGKITRNSDCFKELT-PNYNPDIMFKDEESTGADRLMTQRCKDKLNALAISVMNQWPG-VKLRVTEGWDE----DGHHLEESLHYEGRAVDITTSDRDRSKYGMLGRLAVEAGFDWVYYESKAHIHCSVKAENSVAAKSG-GCFPAGARVMVEFGGTKAVKDLRPGDRVLSSD-PQGNLLYSDFLMFIDQERDVKKLFYVIETSQ--RKIRLTAAHLLFVAQTK--VNG-------------------------------------TRSFKSVFASNIQPGDLIYTA-DPKT---------------------------MTLKAVKVEKVDL-EEDTGAYAPLTAHGTVVIDQVLASCYAVIEEHTWAHLAFAPLRFGMSLSSYIYPRDSSP-PS--GLQPHHQVDLQSHHQVDLQSHHQVDLQSHHQLEGIHWYSQLLYQIGTWLLDSNSLHPLGMATKSS
	white_SHARK_XP_041036209_DHH	CCCCLLVPVQSCGPGRG-YG-RRRASRK-LTPLLYKQFIPNVAEKTLGASGRSEGKISRNSEKFKELT-PNYNPDIIFKDEEDTGADRLMTQRCKDKVNSLAISVMNQWPG-VKLRVTEGWDE----DGHHSKESLHYEGRAVDITTSDRDRTKYGMLARLAVEAGFDWVYYESKAHIHCSVKSDNSLATKTG-GCFPSKAMVTLENGQTRAVSELNPGDRVLTVD-AAGKVVPSQVLLFLDKEEELRISFTVLETEDPQQRLELTAAHLIFVSDNN--TDR-------------------------------------MENFRPMFASRVRTGQFILVR-EVGS---------------------------GRLRSSRIKAIYV-EEDIGAYAPLTSHGTLLVNNVLASCYAVIEKHHWAHLAFAPLRLFHSLTSLLPALHSRH-------------------------------GNATQENGIHWYSRFLYSLGKKVLDREKFHSL-------
	Mus_musculus_NP_034674_Ihh	LLLLLVPAARGCGPGRV-VGSRRRPPRK-LVPLAYKQFSPNVPEKTLGASGRYEGKIARSSERFKELT-PNYNPDIIFKDEENTGADRLMTQRCKDRLNSLAISVMNQWPG-VKLRVTEGWDE----DGHHSEESLHYEGRAVDITTSDRDRNKYGLLARLAVEAGFDWVYYESKAHVHCSVKSEHSAAAKTG-GCFPAGAQVRLENGERVALSAVKPGDRVLAMG-EDGTPTFSDVLIFLDREPNRLRAFQVIETQDPPRRLALTPAHLLFIADNH--TEP-------------------------------------AAHFRATFASHVQPGQYVLVS-GV-----------------------------PGLQPARVAAVST-HVALGSYAPLTRHGTLVVEDVVASCFAAVADHHLAQLAFWPLRLFPSLAW----------------------------------------GSWTPSEGVHWYPQMLYRLGRLLLEESTFHPLGMSGAGS
	Xenopus_laevis_IHH_XENLA	AALLLSGAVRGCGPGRV-VG-RRRRPTK-LSPLSYKQFSPNVPEKTLGASGRYEGKISRNSERFKELT-PNYNPDIIFKDEEITGADRLMTQRCKDRLNSLAISVMNQWPG-VKLRVTEGWDE----DGHHFEESLHYEGRAVDITTSDRDRNKYGMLARLAVEAGFDWVYYESKAHIHCSVKSEHSAAAKTG-GCFPGEALATLESGEKIPVSQLSPGLRVLAMD-NSGRPTYSDFLSFLDHSPKEEHMFQVIKTQDPHRRLFLTPAHLIFVSDNY--STP-------------------------------------ASEFQAVFASSVRPGQYILVS-NV-----------------------------VGLIPAKVRSVNT-QTNYGAYAPLTQHGTLVVDDVVVSCFALVQKQRLAQIVYWPLRVLYNLGIIAG-------------------------------------TQPSQQMGIHWYSKALYHLGRLILHGNEFHPLGIVQLES
	white_SHARK_XP_041057148_IHH	CCLLLNATVMACGPGRG-YGSRRRHNRK-LTPLSYKQFIPNVAEKTLGASGKSETKINRNASRFKELI-PNYNPDIIFKDEEKSGADRLMTQRCKDKLNALAISVMNQWPG-VRLRVTEGWDE----DGHHSVESLHYEGRAVDITTSDRDRSKYGMLARLAVEAGFDWVYYESKAHIHCSVKSDHSMAAKTG-GCFSGNASVLMEDGRRKRVSDLQPGDRVQTVD-HGGDIIFSTFMTFLDWDPRAVKVFHLLETQNPPRRLLLTAAHLVFVADNF--TSD-------------------------------------LGKFRPTFASDVRVGQYVYAV-NS-----------------------------SGRQPAQVTGISL-QTVVGAYAPLTQHGTLVVNGVLASCFAAIDGHGLAQLAFAPLRLCYQLTSIFG-------------------------------------GCPSRQEGLHWYSQFLYRLGRLLLSAEYFHPWGMAQG--
	Pele_DN158141_c1_g1	TLLILIPSTLQCGPGRG-AG-RRRGNRK-MTPLVFKQHVPNVAENTLMASGLEEGRITRDSPEFKNLV-TNLNPEILFKDEEGTGADRMMSQRCKDKLTTLSISVMNQWTG-VRLRVTEAWDE----DSHHAVNSLHYEGRAVDITTSDRDRSKYGTLARLAYEAGFDWVYYESRGHIHCSVKSDNSIAVETG-GCFPSAGTVTLEDGRSKTMDQLSLGDRVLSMD-SSMNPIFSEVIMFFHRSRNHNTTYYSIALDN-GKRLSITGSHLVYASKSG-----------------------------------------KLEDAVIMYAGKVEVGMYMFTS-SEVGGANAANSKVGGDMQMSGGNQNQMSASTTKMEARKVVGIQG-STQRGIYAPLTKHGTIVVDNVLVSCYAWMESQTIAHASLLPFRLYHEARSKLSGLFGFSGENRDSVINVVNNNNRS-----ITTSQQDNGVEDYGDHGVHWYPRLLHTLAPYVLPEHMLFSRL------
	Saccoglossus_kowalevskii_ABD97267	----LTSGCWSCGPGRG-GG-RRRPSRE-LTPLLYKQCIPNVSENTLGASGPNEKKITREDDEFKDLQ-TVYNADIMFKDEEGTGADRLMTQRCKDRLNSLAISVMNQWPG-VKLRVTEGWDE----DGHHAPNSLHYEGRAVDITTNDRDRTKYGMLARLAXEAGFDWVFYQSRAHVHCSVKAESSLAAKSG-SCFPGDATVTLENGLTKSLDQLTIGEKVMAVN-EDGTIVYSDVIMMMDSKPNRRQRFHVIETED-GQKLTLTPQHLVYASRSNV-TFD-------------------------------------PGSVSPVYAADVELGHYVYTS-HDRG-------------------------RYSSIKPAKVITISS-VENVGVYAPLTREGTIIINNIVASCYAMVN-HNIAQFAFGPIRFLHDVSSHIWRM-----------------------------------VATTSTEGVHWYPYLLYTFAGPFLSEHLGTRXWNFCL-N
	Drosophila_melanogaster_ABC66186	VLPMVFSPAHSCGPGRG-LG-RHR-ARN-LYPLVLKQTIPNLSEYTNSASGPLEGVIRRDSPKFKDLV-PNYNRDILFRDEEGTGADRLMSKRCKEKLNVLAYSVMNEWPG-IRLLVTESWDE----DYHHGQESLHYEGRAVTIATSDRDQSKYGMLARLAVEAGFDWVSYVSRRHIYCSVKSDSSISSHVH-GCFTPESTALLESGVRKPLGELSIGDRVLSMT-ANGQAVYSEVILFMDRNLEQMQNFVQLHTDG-GAVLTVTPAHLVSVWQPE------------------------------------------SQKLTFVFADRIEEKNQVLVR-DVET---------------------------GELRPQRVVKVGS-VRSKGVVAPLTREGTIVVNSVAASCYAVINSQSLAHWGLAPMRLLSTLEAWLPAKEQLH-----------SSPKVV--------------SSAQQQNGIHWYANALYKVKDYVLPQSWRHD--------
	Patiria_miniata_XP_038058306	ACLLLGSTTRAC-TGRA-SQ-QSKGPRQ-STPLTLRQRVPNVSENTLGASGPPDGRIHRDNPKFDELLPPNNNADILYKDEEGTGADRRMSKRCKDKLNSLAISVMNQWPG-ILLRVTEAWDE----DGHHDENSLHYEGRAVDITTSDKDRTKYGMLARLAVEAGFDWVSFESKTWVHCSVKSDSSEAAKSG-GCFPADSLVTLRNGETRTMADLRIGDKVKVVDKSSGLVTFSDVITFLDRDPSKDTLYRVIQTDRPGYTATLTPQHVLYVSDTN--SS--------------------------------------FTDSRAMFASDVHTGQYLYTTVHDHD-------------------------RETRLVPARVTGVST-VRKPGAVAPLTYHGTLVVDGVAASNYAVLDVDWVAHGVFAPLRWWHSIRQYLGAP-------------------AQ--------------TGLPTSDQIHWYPAFVYRITEPIVGSWYHADTIDV----
	Strongylocentrotus_purpuratus__SPU_012238	TVLCLIALTQACHPGRS-GK-TSHRPRN-RTPLQYKQRVPNISEDTFGASGPPEGRINRNDERFNTLS-PNNNDDIVFKDEEGTGADRLMTQRCKDKLNTLAISVMNEWPG-IKLRVVEAWDE----DQPNV-EPLHAEGRAVDITTSDRDKNKYGALARLAVEAGFDWVNYESKAWVHCSVKSESAAAKNSG-GCFPGFSQASLENGRTISMLDIRVGDEVAVVN-DDGALDYSDVIMIVHRKLNDSTLFYVIETED-KSVVQLTPQHLIYVSETE--SS--------------------------------------FSQSKAMFASEVRTNQFVYTTGQNHD---------------------------RGVRPKRVVSVTT-RLGRTAVAPVTRQGSLVIDDVAVSSYAVMRDEWIAHASFAPVRWYSYIRHNMLGI-------------------VD--------------TDTGQEQRVHWYTQGLYKLGKYVMSDRLFLGFDV-----
	Nematostella_vectensis_XP_032242003_NvHh2	IFQLLIHGAGTCGPGKA-AF-DR--DNR-AIPMKIREHIPDTSETSLQASGP-SRKIKRGSNGYKELI-TNADPNIVFR-EDKAGNNRRMSKRCERKLKILSSLVRKEWIGDVKVRVIRAYDDGTSKKRHHGPHSLHFSGRALDITTSDEKRDKLPMLGRLAYRAGFDWV-YRAKAYIHASVKSDDEDDYRENTGCFPAASTARLATGEQVPMVDLRLGDKVASVD-DRGGIIYSPVIMFLHRSPELIMDFLKIRTEN-QTELVITASHLIYKINRQ------------------------------------------SKRKEACFAKDVTVGDLVFVGGRSST---------------------------KSLSPGRVTSVER-TRSRGVFAPLTQAGNLFVDDILVSCYAITSSDSIAHWSLAPVRLVGAICPR---------------------------------------CFDIEYSGIHWYPRILLTIFGKIVELCGGFL--------

;
end;
