# Supplementary material for: Gotta Go Slow: Two Evolutionarily Distinct Annelids Retain a Common Hedgehog Pathway Composition, Outlining Its Pan-Bilaterian Core
Source: Int J Mol Sci. 2022 Nov 18;23(22):14312. doi: 10.3390/ijms232214312 (PMC9695228; doi:10.3390/ijms232214312)
Supplement: Supplementary file 1 [file ijms-23-14312-s001.zip › File_S3_Disp_nexus_alignment.txt]

#NEXUS
begin taxa;
	dimensions ntax=29;
	taxlabels
	Drosophila_melanogaster_CAB56505_NPC1
	Human_NP_000262_NPC1
	A3KFU9_DISP3_MOUSE
	DISP3_CHICK
	Bm_floridae_XP_035696783_DISP3
	CAE1309800_Sepia_pharaonis
	Lottia_gigantea_XP_009057835_DISP3
	AAF51938_Drosophila_melanogaster
	Tribolium_castaneum_XP_008199438
	Daphnia_magna_XP_032778191
	Bm_floridae_XP_035696838_DISP1
	Gallus_gallus_XP_040523246
	Q3TDN0_DISP1_MOUSE
	Q6R5J2_DISP1_DANRE
	DISP2_CHICK
	Q8CIP5_DISP2_MOUSE
	Q6R5J1_DISP2_DANRE
	SPU_000208_S_purpuratus
	CAE1268962_Sepia_pharaonis
	Lottia_gigantea_XP_009065738_DISP1
	Pdum_DISP_DN89559
	Owenia_fusiformis_CAH1791276
	Crassostrea_gigas_XP_011434818_DISP
	Pele_DN150038_c0_g2_DISP_cons_Alex
	Capitella_teleta_ELT95042_DISP_predicted
	Lingula_anatina_XP_013381836_Dips_predicted_
	Priapulus_caudatus_XP_014665049
	Nematostella_vectensis_XP_048586598
	Hypsibius_dujardini_7FIF_A
;
end;

begin characters;
	dimensions nchar=1968;
	format datatype=protein missing=? gap=-;
	matrix
	Drosophila_melanogaster_CAB56505_NPC1	PFKIVGLDAY-----FVIMAAVFLVGVLVFLMGSF---------LFTQGS--SMDDN--------------FQVDGNDVSDEMPYSENDSYFEKLGAHTETFLETFFTKWGT----YFASNPGLTLIAGASLVV--------------------------------------------------------ILGYGINFIEITTD----PVKLWASP--------------------------------------------------------------------------------------------------------NSKSRL--------------------------------------------------------------EREFFDTKFSPF---YRLEQIIIKAVNLPQIVHN--TSNGPYTFGPVFDREFLTKVLDLQEGIKEINA----NGTQLKDICYAPL----SDDGSEIDVSQC-VVQSIWGYFGDDRERL----------DDHDEDNGFN-VTYLDALYDCISNPYL----------CLAPYGGPVDPAIALG------GFLPPGDQLTGSTKFELANAIILTFLVKNHHN-KTD-LE----NALTWEKKFVEFM-----------TNY---------TKNNMSQYMDIAF-TSERSIEDE-LTRESQSDVLTILVSYLIMFMYIAISLGHVKEFKRVFIDSKITLGIGGVIIV---LASVVSSVGVFGYIGLPATLIIVEVIPFLVLAVGVDNIFILVQTHQRDQRKP-----------------------NETLEQQVGRILGKVGPSMLLTSLSESFCFFLGGLSDMPAVRAFALYAGVALIIDFLLQITCFVSLFTLDTKRREENRMD------------IC----------------CFIKG------------------------------------------------------------------------------------------------------KKPDSITSNEGLLYK-------------FFSSVYVPFLM-KKIVRASVMVIFFAWLCFSIAIA---PRIDIGLDQ--ELAMPQDSFVLHYF-QSLNENLNIGPPVY-------FVLKGDLA-------------------------------------------------------YTNSSDQNLV----------------------------------------------------------------------------------------------------------------------------------------------------------------------------------------CAGQYCND---------DSVLTQIYLASRHSNQTYIA---------RPASSWID----DYFDWAA------AAS-----SCCKYRKDSGDFCPHQ--DTS--CLRCN-ITKNSLLRPEEKEF--VKYLP-------FFLKDNPDDTCAKAGHAAYGGAVRY----------------------SNSHERLNIEAS--------------------------------YFMAYHTILKSSADYFLALESARKISANITQ-MLQGRLMSNGVPMASALTVEVFPYSVFYVFYEQYLTM-WSDTLQSMGISVLSIFVVTFVLMGFDVHSALVVVITITMIVVNLGGLMYYWNISLNAVSLVNLVMAVGISVEFCSHLVHSFATS-----------KS---VSQIDRAADSLSKMGSSIFSGITLTKFAGILVLAFAKSQIFQVFYFRMYLGIVVIGAAHGLIFL--PVLLSYIGAPVSNARLRY-------------------------------------------------------------------------HSQAAAEHE----TALAGI
	Human_NP_000262_NPC1	PWTILGLDAM-----YVIMWITYMAFLLVFFGAFFAVWCYRKRYFVSEYT--PIDSN------------IAFSVNASDKGEASC-------CDPVSAAFEGCLRRLFTRWGS----FCVRNPGCVIFFSLVFIT--------------------------------------------------------ACSSGLVFVRVTTN----PVDLWSAP--------------------------------------------------------------------------------------------------------SSQARL--------------------------------------------------------------EKEYFDQHFGPF---FRTEQLIIRAPLTDKHIYQPYPSGADVPFGPPLDIQILHQVLDLQIAIENITASYDNETVTLQDICLAPL----S-----PYNTNC-TILSVLNYFQNSHSVL----------DHKKGDDFFVYADYHTHFLYCVRAPASLNDTSLLHDPCLGTFGGPVFPWLVLG------GY--------DDQNYNNATALVITFPVNNYYN-DTEKLQ----RAQAWEKEFINFV-----------KNY---------KNPNLT----ISF-TAERSIEDE-LNRESDSDVFTVVISYAIMFLYISLALGHMKSCRRLLVDSKVSLGIAGILIV---LSSVACSLGVFSYIGLPLTLIVIEVIPFLVLAVGVDNIFILVQAYQRDERLQ-----------------------GETLDQQLGRVLGEVAPSMFLSSFSETVAFFLGALSVMPAVHTFSLFAGLAVFIDFLLQITCFVSLLGLDIKRQEKNRLD------------IF----------------CCVRGA-----------------------------------------------------------------------------------------------------EDGTSVQASESCLFR-------------FFKNSYSPLLL-KDWMRPIVIAIFVGVLSFSIAVL---NKVDIGLDQ--SLSMPDDSYMVDYF-KSISQYLHAGPPVY-------FVLEEGHD-------------------------------------------------------YTSSKGQNMV----------------------------------------------------------------------------------------------------------------------------------------------------------------------------------------CGGMGCNN---------DSLVQQIFNAAQLDNYTRIG---------FAPSSWID----DYFDWVK------PQS-----SCCRVDNITDQFCNASVVDPA--CVRCRPLTPEGKQRPQGGDF--MRFLP-------MFLSDNPNPKCGKGGHAAYSSAVNI----------------------LLGH-GTRVGAT--------------------------------YFMTYHTVLQTSADFIDALKKARLIASNVTE-TMG---------I-NGSAYRVFPYSVFYVFYEQYLTI-IDDTIFNLGVSLGAIFLVTMVLLGCELWSAVIMCATIAMVLVNMFGVMWLWGISLNAVSLVNLVMSCGISVEFCSHITRAFTVS-----------MK---GSRVERAEEALAHMGSSVFSGITLTKFGGIVVLAFAKSQIFQIFYFRMYLAMVLLGATHGLIFL--PVLLSYIGPSVNKAK-------------------------------------------------------------------------------SCATEERYKGTERERL
	A3KFU9_DISP3_MOUSE	FWSTLGWAFTNPCCAGLVLFLGCSIPMVLSAFMFL----------YYPPL--DIDIS-----------YNAFEIRNHEASQRFD-------------ALALALKSQFGSWGR-NRRDLADFTSETLQR--------------------------------------------------------------LISEQLQQLHL-GN------HSRPASRAPRSAPR----------------------------DTVATQ--------------------------------------------------------------TSAANSSE------RRRREAPSPEGQVTNQ---------------------SRARRG-ASRWDYSRT-YVSANTQT-HAH---WRIELIFLARG----------DAER-----NIFTSERLVTIHEIERKIMD--------HPGFREFCWKPHEV-LKDLPLGSYSYCS-PPSSLMTYFFPT-ERGGKIYYDGMGQDLADIRGSLELAMTHPEFYWYVDEGLS----------V---------------------DNLK--SSLLRSEILFGAPLPNYYSVDDRWEE-QRA-------KFQSFVVTYVAM------------------------LAKQSTSKVQVLY-G-GTDLFDYEVRRTFNNDMLLAFISSSCIAALVYILTS-----CSVFLSFFGIASIGLSCLVALFLYHVVFGIQYLGILNG--------VAAFVIVGIGVDDVFVFINTYRQATHLE-------------------------DPQLRMIHTIQTAGKATFFTSLTTAAAYAANVFSQIPAVHDFGLFMSLIVTCCWLAVLFTMPAALGLWSLYMAPLESS------------CQNSCHQK----------CGRKSSLHFPGDL--FTAPE--------RAGGGPAQGPLPYLDDDIPLLNV----------EDEPASL----------ELGDVSL--------------------VSVHCEGLQPTPDANSRG-----QLLAQLQELLHHWVLWAA--VKSRWVIVGLFASILILSLVFA---SRLR-PASR--APLLFRPDTNIQVL-LDLKYNLS-AEGISCITCSGLF-QEKPHSLQ--NNVRTSLEKKKRGSGVSWA--SR---TETTAQESMSTVYISKVKSKGHPAVYRLSLNASLPAPWQAVSPG--------------DGEVPSFQVYRAPFGDFTKKLTACMS-------TVGLLQAASPSRKWMVTALAC--------------------------DARRGWKFDFSFYVATKEQQHTRKLYFAQSHKPPFHGRLCVAPPGCLLSSSPDGPTKGFFYVPSDK-VPKARISATFGFNPCVNTGCGKPAVRPLVDTGAMVFVVFGIIGLNRTQQM---DNHVIG-DPGSVIYD----SSFDLFK--------EIGHLCRLCKAIAGNSELVKPGG-------AQCL---------PSGYSI--SSFLQ-------------MLHPECK--ELPEPNLLPGQL--------------------SHGAVGVKEGR------------------------------VQWISMAFESTTYKGKSSFQTYSDYLRWESFLRQ-QL------QTFPE--GSALHRGFQTCEHWKQIFMEIIGVQSALYGLVLSLLICVAAVAVFTT-HVLLLLPVLLSILGIVCLVVTIMYWSGWEMGAVEAISLSILVGSSVDYCVHLVEGYLLAGENLPPQLSQDPS---SQRQWRTLEAVRHVGVAIVSSALTTVIATVPLFFCIIAPFAKFGKIVAL--NTGVSILYTLTVS--TALLGIMAPGSFTRTRTS---------------------------FLKALGAVLLA--GALGLG--------------------------ACLVLLRSGYKIPLPSGATL
	DISP3_CHICK	FWNIVGWIFTNPYCAGFILFLGCAIPAVLAVVMFL----------HYPAL--DIDIS-----------YNAFEIRNHESSQRFD-------------ALALALKSQFGSWGR-NRRDLADFTSETLQR--------------------------------------------------------------LIFEQLQQLHLNAS------HLQVSTRAKRSAPQ---------------------------------------------------------------------------------------------------GRTSS------PEPRAHPHPGNET------------------------SRVTRG-APRWDYSNT-YISANTQT-HAH---WRIELIFLARG----------DSEN-----NIFTTERLVTIHEVERKIMD--------HPRFREFCWKPHEV-LKDLPLGSYSYCS-PPSSLMTYFFPT-ERGGKIYYDGMGQDLADIQGSLELAMTHPEFYWYVDEGLS----------A---------------------ENKK--SSLLRSEILFGAPLPNYYSVEDRWEE-QRH-------KFQNFVVSYVAM------------------------LAKQSTSKVQVLY-G-GTDLFDYEVRRTFNNDMLLAFISSSCIAVLVYILTS-----CSVFLSFFGIASIGLSCLVALFLYHVVFGIQYLGILNG--------VAAFVIVGIGVDDVFVFINTYRQATHLK-------------------------DLRLRMIHTIQTAGKATFFTSLTTAAAYAANIFSQIPAVHDFGLFMSLIVSCCWVAVLFTMPAALGIWTLYVSPLESS------------CQNSCSQK----------CTKKSTLHLAEDL--FVASEG-----TSRAG----RETLPYLDDDIPLLSV----------EEEPVSL----------EMGDVPL--------------------VSVMPENLQLPVEKSNRG-----HLIAHLQELLEHWVLWSA--VKSRWVIVGLFLLVLLLSIFFA---SRLR-PASR--APVLFRPDTNIQVL-LDLKYNLS-AEGISCITCSGLF-QEKPHSLQ--NNFRTSLEKKKRGSASPWG--SKGSISDTGQQDLQGTVYISKSRSKGRPAIYRFSLNASIPAPWQMVSPG--------------DGEVPSFQVYRVPFGNFTRKLTACVS-------TVGLLKQTSP-RKWMMTTLSC--------------------------DSKRGWKFDFSFYVAAKEQQRTRKLYFAQSHKPPYHGRVCVAPPGCLLSSSPDGPTKGILYVPSEKAAPKARLSATSGFNPCMNMGCGKPAVRPLVDTGAMVFVVFGIRGVNRTKNS---DNHVIG-DMGSVIYD----DSFDLFK--------EIGNLCRLCKAIASNTELVKPGG-------AQCL---------PSGYSI--SSFLQ-------------MLHPECK--NIPEPNLLPGQL--------------------SHGAVGVKDGK------------------------------VQWISMAFESTTYKGKSSFQTYADYLKWETFLQQ-QL------QLFPE--GSALRHGFQTCEHWKQIFMEIIGVQSALYGLILSLVICVAAVAVFTT-HILLLLPVLLSILGVVCLVVTIMYWSGWEMGAVEAISLSILVGSSVDYCVHLVEGYLLAGENLPLHHAEDPT---ACRQWRTIEAIRHVGVAIVSSAVTTVIATVPLFFCIIAPFAKFGKIVAL--NTGVSILYTLTVS--TALLSIMGPGTFTRSRTS---------------------------CLKAVAGVLLA--GLLGLC--------------------------ICLALLKGGFKIPLPNGTAL
	Bm_floridae_XP_035696783_DISP3	IWRYIALCFTKVWSSALVLVVSFVIPGALLCVALL----------AYEKP--EIDIS-----------LNAFQIPNHITSERED-------------SLIAALKEYKNAQNSGRRRRDAEHEEETLAANRFLSKD----------DLQSIQSP-------------------------------------DFLESLRLHRLQRT------HRQKKRVAKRGTSD-----------------------FVDLMQGLFKK--------------------------------------------------------------SSSLNQEN------KRHVRKRSTGERYYDQHKEAFEKILEGTREKEEGGLLSRIKRNFSPGDRTGNT-YITAYTQT-QPR---WRMQIIYVAQG----------EDKEDL---NIFTPERLKTIHKVEQKVMT--------HTHFQDFCWKPVSI-REDKSLEKYDNCA-PPNSLLTYFFPT-KRDGKVWYDGLGENLASVKGSLMLALTHPTFYWFVDESMD----------E---------------------KNLK--SQILRSEITFGAPLKGFRSKSDRKDE-QDQ-------QFKDWVITYIDV------------------------LDSVSTKEVGVLY-G-GPAIFDYEVLSTFWSDVKLALISVCLICALVFVLTS-----FSAWLTFFGMCSIILSFMVAFFLYRVVFQIKALGILNG--------VSAFVIIGIGVDDVFVFINTFRQAAHLK-------------------------DPLRRMAHTVKTAGKATFFTSFTTAAAFAANMFSQIPAVHDFGLFMSLIVSSCWLMVVLVMPPTLNFWHRLFSSCEAA------------CCTGCCRCS---------CAATDNLQLPPDVECFLSSHD----PQQSSG----RQ---DSEDDIPMLTMEEVGLVEDVQSDDDVMLLDL-------NMEDLPI--------------------LQQEGERMEDSIKQEGC------HLSVRLQGLMYHYVAVPV--VKARWAIVVVYMALLAGSLVLV---TQLT-PASH--PPELFQPNTNLQRL-LNMKNNFT--EALGCTDCSGLF-KDKNKVVDSTSDKVTKAMSPDNPAPLHGQ---------------------------QKPTEDQQHHVTPAPPGSHIGTAGFISNRSISPPLPTTTTTVPTTTTTTTTHRSTTVKRSADNSHGCSAECAANGYRCVQYRRRYICCSLTCYGGGRCMIHNGKPQCLCPHGCPETTSESDKVCGSDGIVYKSMCELHLFSCRYSLDIHQDSWE----------TCKERSDG-------MISVH---PTQPSVDQDFDPCTEVDC-NPAPRPLLQISALVFVVFGIKGVDRTNVT---AEHVLQ-DQGKVIYD----ENFEVLS------GQTIDELCKMCKAIANNRRLVKPGG-------AQCF---------PP--DA--ERYLQ-TLMPGG---KAFDQYPSCM--DLPKPNLVHGER--------------------TKAAVGIIGRE------------------------------VRWVAMSFESTTYKGQSSFSSYHDYQAWEAFLKQ-EI------DKLPA--NSGLKSGFQTCDYWKEIFMEIVGVSSAIYGLVLSMVICILAVVVFTG-HVMLLFIVFFTILGVICSVVAVFFIAGWQIGAVEAISLSILVGSSVDYCAHLIEGYLLAGKNPPTQALQSNA---ELRRWRAKVAVSHIGVSIISSAVTTIIAAIPLCFTTFVPFSKFGEIVAI--NTAMSILYALTAC--TAFLAVAAPAKFQSTWKA---------------------------SLKALIGAAVV--LSLAVL--------------------------ACYVAYREGVIIPGPDGNSL
	CAE1309800_Sepia_pharaonis	SKCLAIFFSI-----LMILVTTTTFVGLGTYALFF----------CKPFP--WIDES-----------LDAFSIPKHKVSLNID-------------ALFLAEKDTSKPQKT--KRSIPEWSRKEKDN---------------------------------------------------------------FIYTLFDHHELYN------YLQKRS-------------------------------------------------------------------------------------------------------------------------------------------------------------------------KD-FQEVHYQR-IPR---WKMQVVYIAKG----------DDRA-----NIFTPERLEHIHSVELNIMS--------HPEFQKFCLKEK-V-YTDERMKTYGGCL-PLNSLLSYFFPSMNEDGHIFYDGLGANIDKVDSAIRLAMNSDTFYYFVDDKIN----------N---------------------TYLQ--SSFLRSEVLFGAPLQGYHSWQDRTLE-QTE-------KFKKFIVTYISL------------------------LSASSNDKVQVLY-G-GNELFDYEVDHTFWSDMKLVWVSIFCIVLFILILT------YSLWFTIVGLLSILISFPLAFFFYRVVFGKKAVGILTG--------ASVFLLIGIGVDDVFVFVNIFRQSSSMN-------------------------NLKSRMLYTVETAGKATFFTSFTTAVAFAANIASYIPAIHDFGLFMFLLVSCCWLAIVLLIPPSLYLWSISCSQCEVF------------TFRWSQIYR---------C---KDLQLPEDLFQFTNQRSWNCTDEISSL----TQND-EHNHDVPLLSMEGSSLIDN-TTEDDVLLSSS-------TTDIHEN--------------------LVNSEEGLEENQEHQKQM-----PFSVLLQGLLYHYVARPI--IYARYFIIVLFFIILCISVGLI---STIQ-PASK--PPQLFRSTTNLQRL-LNLKANLSMEHRISCDDCSGLF-KESPVKATLSKDISTSINKDHRTDE------------------------------------SSVDMNTKLPKFLNNTTKG---------------INSPRISNVNHEKQETES-------------------------------------------------------------------------------------------H--------------------------------------HLQGSVEKNFDVCQSSHCENLKNRPSFGSGAVVYIVLGIKGLDQSNVT---NEHVINFDKGTVIYDPEFQNAFGNFN---KVNATLLVTLCKLCQLIAKNSELVRNGT-------AQCL---------PD--FM--PDTFK----------IYLSAYPECQ--NLPGTIRVFGHQTP------------------APALAGLTKNKNG----------------------------LQWIAFAFESTTSKSESYFTAYNQYAKWENFLDELKE------TVLRD--APPFQSILQVSRFWRKVLQEVILVSSAIYSLALSMVICIIATAIFTG-HITFLFIVCVTIVGIICFVVGVFCIFGWEIGSIEAVSLSILVGSSVDYCVHLVEGYLISGKKLKI--IQSPS---ETRQWRTSAAITHIGVSIISSAITTITAAIPLTYSTILPFSKFGWIIAI--NTSVAILFTLTVC--PALLSTIAPAQFHKTWCS---------------------------ILRAVLITVTF--VVVFVV--------------------------ILFGVSFAGIFIPGPDGEAL
	Lottia_gigantea_XP_009057835_DISP3	KYCDIIIC-------VLVLFVMSAVSLSLGWYSWF---------GLETQP--VIDKS-----------IDAFSIPNHEAYKRYG-------------ALQMAESQTRHR-----LKRDTSHNDD--------------------------------------------------------------------LNKMTMHNEDES------RKKRSI-------------------------------------------------------------------------------------------------------------------------------------------------------------------------NK-RCALRVQT-VPR---WKMHLVYLAKG-----------SDR-----NMFTKERLELVHKVEKQIMN--------HPQYGQFCFKDLHMAIIDPAIKENKGCA-PLNSLMTYFFPTQDSNGQIHYDGLGSHIDDVDSALKFAMNHDEFYYFVDEKIN----------R---------------------TYPK--SRLIRTEVLFGFPLPDYECGE--SHE-QKE-------KFKNFEITYIDI------------------------LSKASNDKVQVLY-G-GNELFDYEIDSTFWGDITMAAYSLGSIFIIMFILTS-----FSPWLTVCGIWSILLSFPVAFFFYRVVFKINALGILNG--------AAAFVIIGIGVDDVFVFINIYHQSNHRS-------------------------ELTSRIFYTLRTAGVATFFTSFTTAAAFAANIASSIPAVYEFGLFMSLIVCSCWITVFIVMPPTLYLWQRLFSRCELR------------CYRGCKGKTT-------DCESDGSTSTHSSS---------------ISA---------SGSIDVPMLQI----------DDDPTATFNT-------ETGNDEP--------------------MIVLDPVFETPQHTPNTSTMPGFNIGKYILKFLSNYIAPVITHIKGKWIIIGVHLCILMTSIGLL---SQLQ-PASH--PPQLFHPDTNLQQL-LDLKANFSILDNLRCDRCSGLY-MGKYCQLVTVGDVLVFIGTVSNSRECSGLYMVR---TVSNSR-GCSGLYMSRYPS-SKPKVSQPKHNALLPPIFNHAT------------LPQKPQTLPQTTTLSTTEENTAV----------------------------------------------------PHTTASPTTEPTTTLKT---------TTQKVTLHHEMRHHPTPRP----------VYPNRPKW-------KPAER---DTAKPVKEGFNACKNNSCNNVKDRPRIQSGTTVYVVFGIKELMLPKVR---TGHVINEDKGTVMYNDELPEAFSMNNLQSDKTKKILSDLCTICHRIAQNHHLVQNGS-------AQCI---------PA--QV--PYQMQ----------RFIDMIPECR--NLPQSLESYHHQHL------------------DHALGGLNVNRT-----------------------------LKWIAFAFESTTSKGDSYFKAYQKYLEWDRFIEKIKT------DILDA--DSPLRDIYQTSEFWKKVMIEIVAVYSAIYGLVLSLVICIIAVAIFTG-HVVLLSIVAFTIIAMICCVVGIFYMAGWEMGAIEAISLSILVGSSVDYCVHLVEGYIIAGKTVLME-GRKNK---ELRKERTIYALRHIGVAIISSAITTIIAAIPLTQTVIQPFSKFGDILLI--NTSISILFTITLC--APLLSTFAPARYKASLKA---------------------------MLKAFIGTCIS--ICVIVI--------------------------IIYIISKTAFPVPGPNGNPI
	AAF51938_Drosophila_melanogaster	WYYHVLARRP-----YLVVVSIAVYCVACIIVALV----------LNKLP--DFSDP-----------TLGFETRGTKIGERLT-------------AWYNLLQETDHH--G----ALFSNPSDLWERRRVEQGYVETKLHPNHRRRKNKHKNRNKNKRRKEQNQSSHEHHDVAQ------------KMMQFKKRLKATSSPSPN--LGFDTWIGDSGVFRD--------------------------YEITNDSASSSLEPTRRTEQIEYGHNT---------------------------------------------TSVDEEEH------QQRVQTKKSTWRLLKQA-------------------ATLPTDG--WADMHRRQ-PIEGFFCDSSPR---KEYSHFVVQRI-------GP-NATD-----SLFDLNGLLAMCQLQDQ-IT-------EVPSYRAFCEPEM----------LTTECC-RPWSLPNYAAMLANKS-----SCFDLTTEDVTSLHTLLLGCYEYFHDLKMDNH----------CNEI------------------PHC----RAPEECKRLNIVFNVLNFLTDFSFI-KSNDSN----VYLKYAMIFIPVA-QSNRLLPLF-HEW-EDVE----LINELVEVVAMDL-GLENELFNE----LLLTDVWLVSLGGTFVMASVWLYT------GSAFITLMSCVAICFSLGLAYFFYAIVLEFEFFPYMNL--------LAVVVIIGIGADDVFLFLKIWHCVLTERFSNRCTLTTQSQSALPTLENSDHTESLENIMALTMRHAAASMFVTSLTTAGAFYASYSSSITAIKCFGIFAGTVVVTNYLLMITWLPASVSIMERLFATRMS-------------------------------CHHPMSI----------------------------------------------------------------------------------------------------KLIHACKKSINRFCQ--------------MFEECITKSI--MNYAYLWLLIFGALGASSAVIVFWYPGLQLPEKS--HFQLFVSKHPFEVYS-SLKQQFW-------------FEKPLQAY-----------------------------------------------------------ENFKMH------------------------------------------------------------------------------------------------------------------------------------------------------------------------------------------------------------MHFVWGVQAVDDGDYT---NPN----SYGHLHYD----NNFNVSS------RPAQLWILDFCQSVRQQPFYKETLGMLL----PNCF---------IE--NL--IDYMK-RRCIDDMDSTRKDRSPCCD-AQFPFEPHIFEYCLPQSISNMYDTT-----F-FRPGVAGPKFAEAPRLETEDYLGMSGNESAEYSTNGSFTPLLVKALVIEFESNVAYSTIYANIRQFYESVEHWFQM-QL------KTAP----PELQGGWFTSDLKFYNVQDTL-SHDTFVAICLAMAASLAVLLCFTV-NILISIYAVLTVSLSIFNTVAVLILLGWQLNILESIAVSTAIGLAVDFSLHYGIHYRMS-----------PV---KERLAATQFVLSRIIGPTVMAATTTGLAGGIMMASNILPYIQIGVFLVV--VMIVSWFYATFFL--MSLLRVAGPQHGFLELKW--PLWSK-------------RSSG-SSKFYERKPSQVI--ASEQLLTPTSSAI-------------------VELANSETHELESLNSNSLI
	Tribolium_castaneum_XP_008199438	WFAHIIVHHP-----YIIISAVAVFSGTCLVIPFT----------LKTKPFKDFSDP-----------KMGFTTRGTAISNRLT-------------AWKNLDESTRPS--G----QFAINPKDILIKRNVTF----------------------------------------------------------FKPKVKKNGKKKK------NKQKNDFS-------------------------------NVTLPLKSPPSKPPFQVFINE--------------------------------------------------ASNNRS--------DNSYENNNWRALQNMLH----------------------PKAA---ENVAVKPVEIDGFFCG-YPD---ERFAHIVLKSK-----------NAE-----DLFTLKSLLALCRIEHEFIE-------AH-YYKDLCISNQ--------DYHVKKCC-KPWSLANYIAILHNRT-----SCLAITEEDVNATKTLLINCSQYFHKLQLMQD----------CFDK------------------GYC----DVPLECVRHDAVFNVLNFLTSTTFL-PPN-NTRES-TTLEETMIFLPLA-CSTAILPYY-HEI-IQMD----LEYEGISVVAMEF-GIKDALFDE----CLLRDAWLMTSGALFVLLCMWLYT------ESLFLTIMTIIAIIFSLGISYFMYMLVFELKFFPFMNL--------LAIIVAIGIGADDAFIFCKIWHKVKEEK-----------------------NSSIVKLMGDTFYHAFFSMFVTSLTTSVAFLASYASSVTAICCFSIFSGTAVITNFFMMITWFPACVVIWERSC------------------------------------CSNVDLAKS---------------------------------------------------------CLMACLQRWCCS-----------------------------KLIKPTWNLSTTWPKC-----SFLGRIWSSKERFLLDSV--VNFRYIWLVILSIIGLISTIVVIYYPKFQLPDSS--EFQLFDSSHPFEQYDFKYKYHFW-------------FRREERENLV--------------------------------------------------------GVNYKLP------------------------------------------------------------------------------------------------------------------------------------------------------------------------------------------------------------LRFVWGVLPVDNGDHL---NPE----SYGKLELD----PDFDISQ------PESQVWLLKFCKRLQRQPFFQPTFGPLL----PNCF---------IE--TF--MRSMQ-RDCVDSF--SQRDWSPCCKMSTFPYNSSVFYECIVEEMTDIYETP---SQY-LIPGMAGPKFSKDQ-------------------------FPTIKAVIVEYDSNYSYSMSYEYMHEFYTKVENWMIE-EL------KTAP----KTMKNGWFISELEFYDLQREL-SENTILAIIVSMGLALIVLLLSTL-NILTSLYAILTITCSIFVTVAVLVLLGWKLNILESITVSTAIGLTVDFSLHYTVNYRLC-----------PLALADERIAATKYALSYMAGPVLMAALTTGAAGAFMMPSLILPYIQIGIFLVT--VMSVSWIYATFHL--GAMLAIIGPQNQFGQFHY--SKLSC-------------CPSS-KSKTSSSDRNRPV----------------------------------NHSSLSDTHELDSLTCKSGV
	Daphnia_magna_XP_032778191	CYGRILSSYP-----AGVVSAVATLSIACLIVVFT----------LHSVP--DFSDP-----------QLGFECRGTVLSRRAV-------------AWENLLRASQRA--G----PLSINPLESTGTSASSSL-------------KSNEAPRKKNKMKAQQRTNSTSGGSIASVEATSSWGAVRTRSNSLEDDGRETNKAKTNKVWETKRQQQKASQVHP--------------------------FEVLRGHGTSKDAIANHSH-FQWGETV--------------------TRSPAHPVRHKPMWSQLQQLGT---AGFLRS--------DEDDREEGEEEETKKP----------------------------------QNPSRNSFYFCD-QPH---GEYAHVIFASA-------G--EQNR-----SLWNVESIQSMCRLD-ELMR-------SSPLFPTVCQQPA------HQQSAHHQCC-PSWTLGHYVALMRNRS-----SCSDIDAADVTIVFNILESCSRHYHGLQLSPN----------C-DSIVQEGSSWPNT-------GDCG--EDVPEICTRHNAVYHIFHYLTDAEFL-VGGN------QHLRYAAVFLPVA-RSTALLPYF-DWL-DSHDEFWPLADNYTVAVAMDF-GLKESLFNE----YMVRDVLFLSIGAVLICTMMWWYT------ASLFLTFMAIVSVILSLAVAYFVYTFLFELDFFPFMNL--------LAAVIVVGIGADDVFVYIQVWRCAKLDK----------------------DGTTLPKLVMDTLGHAGLSMLVTSLTTAAAFFSSFICPVTAIRCFSLFAGLTVTIHFLFMLSWLPASVLLAEKYFSPV---------------------------------CRQN----------------------------------------------------------TGRSVPIFV------------------------------------NSFRSCWRTVSDLGR-------------ITFDKILPCIV--VKFRYFWIALLGGLAVAAGVVVFHYPKLELPDTK--EFQLFSSSHPFERYDMEFKHEFW-------------FERSQRAE-----------------------------------------------------------LLAKLP------------------------------------------------------------------------------------------------------------------------------------------------------------------------------------------------------------LRFVWGVAAEDNGNYL---DPS----SKGSLVLD----PTFNMAA------PESQEWLSRFCKDIRDQPFFQPTLGPLL----PNCF---------IE--TF--QSWMD-RRCEDSF--DRRNRTPCCELSTFPYAEDVFNECIVLAVKDLYETP---AQF-FLPGVAGPRFSKST--------------------------QRVDAVVIEYDSNISYSLSYTEMNDFHRQVEQWMDE-QL------AKAP----LGMKGGWFTSDLAFYDVQRSL-SEGTVSAIALAMAIALLVLICATG-NLWLSFISVVCLTSVVLVSVAVLVLLGWKLNILESVSVSLAVGLSVDFTLHYAVAYRLS----------AQE---TDRESSVVFSLSRMSSPIAMAAVTTLSAGAAVLPSSVVAYQQIGTFVVV--VMITSWIYSTLFL--PSMLRVCGPQNGCSQIRC--PSCAH---------CFRCCCPN---SPTHVDKTVYSYGLSESTL-STSSTS-------CPNPNAN-----ISTVHCEAHELEPLTSSHRV
	Bm_floridae_XP_035696838_DISP1	GYSKVVANHA-----FVVFGIAVAMLVTCAVVSFT----------VHQLP--NFSDP-----------IAGFEPRGTVLGDRLF-------------SWDNLNDATCSF--SG--CMLHNIPLKFAHEQQPKDD--------SH-EDDDDEDPRATDQDRLPVVELELVHHSFDHS----GNGL----WDSLPPNLYQTTGMDL-----FDDWYDDDDDYDDEGDYRVVRPGVVEDMQGEGRPYPGRVENIGFTASSATAAPPSPEQPTEWSSNNGTLVLDSPGQDFVDITASPSAASPATAVETRVVSPVGQKWTSTPLTHRPRQ--------KRTIG----------------------------------------LCHLNPRP-LQVTFPCN-NPS---RQYARMVFESA-------GNFQDEF-----NLFTLPAILSMCHQEQALVR-------DHAQFPSLCVSSS-----------CDDCC-PSWSLGNYIALLQNRQ-----SCSAITKGDVRAVLGRLKHCVGFYHNNSLKQD----------CWK--AGEPYQ-----------DRCP---RVPAQCVEYNAVHSILHYLVDKDFL-SPDQP--SV-DILRYAMVFVPVA-SGQAMMDIYQDKF-DQKT----ISDGVTRVVGIDF-GIKYTMFEH----YLRMDTVYPCIAMAIVIIIIRLYT------GSAFITFMTVFTIVSSLVVSYFFYTLVFQFPFFPFMNL--------TTVILLVGIGADDVFVYCDIWQHSKQER----------------------PGSSLVDIVSDTLGHAALSMFVTSFTTAATFYANFVSKITAIRCFGVYAGTAILANFILMITLIPSTVVIYEKYVANI---------------------------------CTFKKKSNVYSL--------------------------------------------------KKTCVEIFC------------------------------------DLGRKVEYELSEMSR-------------IFFDKLLPCIV--IKYRYVWLVWFVGMMVGGFCILFVSPGLHLPSQK--DFQVFSRSHPFEQYDMVHREQFW-------------FEKAQDNE------------------------------------------------------------YAYLP------------------------------------------------------------------------------------------------------------------------------------------------------------------------------------------------------------ITMIWGIVPKDNGNHL---NPD----SRGKVLFD----DTFDVTS------PASQEWLKGFCLRLRNQSFYQPTPGPQL----TNCF---------IE--LF--QQWMD-RECVDEL--TREDFHPCCNKHTFPYPTDVFKHCIKVATMELDNMP---RFR-FYRETPGPRFDEN---------------------------DKIRGLIIEFDSKYKFTLAFDTMDKFYHEVETWMQV-EM------KNAP----ATMSHGWFVSYFDHYALQDNL-ATGTLIALGLSVAIALAVMFVTTL-NVLISLYAILSIVGTIVVTVGSLVLLNWELNILESVIMSVAVGLSVDFSVHYGVAYRLA-----------PE---KDRESRVIFSLSRMGSAITMAALTTFVAGALMMPSTVLSYVQLGTFLML--VMTISWGYATFFF--QSLCRMLGPEGNCCHISI--PACHL------------PCDGM-----------------------QVVTSD-------------------SSQQPAVTYEMEPLTSRKVS
	Gallus_gallus_XP_040523246	SYAALIADWP-----VVVLGMCTVLIVVCALVGIL----------VPDLP--DFSDP-----------LLGFEPRGTAIGQRLV-------------TWNNMVKNTGYK--A----TLANYPFKYADE---------------------------------------------------------------------QAKSHQD------DRWSDD---------------------------------------------------------------------------------------------------------HYERE--------KRQAE---------------------------------------------WNF-HKDTFFCD-IPS---DRYSRVVFTST-----------EGE-----NLWNLNAIKSMCNVDNLRIR-------SHSQFGDLCQRAT-----------AASCC-PSWTLGNYIAILNNRS-----SCQKIVERDVSHTLKLLRTCAKYYYNGTLGPD----------CWDMNAKRKDQ-----------LKCT---NVPRKCTKYNAVYQILHYLVDKDFL-SPKTADYVL-PALKYSMLFSPTE-KGESMMSIYLDNF-ENWN----SSDGVTTVTGIEF-GIKHSLFQD----YLLMDTVYPAIAIVIVLLVMCVYT------KSMFITLMTMFAIISSLIVSYFLYRVVFNFEFFPFMNL--------TALIILVGIGADDAFVLCDVWNYTKFDK----------------------PHAGTSETVSITLQHAALSMFVTSFTTAAAFYANYVSNITAIRCFGVYAGTAILVNYVLMVTWLPAVVVLHERYLLNIFS-------------------------------CFKKPQQRVYN---------------------------------------------------NKNCWTVLC------------------------------------QMFHKVIFAVSEASR-------------IFFEKVLPCIV--IKFRYIWLFWFLALTVGGAYIVCVNPKMKLPSLELSEFQVFRSSHPFERYDAEYKKLFM-------------FERVHHGE------------------------------------------------------------ELHMP------------------------------------------------------------------------------------------------------------------------------------------------------------------------------------------------------------ITVIWGVMPEDNGDPL---NPK----SKGKLQLD----SSFNIAS------PASQVWILRFCQKLRNQTFFYQTEEQDF----TSCF---------IE--TF--KQWMENQDCDEP------SLYPCCSHWSFPYKQEVFELCIKRAIMELERST---GYH-LDSKTPGPRFDLN---------------------------DTIRAVVLEFQSTYLFTLAYEKMHQFYKEVDSWISS-EL------SSAP----EGLSNGWFVSNLEFYDLQDSL-SDGTLIAMGLSVAVAFSVMLLTTW-NIIISLYAIVSIAGTIFVTVGSLVLLGWELNVLESVTISVAVGLSVDFAVHYGVAYRLA-----------PD---PDREGKVIFSLSRMGSAIAMAALTTFVAGAMMMPSTVLAYTQLGTFMML--IMCISWAFATFFF--QCMCRCLGPQGTCGQIPL--PKKLR-------------CNAF---SQTFSGAQGGR--GQNK---SHPISK---------YQLDSR-GQ-KPEMEHEHYELEPLASQAGI
	Q3TDN0_DISP1_MOUSE	SYAALLADWP-----VVVLGMCTLLIVVCALVGVL----------VPELP--DFSDP-----------LLGFEPRGTTIGQRLV-------------TWNNMMRNTGYK--A----TLANYPYKYAEE---------------------------------------------------------------------QARSHRD------DRWSDD---------------------------------------------------------------------------------------------------------HHERE--------RREVD---------------------------------------------WNF-QKDSFFCD-VPS---DGYSRVVFASA-----------GGE-----TLWNLPAIKSMCDVDNSRIR-------SHPQFSDLCQRTT-----------AVSCC-PSWTLGNYIAILNNRS-----SCQKIVERDVSHTLKLLRTCAKHYQNGTLGPD----------CWDKAARRKDQ-----------LKCT---NVPRKCTKYNAVYQILHYLVDKDFM-TPKTADYAV-PALKYSMLFSPTE-KGESMMNIYLDNF-ENWN----SSDGITTVTGIEF-GIKHSLFQD----YLLMDTVYPAIAIAIVLLIMCVYT------KSMFITLMTMFAIISSLIVSYFLYRVVFNFEFFPFMNL--------TALIILVGIGADDAFVLCDVWNYTKFDK----------------------PRAETSEAVSVTLQHAALSMFVTSFTTAAAFYANYVSNITAIRCFGVYAGTAILVNYVLMVTWLPAVIVLHERYLLNIFT-------------------------------CFRKPQPQAY----------------------------------------------------DKSCWAVLC------------------------------------QKCRRVLFAVSEASR-------------IFFEKVLPCIV--IKFRYLWLIWFLALTVGGAYIVCVNPKMKLPSLELSEFQVFRSSHPFERYDAEFKKLFM-------------FERVHHGE------------------------------------------------------------ELHMP------------------------------------------------------------------------------------------------------------------------------------------------------------------------------------------------------------ITVIWGVSPEDSGDPL---NPK----SKGELTLD----STFNIAS------PASQAWILHFCQKLRNQTFFHQTEQQDF----TSCF---------IE--TF--KQWMENQDCDEP------ALYPCCSHCSFPYKQEVFELCIKKAIMELDRST---GYH-LNNKTPGPRFDIN---------------------------DTIRAVVLEFQSTFLFTLAYEKMQQFYKEVDSWISH-EL------SSAP----EGLSRGWFVSNLEFYDLQDSL-SDGTLIAMGLSVAVAFSVMLLTTW-NIIISLYAIVSIAGTIFVTVGSLVLLGWELNVLESVTISVAVGLSVDFAVHYGVAYRLA-----------PD---PDREGKVIFSLSRMGSAIAMAALTTFVAGAMMMPSTVLAYTQLGTFMML--VMCVSWAFATFFF--QCLCRCLGPQGTCGQIPF--PTKLQ-------------CSPF---SHTLSARPGDR--GPSK---THAASA---------YSVDAR-GQ-KSQLEHEFYELQPLASHSCT
	Q6R5J2_DISP1_DANRE	NYAELIADWP-----VVVLGICTVLIVVCALVGIL----------VPDLP--DFSNP-----------LQGFEPRGTAIGQRLV-------------TWNNMVKNTGYK--A----TLANYPFKYADE---------------------------------------------------------------------QAKSHQD------DRWSKD---------------------------------------------------------------------------------------------------------HYDRK--------KRQAE---------------------------------------------WDF-SKDSFFCD-VPG---DSYSRIVFASA-----------EGK-----NLWNIQAIKSMCNFDNTRVR-------SHPQYLDLCQRTT-----------AASCC-PSWTLGNYIAVLTNKS-----SCQKITERDVSHTLNILRSCAKFYHNGTLGPE----------CWDMTTRKKD------------LKCG---NLPRKCTKYNAVYQIFHFLVDKDFL-NPKNTDYLP-PNLKYSMLFAPTE-KGETMMNIYLDNF-ENRN----SSDGITTITGIEF-GIKHSLFQD----YLLTDTMYPAIAIVIVLVVMCVYT------RSMFITLMTMFAIISSLIVSYFLYRVVFNFDFFPFMNL--------TALIILVGIGADDAFVLCDVWNYTKFDK----------------------PNSELSETVSITLQHAALSMFVTSFTTAAAFYANYVSNITAIRCFGVYAGTAILVNYILMVTWLPAVVVLHERYLVNLLT-------------------------------CSRTQNHQSQG---------------------------------------------------AATFWTSLC------------------------------------QVVNKCLFSISEASR-------------IFFEKVLPCVV--IKLRYLWLLWFLALTVGGAYVVCVNPKMKLPSLELSEFQVFRSSHPFERYDAEYKKLFM-------------FERVNHGE------------------------------------------------------------DLHMP------------------------------------------------------------------------------------------------------------------------------------------------------------------------------------------------------------ITIIWGVTPIDSGDPL---NPK----NKGKLTLD----TTFNIAS------PASQVWILNFCQKLRNQSFVYQSEEQDF----TSCF---------ME--TF--KQWMENQDCEEA------SVYPCCSQSTFPYRQDVFELCIKRAIMELDRST---IYH-LDSKTPGPRFDIN---------------------------DTIRAIVLEFQSTYHFTLAYEKMHQFYREVDTWIQE-EL------RDAP----EGLSYGWFVSNLEFYDLQDSL-SDGTLIAMALSVVVAFSVMLLTTW-NIIISLYAIISIAGTIFVTVGSLVLLGWELNVLESVTISVAVGLSVDFAVHYGVAYRLA-----------PE---PDREGKVVFSLSRMGSAIAMAALTTFVAGAMMMPSTVLAYTQLGTFLML--IMCISWAFATFFF--QCMCRLLGPQGTCGQIPL--PKKLQ-------------CAER---TSENQSTVNNQ--G-------KAGAC---------YTT-----------KHEHYELEPLAANVRN
	DISP2_CHICK	SYSQMIAEWP-----IAVLVLCSVTVVICTLAGLL----------VGNLP--DFSEP-----------LMGFEPRDTDIGRKLI-------------VWRNVESHTGYK--K----TFSLSPYAEKKSY----------------------------------------------------------------DDIGISRGQKA------VQGGQE-----------------------------------------------------------------------------------------------------------ART--------RRMVE---------------------------------------------QIY-GVDGFFCG-PPE---KGYSQLVFMST-----------TAG-----SLWNLQAIQSMCQIEQDKIR-------SHVHFRDLCQRTE-----------ANECC-PSWSLGNYIAVLYNRS-----SCLEITQGDISHTLALLRACAPDYHKGILTPS----------CIGPETMRQKH-----------SQCA---KVPEKCTRFNAIYQLLHFLVDRDFL-SPQTIEYQV-PSLKYSLLFLPTR-KGASMMGIYLDNL-ESWD----LFDNYTSITGMDL-GLKQKLFQH----YLLLDTKYPVLAIFAIFLSVSFYL------RSVFITLMVLLTVVSSLMISYFLYKVAFRFTYFPFVNL--------TAVIILSSICANHTFVFFDLWNLSKSQN----------------------PSAGLSQRVSQTMHHFAYLMLASCFTTGAAFYASYISNIIAIRCFAVYMGTSVLVNLVFMMTWLPSSAVLYERYIATA---------------------------------CVYKPEDYWKNT-------------------------------------------------GHKRVALSLH------------------------------------YVLRGLQKTLCETSK-------------LLFEKLLPCGV--IKFRYIWICWFAALAIGGAYISCSNPKLKLPTLESSSVQVFRLSHPFERYDSEYCHQFM-------------FERLERGE------------------------------------------------------------GQRMP------------------------------------------------------------------------------------------------------------------------------------------------------------------------------------------------------------VTIIWGILPVDNGDHF---NPK----SNGTLVAD----ATFTIQS------PDAQKWLFEFCQKVKNQTFYYLDTEQKS----TVCF---------ME--EF--VRWMDSRQCSQR----DNSFSLCCNQFSFPYGSEVFLHCIKMMLLEQGREG-------AETYDLGLRFDGE---------------------------GNLAALVLQFQTVYHYSFNYSKAKHFYEEINLWVTE-EM------KTAP----VGLQNGWFTSKLELYNLQHSL-STETMVVMGLSIAISFVVLLLTTW-NVLLSVFSVTAIAGTVLVTVGLLVLLEWQLNAVESLFISAAVGLSVDFTVNYCISYHLC-----------PH---SDRLSRVAFSLKQMSCATAMAASALFSAGVIMLPATVLAYRKLGIFIMM--IKCISCGFASFFF--QSLCCFFGPEKNCGQILW--PCAHT-------------IKDY----SDDSEPNGTY--ACGGNEK----------------QNRLRKVQ-ESNTANEQYELQPLSRKLSD
	Q8CIP5_DISP2_MOUSE	SYSHMIADWP-----VAVIVGCLAFIFLCTLAGLL----------GSPPL--DFSEP-----------LLGFEPRDTEIGRRLE-------------VWKAMQALTGPK--N----LLSLSPDPEMNS------------------------------------------------------------------SSLLSTLSPA------AWGRAEE--------------------------------------------------------------------------------------------------------SVVRT--------KRMVGP-------------------------------------------VEVK-EEENFFCG-RPE---KSHAKLVFVST-----------SGG-----SLWNLQAIHSMCRIEQEQIR-------SHISFGALCQRSA-----------ANECC-PSWSLGNYLAVLSNRS-----SCQDTTQADTDRTLALLRFCATFYHRGVLVPA----------CVG--SSQDKP-----------PFCA---QVPAKCTGSNVVYEFLHYLLDRDFL-SPQTADYQV-PSLKFALLFLPII-KTSSLLDIYLDGLGDPIK----VSDNYTSISGMDL-GLKPRLLKY----YLAEDTMYPLIALVVIFFGMSLYL------RSLFITFMSLLGVLGSLMVAYFLYHVAFRMAYFPFVNL--------AALLLLSGVCVNYTLIFLDMWRLSRGQV----------------------PSGGMPHRVGRTMHHFGYLLLVSGLTTSAAFYGSYLSRLPAVRCFALFMGTAVLVHMGLTLLWLPATVVLHERYLAHG---------------------------------CVAQAHGQRGGS-------------------------------------------------DPLRLLLALH------------------------------------RRIRIFRKIISILSR-------------LLFQRLLPCGV--IKFRYIWICWFAALAAGGAYIGGVSPRLQLPILLPLGGQFFRSSHPFERFDAEYRQQFL-------------FEDLPPNE------------------------------------------------------------GGNLP------------------------------------------------------------------------------------------------------------------------------------------------------------------------------------------------------------VVLVWGILPVDTSDPL---DPR----TNSSVVSD----PDFSPSS------PEAQEWLLALCHGAQNQSFFGDQPEGWP----TLCL---------VE--AL--QQWMESPSCGRL------GPDLCCGQSEFPWAPQLYLHCLKMMALEQSPDG---------TRDLGLRFDTH---------------------------GNLAALVLKFQTNLPYSTEYGPVHHFYTEISRWLST-EM------SKAP----PGLNQGWFTSNLELYSLQHSL-STEPAVVLGLALALAFATLLLSTW-NVPLSLFSVAAVAGTVLLTVGLLVLLEWQLNTAEALFLSASVGLSVDLTINYCISYHLC-----------PH---PDRLSRVAFSLRQISRATAMTTGVLFASGVIMLPSTILLYRKLGIIVMM--VKFLGCGFASFFF--QSLCCFFGPEKNCGQILW--PCAHL-------------PWDA---GTEDPDEKGRA--GPPG--------------------------------FSEHYELQPLARRRSP
	Q6R5J1_DISP2_DANRE	SYSQVIVEYP-----MTVLISCTLVLFACSLAGIL----------TGPLP--DFSDP-----------LLGFEPRGTDISVRLA-------------TWTRLKQNTGPG--K----PLSPVPWQLTEK---------------------------------------------------------------------TTTGKDT------IKSEPQ---------------------------------------------------------------------------------------------------------FRERS--------RRMLH---------------------------------------------RDN-AEHNFFCN-APG---ERYAQLVFRSG-----------NSA-----SLWSLKAIYSMCQMEQTQIR-------SGPQFDKLCQVKSEF----YGSMVKNECC-PSWSLGNYLAVLNNIS-----SCFSLTSQQVSESLGLLRFCAPYYHDGSLIAS----------C----TERSKF-----------GRCA---SVPHRC-KLSSIFQILHYLVDKDFL-GPQTVEYKV-PSLKYSIVFLPVE-KSDSLMNIYLDHL-EGHK----LTYNNTTITGMDL-GIKQKLFKY----YLARDSIYPVLAALALLITIGLYL------KSLFIAAMSLVAVILSLSTSYFFYKVAFRLTFFPLLNL--------AAVFVLLGSCLNQALTFVDFWKLQLSHN----------------------PPAVPEKRMNRVLQEMGYLIIVSGLTSSVTFYSGYISSITAVRCYAVYLGSASLINTLFALVWLPCTLILQERYAVLSSNT------------VGKVAWKPC---------CSKNAGGFWETS-------------------------------------------------SRKRCLFTFR------------------------------------QKLRTLGRGFSDTSN-------------LLFLKILPCGV--VKFRYIWICWFAVLAAGGTYISCVDPGMKLPTSDSRTTQLFRSSHPFERYDAEYRHQFM-------------FERMKDGE------------------------------------------------------------DEPMM------------------------------------------------------------------------------------------------------------------------------------------------------------------------------------------------------------LTLIWGIVPSDNGDHF---DPK----SNGSLSVD----PGFNMSS------LQAQIWLRDLCGKIQNQTFYSPLSAEQDTAEDNVCF---------VE--HL--IHWVSIRRCSES----EDAFSFCCNNIPFPYPPRVFEQCLSMMVAEQHAEG-------RLPSAGGLRFDSE---------------------------GRIAALVVIFKTVQLYSFNYNRMSQFYQEILSWFNR-EI------SKAP----AGLQRGWFVSQLGLYDLQQCL-SSETLEVAGFSVALTFALLLLTTW-NIPLSVYVSIAVAGSVFATVGLLVLLEWQLNGVEALFISAAAGLSVDFVANYCISYSLA-----------PH---SDRLGRVAHSIKRMGCPVATGAGAYFCVGIIMLPATALLFRKLGIFLLL--VKCVACGFATFFF--QSLCCFFGPQNNCGRITL--PCVTQQSTENI----LSSCSAT-EPGTNNPAANGAF--GCGKGSRVRRSFNKENEGFLCPNQQHHRKRQPVGGREPEQNELQPLACQLSD
	SPU_000208_S_purpuratus	GYAMLLNRYS-----IIVILLIVAVVTACTVVAAL----------FFETP--DFSDP-----------IAGFEPRGTTISERSI-------------AWSNMMNQTGAG--L----PLSTHPVKLGGRPPAEV---------------VKEPPGIPHP------------------------GLTRPPSPSVASD--QNQSQSA------DEESTL---------------------------------------------------------------------------------------------------------SYDDE--------EKGVLDGGELSW----------------------------NEG---GNLAPST-ATIGPLCG-TPK---KLYARMVFEPL-----------QGE-----NLFNAEALHSMCRLELQTIR-------SHVQFMKACYTSN----------VTNACC-PSWSLPNYVALLNNKS-----NCFNITNADVRATLQLLRTCSHFYRTRELRHD----------CSH--GGASLS-----------NSCA---NVPGKCTRFDAVYHILHYLVDVDFM-CVERPNN---ERVTYALSVLPVY-AGNDVRAIYDDEF-KAGD----VRDQTTKISGLYF-GIKQDLFSE----YLTTDAIYPCLGVVFVVLLMWMYI------GSLFVTVMTVLSMGMSLICAYFVYFAVFRIPFFPFMNL--------TSVILLVGIGADDAFVFCDIWKQSRKDR----------------------PNAPRVIVVMETLRHAALSMFVTSLTTASAFYANTISNITAIKCFGLYAGTAILLHFVLSITWLPAAVVIEDIYFKDLTD-------------------------------CSSQKHEKKFKT--------------------------------------------------QKSFFNHLV------------------------------------DIYRRCTEWFSDWAR-------------VFFQKILPCVV--IKPRLLWLLLLGIVMLGGFCLIFLDPRLQLPTLP--EFQLFRSMHPFERYDFVFKDLFW-------------FEKVNRGS-----------------------------------------------------------LYAHLP------------------------------------------------------------------------------------------------------------------------------------------------------------------------------------------------------------ITVVWGVEPIDSGNPL---DPD----DIGNLVLN----PDFDMAS------PKSQLWLLRFCKLLRNQTFFSSTPSLKI----ENCF---------IE--TF--SEWMDSRSCIDVG--TGMNNAPCCKGSRFPYSRSVFNQCLQTAVTELHQFS---PSY-FDKWKPGPRFGSQD--------------------------NAVKAVIIEFDSSYAFSHSYEEMKEFWTKLESWMKP-VL------KTAP----PGLGEGWFISYLDFYNLQDNL-ARGTPLSLGLSIIIAMVVMFLTTQ-NFVISLFAILSISGTICVTIGALVLLGWQLNILESVILSVSVGLSIDFTVHYGVAYRIA-----------PE---PDRESRVVYSLAHMGSAISMAALTTFVAGALMMPASILSYTQMGTFLML--IMIISWLYSTLFF--QSLCRVIGPEGNVGQIPV--PSCICYCLDRICCCCCCCCCCF-SAHFKYANSCGNV--GVEESEVSMSFHS-------------------STLQSGESHELEPLNVENSS
	CAE1268962_Sepia_pharaonis	CYARVLARYP-----YLIVGAVLVVTITCLGVSIF----------KSEGF--HFERP-----------RAGFETRGTELSEKLV-------------AYNNLLRISENS--L----SLTPFPYQHKTKFH------------------------------------------------------------------HKIRHRNK------NRHRKNR-----------------------------------RKNRKR---------------------------------------------------------------KKKKN--------KRKKQRRLRNTLGVKKV-----------------------ALGSRHGNRLRKT-AAENYFCD-DLD---EKYARVVFKSL-----------DGS-----SLFTLKNIQAMCRLESKVVR-------STSLFTELCIDDS-------------REC-RSWSLGNYIGLLSNKT-----SCTDLEENDIALALQTLSHCGQFYRNYSLGAY----------C---------------------EECV---RVPAACKLHNAVYHILHYLTDAHFT-TIT--PQDQ-PVLAYSVSFLPFV-QSSATVNLF-EYI-EGQD----LQEGNVELVAANF-GIKDVLFKQ----YIWLDSKWLLLTAASIFLAIWLYS------ASFFITLMTFLAIFWSLEIAYFLYVFVMGISFFPYMNM--------VTVMIMVGIGADDTFIYCKVWNLAKTER----------------------SNVTLEKIVAETLKHAATSMLVSSLTTAAAFLANVISDITAIRCFSIYVGTSVLCNFLLMMTWMPAMIVIYEKSCN-CLP-------------------------------CCSSD---------------------------------------------------------KQGPGSVLC------------------------------------RVPRNIHKSISNCSR-------------IFFEKILPCLV--IKFRYFWLVAFGILGLASIAIVFVYPGIKLPTKE--KFQYFSSSHLLEVYDLHLWNHFW-------------FEKTEIDQ------------------------------------------------------------VPLMP------------------------------------------------------------------------------------------------------------------------------------------------------------------------------------------------------------ITVVWGVLAEDTGDPL---NPS----DRGTLRFD----NSFHMET------TKAQAWLMDFCSRFRQQPFYQHVPGYEI----ANCF---------LE--NY--RNYMA-APCVDD----YQKTQGCCNVSSFPYSPETFTRCLGLYIPDLMNTPYIGSYY-SNYQLPGPRFKD----------------------------GQIRAFLVEFSSAVPFTNAYEKLRSFYSQVNMWIRD-QL------SQAP----EEIRGGWFVSYLQFFDLQNSI-LHGLPLALGLSVAVAATVIFFTTL-NFFLSLYAVVTVAFTILTTVAALLLLGWELNILESVVITVAIGMSIDFTLHYGVAYRLS-----------SD---LDTELRVVCSISRMGSAIAMASLTTFFAGALMLPATVLVYRQFGLFLMI--LITTSWLYATFFF--QSLLRVLGPSGTFGQFYW--PSWSC-------------CANS----TRSKDKGGQS--VSESTL-SSSTVS---------NQLRS---------GFENHELERLTKWSAQ
	Lottia_gigantea_XP_009065738_DISP1	SYARILAHYP-----YIVLVVVLVVVGTCLVVSIT----------SGGHL--NFNDP-----------LAGFEPRQTEISERMI-------------AYNNLVNNAGSK--V----TLLPFIRQYNADIM------------------------------------------------------------------DRIRIQTQ------KRNR-----------------------------------------------------------------------------------------------------------KKERN--------RKKKIRPSKNSTFVED--------------------------------------IDEAFFCG-VPD---KIYARMVFKSV-----------DGS-----SLFTIEHLQNLCHLENSWLH-------SQPDFNSNCIKST-----------RRKCC-RTWSLGNYVALLSNKS-----HCMDLTQQDLDYVLVTLETCAAFYHNYTLGPN----------C-DFSPESWYFASDSPI-----QQCS---EIPQRCTQYNAVYHILHYLTDSSFA-N---QPNKP-LFLTYTMTFLPLA-GSSVSLNLY-NYI-ETLP----RRFHSIQLVGAEF-GIKRLLFEQ----CLLTDTIWLSIAGIVIFILMWLYS------SSIFITVMTFLAMFWSLEVAYFLYMFVFEIKFFPYMNM--------VTVIIMIGIGADDMFIYCKVWMLAKSEK----------------------NIGTLEKIVSDTLRHATLSMLVTSLTTAAAFFSNCISNITAIQCFSIYAGTAILCNFVLTITWIPASIMAYEKWCN-FCV-------------------------------CHSPDFYSG-----------------------------------------------------RLQVCYYIC------------------------------------NIPYKLYYLIQNWSR-------------LFFEKILPCLV--IRFRYLWQILLGSLGICGIIVIFYYPKLKIPTSK--KFQVFSSDHLLEKYDFELGDLFG-------------FEKNKGD-------------------------------------------------------------IPLLP------------------------------------------------------------------------------------------------------------------------------------------------------------------------------------------------------------ITVIWGIHAIDNGDPL---NPN----ERGTIVFD----NSFDLTT------EHAQIWILEFCQRLRRSSFYLKTPKIQL----TNCF---------LE--NFV-YQYMQ-QPCHVV----TTDNTPCCNTTKFPYSKAIFNKCLARYIPALQKTP---GLH-YSFNSPGPRFSN----------------------------GQICAFFIEFLSNEPYSQSYERLSEFYRKINQWVTE-QM------VQAP----AEMRNGWLISDLGFYDLQKSL-TTGTPLAMGVSLAVAAIVAFFTTL-NVLITIYAILCIACIISVTVATLVLLGWELNILESVIITVAIGMSIDFTLHYGVAYRLS-----------PD---LDREMRVACSIGRMGSAVAMAAFTTFLAGALMMPSTVLAYQKFGIFLML--IISIGWVYSTFFF--QSLLRSLGPQGGFGQFHW--PSSDC-------------CS----------------------------------------------------------------------
	Pdum_DISP_DN89559	SYTRMLASYP-----YVIVGAVSLLGVTCLIVILA----------MGALP--DFTDP-----------KLGFEPRGTEISDRMR-------------SFNKLLDETHSDKIQ----AFSTFRFNNGNSQHVAQ---------------KRKDPSLVEK-------------------------------EDLEDEDKALRRKQG------DGQSIPG-----------------------------------RHNGKS---------------------------------------------------------------KGGRARGGKHEVPRKRGQAEESSERGQPN--------------------------------------VTDPFFCG-PPR---KEYARIVWQST-----------DGS-----SLMTASHIRDMCTIEKELLR-------KQEAFNTDCIQTT----------HSRQCC-RNWSLGNYVTLLSNKT-----SCSQITDEDVARLMVLLTDCAGYYHKMMLKSD----------C-SQAGEEGWD-----------NYCH---EVPPRCKKHDAVYQILHYITDIHFL-QTK-RLHDT-AHLRYAMTLIPIA-AGSATKKIY-LNL-KEEN----LQQGSTQIVAIHF-GIKQHLFDQ----YLIKDSLWFSIAVVFVFVAIWLYT------TSLFLTIMTVLCIFLALEISYFIYTIIFEIKFFPFMNL--------LTIVVMIGVGADDMFIFSKVWSLAKSEK----------------------NVGTLEKIISDALRHASLPMFVTSLTTAAAFYANYVTNITALECFAIYAGTTIVVNFVLMVTWLPAVFVIYEKWCTDCLM-------------------------------CYSPDIYSH-----------------------------------------------------SRGFYFYTF------------------------------------RIPYKIYYHISECSR-------------IFFDKLLPCVV--MKLRYLWLFLYGCLSIGGIIATFYHPKLKLPVSN--EFQVFSADHPFEVYDLSIKDQFW-------------FEKAAGVG------------------------------------------------------------TPTMP------------------------------------------------------------------------------------------------------------------------------------------------------------------------------------------------------------MTVVWGVHALDNGNHL---NPY----SEGNLEFD----GGFDMAD------PESQQWLLNFCKKLRHTEMYQLSYGPQI----TNCF---------IE--HF--KRFME-RRCEGV----NEDLRPCCQSSPFPYSREVFIQCLRIYRPLLAHSR---ELY-FSTSLAGPRYSKDT--------------------------GKVVALVVEFNSKQAFSFNYQQMKDFYSYMNKWVSQ-EL------AQAP----IGMKNGWFISHLDFFNLQNTL-ASGTQVAIGVALAVTLVMAFMTTL-NLLITVYAIITIAGIIFCTIACLVFLGWQLNILESVIISISIGLSIDFTLHYGMAYRLS-----------PD---LDREQRVACAISRMGSPVAMAALTTFMAGALVMPSTVLAYKQLGIFLMI--LMSISWLMSTFFF--PSLLRCAGPQGGFGQYHW--PSCDC-------------CSCD---RRERVDKTIYT--MSESTL-SSSSTN---------HAN-----------SSETHELEPLTDCHRH
	Owenia_fusiformis_CAH1791276	GYSRILAHYP-----YVVIGGVIVLAATCLVVTIT----------TGEMP--DFSDP-----------QAGFEVRGTELSNRFV-------------TWENLLDSTQTD--I----------------------------------------------------------------------------------------GRRK------SKGRTPHS---------------------------------GRGNGTR---------------------------------------------------------------RYGRA--------TR----------------------------------------------------QDPWFFCGDTPG---MTYARVAYKST-----------DGS-----DLFSLRHLLDMCSLESNSIH-------LHPSYSQLCIAQH---------PEEAHCCKRSWSLGNYIALLRDKT-----NCSDITQEDVGSVRDLLERCSGYYRNMTLKFD----------C-ERSSS---------------DKCK---SVPTECKQHNAVYQILHYITDVEFT-T---ESGHL-GPLRYAIAFLPMS-AGKDTVPIF-EFM-TKKE----LQIGTTAIGGVNF-GIKNILFNE----YLQGDTMWLGVALFVILLCMWLYT------TSFFITGMTLLSILLSLEISYFLYTLVFEIKFFPFMNL--------MTIVILIGVGADDMFIYTKVWSLAKSEK----------------------NNGTLEKIISDTIKHATLSMFVTSFTTAAALYTNYISHVTALRCFAIYSGTAILANFLLMVTWIPATIVMYDKWCSNYCV-------------------------------CYSPDIYTP-----------------------------------------------------KRGICYYIC------------------------------------KIPYKAYLQIADWSR-------------IFFEKLLPCIV--VKLRFVWVIFLGLMGIGGLIIIFYKPRFKLPSSH--EFQVFSPQHLFEIYDFKLKDEFY-------------FEKAAGQS------------------------------------------------------------MYTLP------------------------------------------------------------------------------------------------------------------------------------------------------------------------------------------------------------MTFVFGVEPRDNGSYLAPREPN----NHGALVRD----ETFNIAA------EESQIWLRSFCRKIRAHPFYKSSPGLQL----TNCF---------IE--SL--ENFAR-RKCILE-------TDICCGYSSIPIPEHKFMECVGSWAPLLTRTK---ARF-PHNKYAGLRYSKDS-------------------------REEIVAAVIQFNSKVPFSYKYDEINNYYSRMSTWVEY-QVE-----TTAP----SGMRRGWFISELEFYSLQKSI-LEGAPLSVGASVAVALVVTFITTL-NVLVSLYAFLSISSTISVTIAVLTLLGWQLNILESVTLTISVGLSIDFTLHYGVAYRLS-----------PD---LDREMRVICSTARMGSPVTMAAATTFLAGAMMTPATVLAYRQLGIFLML--IMTISWVYSTLFF--QSLLRLIGPQGGFSQFHW--PSSNC-------------CSSS---QRHHVDKTVYA--LSESTL-SSSSVG---------YQNH------STVTTSEIHELESLTECEAE
	Crassostrea_gigas_XP_011434818_DISP	RYARLIAHYP-----YVIVVSILCLAVLCLVLCLT----------VVELP--NFQDP-----------KAGFEPRGTEIANKIV-------------AYNNLVQNLDGK--L----SLSPAGQKWGFEG-------------------------------------------------------------------EAIQYSTE------NQTHVPQ-------------------------------------LGEQ---------------------------------------------------------------SMGQP--------VKRSIDESS-----------------------------------------SRH-FQDSFFCE-IPASYFPLFARIVFTSA-----------DGS-----NLFTVSKLQQMCRIEDNHIR-------THSTFSSNCQTKK-----------SNQCC-LSWSLGNYVTLLSGKS-----NCSSITEEDVKAVQELLTTCAGHYYNMTLSQ-----------C-HTRRSR--------------HYCS---GVPEKCVKFQSVYNILHHIADVNFV-HPN-KDGQE-PFLTYAVTFLPVV-GGVDSVELF-EHI-ESWP---RDFGSDVRVSGANF-GIKDTLFNQ----QLIADSIWLLISGVLIFLVVWVYS------LSIFVTIMTFFMMFWSLVMAYFLYTMVFAIPFFPYMNL--------VAIIIILALGADDVFIYCKVWQMAKSER----------------------NNGTLEKIVLDTLRNGSVSMFVTSLTTAAALYSNAFSSITSIRCFSIYAGTAVLCNFFLVVTWMPASIVIYEKWCN-CEK-------------------------------LYDPE-LSQ-----------------------------------------------------RKNVCYYVC------------------------------------KMPQQTYHKVSDWCR-------------VLFDKLLPFVI--VRARYLWLVLFGVLGILGIVVIFFYPKLRLPSSE--KFQVFSSDHLMEKYDFGLSNHFW-------------FERHQRNQ-------------------------------------------------------------EIMP------------------------------------------------------------------------------------------------------------------------------------------------------------------------------------------------------------LRFVWGIQAADTGSSL---DPS----DKGDIVMD----ESFDPTT------PEAQVWMLNFCRDLRLTRFYKHIGGIEQ----TNCF---------HE--FF--SMFVQ-QPCSNE----FGIRRPCCNYSTSVIKSEDMTQCAAVYIPSLINSG---TVV-YNSYSPGPRFIE----------------------------GRFSALIVEFYSNFHFTTSFQEMSNFYAQVEQFLSE-KL------KSAP----SEIRNGWFVSELEFYSLQKSL-GEETPIALGISLIIVIVVTFLTTL-NVLISIFAIVSIAFVMFVTIAALTLLGWELNILESVVITVAVGLSIDFTLHVGVSFRNS-----------PD---LSNEMRVVSTTSTLGGVITMAATTTFLAGALMMPSTVLAYQKFGTFLMI--VIATSFVYALFFF--QSLLCVMGPNGGFGQFHWPCPSVNI-------------CSRS---EKKHVDKTVYL--TTESTS-SYYPAS---------SSFSE---------PSQDMEIPSNTPKPSL
	Pele_DN150038_c0_g2_DISP_cons_Alex	SYSRVLATYP-----YIVLGLVTVFSLTCLVVIFT----------AAPTP--DFSDP-----------KLGFETRGTELSNRMH-------------TFEQLLDKTNTD--F----SLSKKYTVHTVSSALQ----------------------------------------------------------------QTSQTTKD------NKTRNNK-----------------------------------FDVVRV---------------------------------------------------------------NALDG--------GDGEEDEEEEDGAYYET-----------------------SGG---GGTNGHG-RKDRFFCD-MPR---VEYARVIVTSV-----------DEH-----PLYNVTKLHAMCRLERDAVR-------ALPEFGTICVRET----------LSGSCC-RAWSVGAYIAQLRGRA-----SCEETSDEDVRIVRDLLEECVGYYHSGALTPH----------CWSFEEEEDQGSSHGPHEGQDSGLCA--DNTPTQCKRYNAIYNILHYLTDIKFM-SKV-PRGLS-RSLKYSAVFLPLA-RSLASDELY-KAM-DQQS---QLTNEEVQIVAVDF-GLKQQLFEF----YLKKDMVWLFLSMLIVWLAMWIYT------ASLFLTFMTMASITFSLIISYVIYTLVFKIEFFPFMNL--------LAIVILLGVGTDDVFIYSRVWTMSKREK----------------------NVGTLEKVISDTLKHAALSMFVTSLTTACAFYANYVSNITALKCFGLFTGTAILVNFAMMLTWIPAAIIIQDKWCSDCCL-------------------------------CYSYDSLAH-----------------------------------------------------RHGSVYSVL------------------------------------KVPAKFYHIIQDWTR-------------VFFEKILGCLV--IKLRILWILIFGGLGACSIVIVLFTPKMKLPTSD--QFQVFAESHPFEVYDIQMRDQFW-------------FEKMYADN------------------------------------------------------------TGTMP------------------------------------------------------------------------------------------------------------------------------------------------------------------------------------------------------------ITIVFGVKAVDNGNHL---NPF----SEGTLELD----EDFSMST------PEAQSWLRSFCSTIRSLNFYQPENGPQL----SNCF---------IE--NF--KQFMQ-RECKGM---RGENLEPCCASSSFPYPEDIFDRCLALWIPMLTQSK---KIYPSTNRIAGPRYSTET--------------------------GERQALVVEFHSKVPFSFNYNNIGEFYTTIDDMVKK-ELL-----ENAP----PEMKGAWFTSHFDFYDLQHSI-SSGTPFAIGVSLAIATIVAFLTTL-NVLVTLYAMASISLSIFTTVAALILLGWELNILESVTISVAVGLSIDFTLHYGMAYRLA-----------PD---LDKAMRINCATSRQGXXITMAALTTFLAGAMMMPSTILAYRQLGTFLML--VMLXXWLYSNFFF--LSLLKTVGPEGGFGQFHW--PSCYC-------------SLGG---DDEHVDKTVYT--MSDSNI-SRAN-------------------------STEMHELEPLADRSPI
	Capitella_teleta_ELT95042_DISP_predicted	SYSRVLAHYP-----CVVFSAVLVFSLTCLVVVVT----------LGSPP--TFDDP-----------KLGFEARGTVISNRLR-------------AFEELLDTTHDG--F----FEHRAP---------------------------------------------------------------------------SGQNGRH------RRQLNPTI------------------------------------DPKV---------------------------------------------------------------GTRDE--------ADVEMEIQVQSLDGDVS--------------------------------NISY-THEAFFCD-APS---RIYARIVFHSS-------------G-----DLFTLRSIQIMCSIEKDLIR-------SQPTFHSACIHTS----------RTKQCC-RSWSLGNYIAMLRNKT-----SCLHISEMDVYTVQKLLRRCHDYYLDGLLTAD----------CFDPGGGGGGS-----------SLCR---GVPRECVRHNAVYHLLYHITDSEYI-IG--------GDLKYAVSFLPVA-AGVGCESLY-QSI-ESML---PMEESSVAVVAMDF-GIKQELFDH----YLQRDSVWFALALCSLFLCMWLYT------CSLFVTLMSVVSMALSLICAYFFYALVIEVSFFPFMNL--------LTAVILLGIGADDVFICCKMWTLAKLEK----------------------NAGTLEKLVSDMLKHAALSMFVTSLTTSAAFFAGYVTHITALKCFALFSGIAVICNFVLMVTWIPATLVFHEKWCLQCCF-------------------------------CLGPPEYDS-----------------------------------------------------GRSPCYYLC------------------------------------LVPRKLYSAFCDTAR-------------LFFSKGLPWVV--VRLRYLWLVTFGLLGVGSIVIVFYHPRLKLPSSD--NFQMFAHSHPFEVYDLQMKKHFS-------------FEVQTE--------------------------------------------------------------QINMP------------------------------------------------------------------------------------------------------------------------------------------------------------------------------------------------------------LTVVFGAKSVDNGNHF---NPF----SKGELVHQ----PGFNPAA------PASQRWLLEFCRKLRTAEYYQPQHGMQL----TNCF---------IE--NF--VQYMK-RSCEDP---MGIRLTPCCESSSFPFSEPIFNRCMEDYLDLMGRTS---HLL-QHHSPAGLRYSNED--------------------------SSLVGLVIEFSSTLSFSLNYAVVQSFFEKTESFMDE-AL------SSAP----DELQGGWFISFLDFYDLQRSI-AYGTPIAIGVSLAIATLVAFLTTL-NLLVTVYAMFSIAFAIFTTIASLVLLGWELNILESVTISIAVGLSIDFSLHYGMAYRLS-----------PD---LDREMRVVSAIVRMGSPVAMAAFTTFFAGAFMMPSTVLAYRQLGTFLML--LMTVSWLYGTLFF--LSLLCVAGPQGGFGQLHW--PSCSL-------------CCCYCCFHSEHRDKTVYA--MSESTM-STSSAN---------HAN-----------HSEVHELEPLTAKESK
	Lingula_anatina_XP_013381836_Dips_predicted_	CYSRLLAQHP-----YVVVILGFVVTASCLAVVVT----------IANKP--NFSDP-----------KAGFEPRGTEISARAI-------------SWQQLVDATGLDAES----TLTPFPRLTIQDPSSHF---------------------------------------------------------------HSVSGGYK---------------------------------------------------------------------------------------------------------------------NTSRS--------RRSGRDHGQ---------------------------------------------TSSLTFCD-DPR---KEYAHFAYRSV-----------SGE-----SLFTSHSIHAMCHLEEHLVQ-------LQADFVHNCVKQD-------TQEKEEDCC-FSWTLGNYIALLSEKP-----SCYDVTQDDIIAVLSTLQRCAGFFKNATLTSD----------C-ASRQE---------------LHCQ---DLPPECTANNAVYQLFHFILDRDFS-TAILQNQSEIPTLKYVMTFLPVA-RGPNLMQLY-KKM-ERSE----TSMGDVEVFAIDF-GIKYAMFDN----YLVTDTLYLGLASLVIFLVLWLYT------SSIFITFMTLITIIITLLISYFIYTIVFDIQFFPFMNL--------LTVVILLGIGADDLLIYSKIWIMSKSEK----------------------NNGTLEKIVKDTLHHASVSMFVTSLTTAGAFYASYVSNITAIRCFAIYAGTSILIAFFLMVTIIPACIVIHEKWMSDCWS-------------------------------CYDPDAYMP-----------------------------------------------------KKTVCYYLC------------------------------------RIPYKVHYLITDWSR-------------IFFEKLLPCIV--VKLRYFWIVIFTGFGICGIVVIFYKPKLRIPSTA--EFHVFSADNPMEIYDTHVKQKFW-------------FETSDLNH------------------------------------------------------------ISNMP------------------------------------------------------------------------------------------------------------------------------------------------------------------------------------------------------------LTFVWGVVPKDNGNRL---DPH----DRGSLEYD----KTFNPAT------PVAQRWLLQFCRKLRETTFYQ-GFGFEI----MNCF---------SE--QFHGQLFME-RPCTGD---LGESHVPCCSETIFPYPDEVYIDCVNQYMDTMRGDPVY-SRL-YSKAVPGPRYEKGN--------------------------PRMKALIIEFNGNTPYSFSYSSINSFYNNVSDWFRK-QM------ESAP----VEMSGGYFTSDLQFYDLQDSL-SNGIPKTLIISLSIATAVMFLTTL-NILITVYALISIIWTISMSLGILVLLGWELNILESLTVSIAVGLSIDYTLHYGVSYRLA-----------GE---MERELRVVYSLAQMGPPLSMAACTSFLAGGLMLPSTVLAYKQIGTFLMV--IMSSSWLCSTLFF--QSVLRAVGPQGNFGQFRC--PDVQC-------------CSSG-IPHPQHKDKTRYL--QVGSP--QHSSTN--------------------PTSTSETHEMEPLTWKSHQ
	Priapulus_caudatus_XP_014665049	HYARLLAHYP-----YAVVGMVALVSVTCLIITFT----------AQKLP--EFKNPSDVGAYNCISLYKGFEARGTEISNRLV-------------TWQNMKDATTRN--P----SIGLLSAMPLE----------------------------------------------------------------------RSAGAWT------VYNNS----------------------------------------------------------------------------------------------------------AIHRK--------TRSL--------------------------------------------------DEQGFFCEGSPG---AQYSRLVLQGA-------D---ASE-----DLFSLQPLLSMCHLDLRLRS-------ISEEFSNICVLSR-----------NDTCC-RSWTLANYVAAHGRRA-----SCLDITEADVSQLRDLALDCADYYYNGTLAAD----------C--------YR-----------TRCA---GVPAVC---GAAYEVLHYVVDVAFVESAAAADSSSPAAATYAMMFLPVA-TGIGVRRYY-GAL-AADA----LRGKGVAVVALEF-GLKYELFQE----YLKSDTVFVAAASGSVFVFVWLYT------RSLFITTMMAVAMAFSLVIAYFFYSMIFELAFFPFVNL--------LAVVLVVALGADDVFIYAKIWSLAKSEK----------------------NNGVFEKIIVDTLAHATRSMFVSSLTTAAALYASYVSAISALRCFSVFAGTAVLVNFFFMVTWLPACFIIHDKWVS-----------------------------------------------------------------------------------------------------------------------------------------------------------SR-------------IFFEKLLPFVV--VKGRLVWLLLFGAAAAGSCVVIFYKPRLSLPNVD--YFQFFDSLNPFEVYDFKFRDVFG-------------FEKCRQEG-----------------------------------------------------------GGWQLP------------------------------------------------------------------------------------------------------------------------------------------------------------------------------------------------------------IKVVWGVQPADNGDHL---DPY----STGTLQFD----SSFDLMH------HDSQVWLLEFCTQLRNQTFYKPSFGPQL----TDCF---------MQ--KF--ANWMK-KPCIAL---DESDSAPCCRASAFPFSRSVFTTCLERYMTSLQNTP---TYD-YHRGVGGLRFDVES--------------------------GDVRAVILEFDSAYAFTFKYEPMHEFFERVESWVAE-RM------ASAP----PSLRNGWFVSELAFYDLQRTL-SSGTLTAIAVSIAVACLVLFVTTL-NVLVTLCAIAAIAGVIFATIAALTLLGWQLNVLESSTLTVAVGLAADFTLHYVVAYRRCGV---VGGGGGSG---NAREAGVVFALAHVGSPVALAAFSTLVAGALLLPSRVLAYQQLGVFLIV--IAAVSWTFATLLLLSQHLRHKLRPPGHVAVVQPQRKAAAS-------------CAPT------------LL--LPEEG-------------------------------VTEEAE-EPIDGKQLY
	Nematostella_vectensis_XP_048586598	SYSVLVADYP-----FVVFFVTLAVIIVCALCDFV------PLFGAPDFP--DFSTP-----------VMGFEARGTMINKRWR-------------TRLFLKFAIDRQ--M----FLPVPPLNKIPREIFAN------------------SPEYC----------------------------------------PHLNLSFI------NSKASP---------------------------------------------------------------------------------------------------------RFTRQ--------KRSTI---------------------------------------------PEK-PGPLRMCD-SPNV--YMKSRIEYKTI------YGPKETNG-----NIMTAESLKAVCRLESKIMR-------DFTGFREACFRRNIT----IHGLRKEECC-PSWSVGNYVASLSGRQ-----TCQDVTDEDVKEVMTRLKSCAKFFNNGTLKEN----------CWDYKNSLPY------------PYCV---NIPLACVKDNAVFIILYYLTDKEFL-GTDMQ-----EHLSYTQAFTPRWHRGEYSKAIYYRYL-EGKT----MEDGPVRLVGTNFYFLKFSMFNT----KLLADIIYPSIALMIILIIMWFYT------ESILITILLAVSVVSALILAYFVNMIILRLNFFPFLNI--------TTLIFLVGIGADDAFVFCDVWRQSKRDH----------------------PGASLKTVTYTTLRHASTSMFVTSFTTAAAFVANFSSEITTIKLFGLYAGVAILAKFLLMVTWFPAMAVINERYCSRRACKKREDEASYMESCCCKVVSKEKDKILTQMDPCGTNDTYFKSDRC------------EEIKTSACVTSENNPSGTRDTYCRNKRCR------RDKNSACATSN--RSSCATTKTEENYQSRKHLLDNGDEVVKADSSLAKFRVFYESTVTQYSR-------------YVFEEALPNMV--IKYRFLWITICSLLTALGMMVLLAHPGLQFPTSA--DFQMFSSSHPLEAYELNFKKKFR-------------FEMSPSQE------------------------------------------------------------SVTFP------------------------------------------------------------------------------------------------------------------------------------------------------------------------------------------------------------IDIFWGVEPEDYGDSL---DPY----DYGKFGWD----KTFDFIN------PDSQKWFMEFCRRFRGEEFFAKKAGSE-----KQCF---------LE--VF-----YN-QSCMDEQV-PELCNYPCCRNSFFPYSLDVLNFCTLSSAYKKRILR----FR-AQDNTLGSFIYDTS--------------------------GNLKGLWVRIMSNIRLSRAYQPAHTFWHRIESWAQK-EM------RSAP----PGMRKGWFMSDLEYYNLQRSL-SRGTLLSMSISIATAFAVMLLTTW-NVLVSVYAILSIIGTISVTIGALVLNGWKLNILESITMSVAVGVSIDFSMHFGVAFCLA-----------PD--KHDRKSRVRYSMSRMGSAITMAAVTTFIAGAMMMPSDVLSYIQMGHFLML--VMAVSWFFSIFFF--QALCATIGPQGDMGQLNL--HKLLS----------GVPCFSKRDSRAFGARKGSWA--LS-----TKSDTN-----------------------TSRGQGDQDMMDERED
	Hypsibius_dujardini_7FIF_A	RYAHFLAHHP-----FLILTLTFCANIVLLLVIVC----------TDSLP--AFDDP-----------QAGFEPRGSLINQRAQ-------------AWRNFLERDGVVQPSTRRKATTTKPVA--------------------------------------------------------------------------------------ARQNAPVQEI----------------------------------------------------------------------------------------------------GTGLRNST------VKENVFSSSG-----------------------------------MASLGPIT-QPRGFFCS-RPL---LGHAKLILRRK-----------DAG-----NLLNLEGIRELCQLDADIRR--------LDEFQS-CSEES---------ADTGRLC-RTWNLPNYVAVLAGKT-----SCHQLEEHDIRNVLNLTATCLPFYRSGQLKAD----------C-STSEDDGKTMQEDT------ITCP---GVPTDCIKDSSIYHLLYFISDKESR-ETGY------SSMKHTLAVLPVW-SSPAALPLY-RAL-QWGNFTRPDDDGPIQVIGMEM-GLGDRLFNT----ALLEDTLYVGVAAGVVVVVLWLYT------GSLFVTLMNLMAIFFSLVVSYFLYVFVFRLTFFPFMNL--------LTCVIIVAIGADALVIFARLWHLAKTEK----------------------DDGRFEKVVHATFRHAAQAILVSSLTASAALFSDIVNPIIAIRCFSIFAGLTVLVHLFFAVTWMPACFVVADKWGSSVYV-------------------------------CTKSPVCRL----------------------------------------------------------LYRC------------------------------------RCLHSGLRQYCDYFR-------------IFFEKLLPCLV--IRLKWMWMASFVLLTVGACVVVFVFPGLQLASGR--TFSLWNSGHPSEQYRL-LKDRFA-------------FEENRNLN-----------------------------------------------------------NNEKVS------------------------------------------------------------------------------------------------------------------------------------------------------------------------------------------------------------LHFVWGVLALNQAALL---DPT----DTGITTMD----GRFNMSD------PLSQIWMLKFCADLRQQTFFDNSTQSD-----NACY---------FD--SF--MLWME--------------TGACSGHSQFPYPPATFIRCVHTFSNSF-----------PQAKHFGPNFNSL---------------------------HQIDSFVLRLQTSQLFSHSYTAMQQLHQHVDQWFTA-AL------RTAP----PSLQGAWFTGDFAFFDLQQSL-ISGTALSLIVSLFVAFLVLFFTTL-NVGVSLIAITVIAGIMLATTAALVLMEWQLSVFESTIIGLAIGLSVDFTLHYAVSYCCA-----------ES--YEERELKTNIVISEMASCVTMSAVTTFLAGALMIPSDILFYRQLGLFIIT--VTAISLLYATIFL--PACLAVLGPQGAFLQFHY--PSCRP-----------LCCRPD---PSKLVEKSMHS--SAEFDT-TYTTGG--------TYDH-------HRETKQCFHQSINQPYQGKA

;
end;
begin MrBayes;
	prset aamodelpr = fixed(lg);
	lset rates=gamma;
	mcmcp samplefreq=100 printfreq=1000;
	mcmcp nruns=4 stoprule=YES burninfrac=0.25;
	mcmcp stopval=0.001 minpartfreq=0.05;
	mcmcp mcmcdiagn=YES diagnfreq=5000;
	mcmc nchains = 4 ngen = 500000;
end;
