# Supplementary material for: Gotta Go Slow: Two Evolutionarily Distinct Annelids Retain a Common Hedgehog Pathway Composition, Outlining Its Pan-Bilaterian Core
Source: Int J Mol Sci. 2022 Nov 18;23(22):14312. doi: 10.3390/ijms232214312 (PMC9695228; doi:10.3390/ijms232214312)
Supplement: Supplementary file 1 [file ijms-23-14312-s001.zip › File_S4_Ptc_nexus_alignment.txt]

#NEXUS
begin taxa;
	dimensions ntax=27;
	taxlabels
	Drosophila_melanogaster_CAB56505_NPC1
	Human_NP_000262_NPC1
	Branchiostoma_floridae_XP_035698327
	Capitella_teleta_ELT95505_Ptc_predicted
	Crassostrea_gigas_XP_011424323_predicted
	Mytilus_edulis_CAG2186960
	Lottia_gigantea_XP_009056856_predicted
	Novocrania_anomala_ALS19772
	Owenia_fusiformis_CAH1772356
	Terebratalia_transversa_ALS19763
	Pdum_DN85315_c0_g1
	Daphnia_magna_KZS15805
	Euperipatoides_kanangrensis_CDF52129
	Pele_DN165467_c1_g1
	Patiria_miniata_PMI_009864
	Strongylocentrotus_purpuratus_SPU_014295
	Nematostella_vectensis_ABX89896
	Danio_rerio_NP_001292471
	Gallus_gallus_NP_990291
	Homo_sapiens_Ptc1_AAC50550
	Xenopus_laevis_NP_001082082
	Gallus_gallus_Ptc2_AAK97655
	Homo_sapiens_Ptc2_AAD25953
	Drosophila_melanogaster_AAA28696_PTC1
	Ciona_intestinalis_XP_009858682
	Tribolium_castaneum_NP_001127849
	Hypsibius_exemplaris_OQV16996
;
end;

begin characters;
	dimensions nchar=1722;
	format datatype=protein missing=? gap=-;
	matrix
	Drosophila_melanogaster_CAB56505_NPC1	LFTQGSSMDDN--FQVDGNDVSDEMPYSENDSYFEKLG--AHTETFLETFFTKWGTYFASNPGLTLIAGASLVVILGYGINFIEITTDPVKLWASPNSKSRLEREFFDTKFSP----FYRLEQIIIKAVNLPQIVHN--TSNGPYTFGPVFDREFLTKVLDLQEGIKEINAN----GTQLKDICYAPLSDDGSEI-----------DVSQCVVQSIWGYFGDDRERLDDHDEDNGF-NVTYLDALYDCISNP------------------------------------------YLCLAP------------------------------YGGPVDPA---IALGGFLPPGDQLTGSTKFELANAIILTFL------VKNHHNKTD------------LENA----LTWEKKFVEFMTN----YTKNNMSQYMDIAFTSERSIEDELTRESQSDVLTILVSYLIMFMYIAISLGHVKEFKRVFIDSKITLGIGGVIIVLASVVSSVGVFGYIGLPATLIIVEVIPFLVLAVGVDNIFILVQTHQRDQRKPNETLEQQVGRILGKVGPSMLLTSLSESFCFFLGGLSDMPAVRAFALYAGVALIIDFLLQITCFVSLFTLDTKRREENRMDICCFIK-----------------------------------------------------------------------------------GKKPDS---------------------------------------------------------------------------------------------------------------------ITSN------------------------------------EGLLYKFFSSVYVPFLMKKIVRASVMVIFFAWLCFSIAIAPRIDIGLDQELAMPQDSFVLHYFQSLNENLNIGPPVYFVLK------GDLAYTNSSDQNLVCAGQYCNDDSVLTQIYLASRHSNQTYIARPASSWIDDYFDWAAAASSCCKYRKDSGDFCPHQ---------------------------D-------------TSCLRCN-ITKNSLLRPEEKEFVKYLPFFLKDN------------PDDTC-AKAGH-AAYGG-------AVRYSNSHERLNIEASYFMAYHTILKSSADYFLALESARKISANITQMLQGRLMSNGVPMASALTVEVFPYSVFYVFYEQYLTMWSDTLQSMGISVLSIFVVTFVLMGF-DVHSAL--VVVITITMIVVNLGGLMYYWNISLNAVSLVNLVMAVGISVEFCSHLVHSFATSKSVSQIDRAADSLSKMGSSIFSGITLTKFAGILVLAFAKSQIFQVFYFRMYLGIVVIGAAHGLIFLPVLLSYIGAP----------------------------------------------------------------------------------------------VSNAR--LRYH------SQAA---------------------------AEHE-----------------------------------------------------------------------------------------------------------------------------------------------------------------TALAGI-------
	Human_NP_000262_NPC1	FVSEYTPIDSNIAFSVNASDKGEA-------SCCDPVS--AAFEGCLRRLFTRWGSFCVRNPGCVIFFSLVFITACSSGLVFVRVTTNPVDLWSAPSSQARLEKEYFDQHFGP----FFRTEQLIIRAPLTDKHIYQPYPSGADVPFGPPLDIQILHQVLDLQIAIENITASYDNETVTLQDICLAPLSPYN----------------TNCTILSVLNYFQNSHSVLDHKKGDDFFVYADYHTHFLYCVRAPASLND--------------------------------TSLLHDPCLGT------------------------------FGGPVFPW---LVLGGY--------DDQNYNNATALVITFP------VNNYYNDTEK-----------LQRA----QAWEKEFINFVKN----YKNPNL----TISFTAERSIEDELNRESDSDVFTVVISYAIMFLYISLALGHMKSCRRLLVDSKVSLGIAGILIVLSSVACSLGVFSYIGLPLTLIVIEVIPFLVLAVGVDNIFILVQAYQRDERLQGETLDQQLGRVLGEVAPSMFLSSFSETVAFFLGALSVMPAVHTFSLFAGLAVFIDFLLQITCFVSLLGLDIKRQEKNRLDIFCCVR------------------------------------------G----------------------------------------AEDGTS---------------------------------------------------------------------------------------------------------------------VQAS------------------------------------ESCLFRFFKNSYSPLLLKDWMRPIVIAIFVGVLSFSIAVLNKVDIGLDQSLSMPDDSYMVDYFKSISQYLHAGPPVYFVLE------EGHDYTSSKGQNMVCGGMGCNNDSLVQQIFNAAQLDNYTRIGFAPSSWIDDYFDWVKPQSSCCRVDNITDQFCNAS-------------------------VVD-------------PACVRCRPLTPEGKQRPQGGDFMRFLPMFLSDN------------PNPKC-GKGGH-AAYSS-------AVNILLGH-GTRVGATYFMTYHTVLQTSADFIDALKKARLIASNVTETMG----------INGSAYRVFPYSVFYVFYEQYLTIIDDTIFNLGVSLGAIFLVTMVLLGC-ELWSAV--IMCATIAMVLVNMFGVMWLWGISLNAVSLVNLVMSCGISVEFCSHITRAFTVSMKGSRVERAEEALAHMGSSVFSGITLTKFGGIVVLAFAKSQIFQIFYFRMYLAMVLLGATHGLIFLPVLLSYIGPS----------------------------------------------------------------------------------------------VNKAKSCATEE------RYKG---------------------------TERE------------------------------------------------------------------------------------------------------------------------------------------------------------RLLNF-------------
	Branchiostoma_floridae_XP_035698327	CARKTSCYEAR--EALRHIDQGRA--------TGNKQA--LYLREKCERCLFNTGKIIQLHCGKVLFVGVLVMVLLAVFLKDAKIETETEKLWVQVGGRLEEELRYTKESLGEE---MGTDYQVIITTAKNEGD--------------NVLTHNALNQHLQSVLAAADVQVELFGVDWNMKDVCYVTSLPVL-EG----VFAMTIEKLYPCVIITPLDCFWEGSKLLGPDRPVIIP---NYSSNVRWTNLNPLGMLEELNKSSDIM----ASYFPLDTFQDLFDKAGITTGYQEKPCLNPEDPECPETAPNKYTKEVPDFNSELTGGCAGFATKYMQWPEELIVGGL-----KKNQSGQITSAEALQTAIVLSQPNALYEYYKDDYK----VHDIHWSPSKAGEVLEEWQRKFTEAVYN----SANDSL--GQQVHAFSSAALNDLLQDFSQTNYIRVAAGYCLMLVYACVTMLR-RS----AVRSQGGVGLAGVILVSMSVAAALGFCTLIGLSFNASTTQVLPFVALGLGVDDMFLVAHTFSCTTSSPNVAYLDQTGECLRRTGVSVTLTSLSIIVSCFMGAIVPIPALRNYSIQSAVVVFFNYLSVILIFPAIISWDLERRRNKRLDIFCCLN-SSSSNR----------VIRVREA-TPEEDT-D---------SVRSEP-----LPRHSQR-----HQTNVTVQSTVETVTSL-DNEGRT----VTVVVPPAQTV--TRPWI------------------------------------------------------PSNVVTPIGTPPS-------------------------TAESSSTRNLVSP-----DFETEGTE-----SSNVLCCAK--KNWTLSSFARNTYGPFLARFPVKIAVLVAFALLLVGGIYGTTTVEDGLDTTDVVPKGSREHDFLRLQSKYFSF-YNMYIVTQ------SDYDY--PNGQAGL--DSLHEDFMRVNKIVLTPEGNL-------PEYWLSYFRQWLFDVQAHFDEDWQLGRIQRNKWFYNATNEGVMGYKLLVQTGDNDN-PINK------------DQLYSNRLIDSNGVINSKA--FYIYLTAWVNDDTFAYTASQAAIRPEP---EQWGV-DRNDHDNLDTIPEYELRIPK-SQPINYSQFSFYVSGLKGTSEYIQLIKEVREVCEE-------------------SEVPTYPLGVPFTYWEQYIFLRYYLMVALAAVLAAIFVVVAIVMV--NPWLAL--IVVSVLAMMAVELFGVMGLLGIKLSAIPAVIIIASVGIGVEFTVHICFAYVTSL-GDRNERMVSALEHMMSPVIDG-AISTLLGVVMLAGSEFEFIVLYFFYVLVALVIIGLLNGLILLPVLLSLIGPGPEVKPANNATHLPTPTPPPTPPFETGVPM----------------DTYPRVQRSD---------SLGSDLFN----------------------NEIAFSGLGDQ------YLQQ---------------------------RHSD---------------------------IVVSPEVTVETGYLRCGPKRT-----KYNAPVR--------PTERQ-TNRPKRP-------------------PK-------------------------------------SKSRAYQQP------SHHVTTVTATTSVTVQIGQP
	Capitella_teleta_ELT95505_Ptc_predicted	LLTRTSWVDAG--VAYQQVKKGKA--------LGNSCA--LWLRWRLQLHLFNLGCFIQKHSGKVLFLGLVFLSLCCIGLKTASLETNVEKLWVQEGGRLQHELEYTEKVLGVG---SGATHEIVIQTAPE-GASR------------NVLTLPSMKQHLRALEAAVKVNVHMFDVTWKLKDLCYATNFPSFDDD---SYFDRILQNFIPCMVITPLDCFWEGSKLLGPEYPVFVP---QYHPSVSWTNLNPSELVDSLRTNPDIH------FPAGDQMAELLQRAGISTGYQDKPCLDPYDIECPTSAPNWESKQLPDVASALNGGCTGFAAKYMKWHEDLIIGGV-----HKNKTGHVTRAEAMQSMVVLMGESELYEYHKETSR----VDGVEWSAEKAKVVLEAWQRRFTAEVKRSLTVQHDNAT--NDSVLPFASTSFLDLMSDVSQVSYLRVSIGYLLMVLYSCFTLLRWSQ----PVHSQSGVGIVGVLMVALSVGAGLGLCSVIGIGFNASTTQIVPFLALGMGVDDMFLVAHTFAEHSGK-DIPYHEQTGEVLRRVGVSVVLTSVSNMCAFFLAAIVPIPALRAFCLQVGVLVMFNLVTLVIVFPAVISLDLIRRNEQKVDIFCCFT-GGTVRM-----------------------------------PRSNSP-----PEYYE----MNAPPAYTAPWTQHGCLTQT-QADGSH---PVTILAPPEYDN---------------------------------------------------------------------------------------------------------------------ANGMRCYQ------NSQSDVC----SWTLSRLARAVYGPLLEKTFAKVVITLGFVALIITGVVGTLRVTDGLDVTDVVPRDTDEYRFLEAQAEYFGF-YNFYAVTKRSRVFQEDVNYAEEQTQRLL--LQYHRAFQRVDNIIKKEDGTL-------PNFWLPMLRDWLQHLQSSFDKNLAEGRVTQERWFPNATTDAILAYKLLVQTGDMDS-PVDK------------SRVLHGRLVSRDGTIYPPA--FYSYVSAWTSNDALAYAASQADFRPLP---REWYH-DMTE---------LELRIPK-SQPFVFAQLPFYLHNMGDTQEVTAVIQEVRDICES----------------FTAQGLANYPRGIPFTFWEQYVHLRFYLGLALGCVFLAVFFVITVVLL--SPWTAI--IVVIVLALMTVQLFGFMGMIGIKLSAVPAVVIIMSVGIGVEFTVHIALGFLTSI-GSRNHRMKVSLEHMMAPVVHG-AISTLLGVVMLAAAEFDFIVKYFFIVLTALIAIGLLNGLVLLPVLLSIAGPRPEVSPADKSDRIQPPTPEPSPPPNPRHY-----------------SAQRSSGRR----------VQPYRVP-----------------------SEISLTTITEE------PSQY---------------------------SSSQDSSH--------------------NISVHVHPEVVVETSVGGANVS---------VNGSN--------TGSNN-SSRNSTP-------------------PE-------------------------------------TRECTPSS----------VTKVKATAHVKVEVHAS
	Crassostrea_gigas_XP_011424323_predicted	LVTRTSWVNAE--LAYKHVKKGKA--------DGSPSA--LWLRMHIQRYMFKIGGFIQIHCGKVLFVGILLLSLCCIGLKTTSLQTDVEKLWVEEGGRLEQELEYTRTTVGEG---RGTTSQLVIQTPRA-DS--------------NILTVPSLQFHLQTLLKVVDISVDMFDVTWKFHDLCYLPEFPKT-EG---SFIDNIIERLLPCVIITPLDCFWDGAKLLGPDHSVHID----FGLPIKWTSLDPLGFVQAYRAKYPT-------YSDAALIEEVMNKSGISRGYLDKPCLDPYDPECPRSAPNKAERSVPDVGATMTGGCSGISTKYMHWDEDLIVGGV-----RKNRTGHIVRGEALQSIVQLMAEKELYQYWSESYK----THSIGWSVEKAKAVLEAWQRKFTQVVNN----AQNGTN--GNEIYGFSSVSLADIMKEFSSLSPTRVALGYVLMVFYACISLLRWNN----GVQSQSGVGVAGVLLVALSVAAGLGICAVLGISFNAATTQIIPFLALGLGVDDIFLMAHTYGENSANKHIDFNDQTAECLKRTGVSVFLTSVTNILAFLSASIIPIPALRAFSLQASILIFFNLFSVLLIYPAICSIDLYRKDDKRIDIFCCFQ-SFAEAKDT--------VIELQPP-KQNDLY-D---------LKEPSP-----PPSYN----DSLPPSYSSV-VKHNTVARS-LEEGGT---ATTLATPSVIDLPSSEGIF------------------------------------------------------SCRSRSLAAVCPS----------------------------TTSSRQCLTP----VHENISCAQRF---VRYQRHIL----NSNLDSFARNVYGPFIKKAYVKVFSIVGFIVLLCVSVYGIVHVKNGLDLTEIVPKHTPEYQFLTAQSKYFGF-FNIYLVTK------SGVDY--PNNQRLL--TQYHRSFQSVDKIIKREDGSL-------PNFWLDLFRQWLQDLQRSFDAEYAEGRVTQQDWRPNASDSAILAYKLLIQTGDVDN-PIDK------------TRIPSTRLVDSEGIISPDA--FYNYLTAWVSNDAMAYASSQANFHPEP---KIWLH-DALD---------RDFKVPK-AQPLTYTQLAFYLSDQTSTEVILDTIKAIREICDT----------------YTDRGLPNYPSGVPFTFWEQYINLRFYLGMAVLCILLVTFVVLTLVLL--NPWLAT--VIVVVLTMMVVELFGFMGLSDIRLSAVPAVILIVSVGIGVEFTVHIAVGFLTSI-GSRNKRMTMSLDHMFAPVVHG-AISTLLGIVMLAGAEFQFVVKYFFNVLSALIVIGLLNGLLLLPILLSLFGPKAEIRPKNDEDRLPTPSPEPSPKPVKKKSSSV--------------SRSRGSGRH----------FYP-RIP-----------------------SDVSLTTITEE------PSQY---------------------------SSHE---------------------------IVVEPEVVVETTTVPTN------------PGSI--------SSSDD-ESRGERP-------------------PP-------------------------------------SMSSAPQT--------HHITRVKATATVKVEVHTP
	Mytilus_edulis_CAG2186960	LLTRTSFVDAR--IAYKQVKKGKA--------DGNKCA--LWVRWHLQNYMFSIGCFIQLHCGKVLFMGLLLLSLCCIGFKLVKFETDVEALWVEAGGRLEEELAYTKATVGVG---SGTTSELVIQTPKE-GS--------------NILTQKSLLLHLETLLRVTEIEVDLFETTWKFNDICYLAEFPIF-DD---PFIDGIIQKITPCVIITPLDCFWDGAKVLGPHNSVWTT---LPIPPLKWKSLDPQSLIEYIENNYAER------IPKVELMKEIMKEAGITTGYQERPCLDPTETQCPDSAPNKHSGLIPDIGAELTNGCNGFAENLMQWHEDLIVGGA-----KKNKTGHIVRAEAMQSVVQLMAEKSLYEFWQDDYK----VHSIEWSQDKAKQVLETWQRKFIEVVSGM---TGAQNT--SDSVHAFATTSLLDMMTEFSGISVVRVAFGYILMIIYACVSLLKWNN----AVQSQSGIGIAGVLLIALSVAAGLGICCVLGIPFNAATTQIIPFLALGLGVDDMFLIAHTYSENSEKKNIPLSEQTGECLKRTGVTILLTSVNNMLAFFTAAIIPIPALRAFSLQAAILILFNLASIVLVYPAICSMDLQRKDDKRIDIFCCFQ-SFADTRNL--------VMQLQPQ---HDFQ-----------SRDQSP-----PPIRL-------------------------PNEG--------VFVPRG----------------------------------------------------------------------QLTTDTT----------------------------SSSSRQCLTP-----EEGISCHQTF---AMAQKKCL----TATFTSLAKQHYIPFLQKKWVKVFTIVGFLVLLFIGIYGTAQVKDGLDLTDVVPKDTNEYKFLKAQSKYFGF-YNVYMVTK------DGFDY--PNNQHLL--RDYHRAFQTVGNIIKKKDNSM-------PDFWLDMFRDWLRDIQVVFEREVSERRIHEDGWYYNASDIAILGYKLMLQTGDLDN-PTDK------------TKVFQNKLVNDDGVINTEA--FYNYLTAWVSNDAMTYAASMADFHPIP---SQWVH-DSYD--------IYDHKIPK-AQPLIYAQIPFYLSNLSTTEAILETIKEMREICDT----------------YTDRGLPNYPNGIPFTFWEQYIKLRLYLSLAILCILVVTFIVLTVVLM--NPWLAS--IIVVVLTVIIVELFGLMGLCDIKLSAVPAVILIIAAGIGVEFTVHISVGFLTAI-GSRDKRMGMSLEHTLAPVIHG-AISTFMGIIMLVGAEFEFIVKYFFNVLAGLVVIGLLNGLVLLPVLLSILGPKGEVRPKDEGDRIPTPSPEPSPKPIKK-------------------SRKSRPSRR----------LYP-RIP-----------------------SDISLTTISEE------PTQY---------------------------SSHE---------------------------IIVEPEVVVETTTVPMT------------------------HSSSN-SSRHTTP-------------------TA-------------------------------------SVSSTPQS--------THVTRVTAHATVKVEVHTP
	Lottia_gigantea_XP_009056856_predicted	------------------------------------------------------------------------------------------------GGRLEKELEYTRKTIGEG---SGNSNELVIQTPKK-GT--------------NILTKESLLLHLEAVKKATEISVKVDGHTWKFSDLCHAANFQVL-EY---DILDIMLEKILPCIIVTPLDCFWEGSKLLGA---------FNMPNELTWKNLNPKKLIDDLPK-----------TFRVDVMTELFERAGISSAYQELECLDPRDPECPKTAKNYYTKQSPDIGAELTNGCHGFAKRFMHWDEDMIVGGV-----RKNKTGHIVHAEALQSIVQLMGEKSLYEYYLDQSK----VQSIRWSRAKAKEILETWQRNFSLIINQ----FGNDTM--QDNVYAFSYTSLLDIIRDFSSISVVRVVMGYVLMFLYALISLLKWND----AVNSQSGIGMAGVLLVSLSVAAGLGICSVINIKFNASTTQIIPFLALGLGVDDMFLLAHTYAEHAK--DIPYSEQTGECLKRTGVTVLLTSLSNMLAFFTAAIIPIPALRAFSLQAAILVIFNMGSVLLIFPAIVSLDLVRRGDKRLDVFCCFQ-SFGTTE----------VFELQPQ-IRHEID-S---------DVEQGP-----PPCY------SPPPSYSST-IMHDTVTRS-SPDGTH---AITELAPNEGNFV-SRNPN------------------------------------------------------LPPVIMDISGCSS----------------------------TTSSRQCLTP-----DDGVTCKEKC---VQAQRECL----TWSLTCLATNYYGPFLQKTPVKVFVMVFFFLFFIIGIWGTAQVKDGLDLTDIVPRDTQQFRFLEAQSNYFGF-YNMYAVTQ------GNFDY--AKNQKML--NQYHAEFNSVKQIIKRQDGSL-------PTFWLDIFRQWLLELQRAFDVDVHNGCISKEKWYNNATDEGVLAYKLLVQTGDIDE-PNNK------------EQIFKIRLVDKEGIIYPPA--FYNYLTAWAANDVIAYTSTMANFKPEP---QSWLD-DPND---------DNLIIPK-SQPFIYTQIPFYLTNLSTTEEIISLINEIRSICDK----------------YSEKGLPNYPSGVPFTFWEQYIDLRFYMMWAIICVLVVTFLVITITLM--NPWLAF--IVVVTLSSILIELFGFMGMVGIKLSAVPAVILIMAVGIGIEFTLHIAVGFITGI-GNRNRRMMMSLQHTFAPVVHG-AISTLLGIIMLVGAEFDFIVKYFFNVLSALIVIGLLNGLILLPVLLSVFGPNGEIIPKENPNRIATPSPEPSPRV---------------------------------------------------------------------------------------------------------------------------------------------------------------------------------------------------------------------------------------------------------------------------------------------------------
	Novocrania_anomala_ALS19772	LLTRTSWVDAK--TAYTEIKKGKA--------FGNTCA--LWLRWHLQKYLYGLGCFIQRHCGKVLFVGLLMLSLCCIGLKTATIETNVEKLWVEEGGRLEQELTYTKDQLGEG---SGSTSQIIIQTPKT-GS--------------SILRKDSLLTHLQAVLAATQITVVMDDITWKFKDICYMATFPSF-DE---AFIDRILDNIVPCVIITPLDCFWEGAKLLGPENPITVP---GFSTAIKWTNLNPLLLVDTLDKF-----------FPMDGIRELLDRAGITSAYQEKPCLDPTDPECPATAPNKHSLQDPDIGASLTNGCTGFATKYMHWEEDLIVGGV-----RKNKTGHIVRAEALQSVVQLVGEKELYEYYQDTYK----VNSIDWTQDKAKSILETWQRKFTQEVQK----AVNAT---QDDLSAFSTTSLIDILQKFSQLSIARVALGYVLMLVYACISLLRWSN----AVESQSGVGIAGVLLVALTVAAGLGMCSVFGIKFNASTTQILPFLALGLGVDDMFLLAHTFAENANKPDIFYMEQTGECLKRTGVAVLLTSVSNVCAFLMAAIIPIPALRAFSLQAATLVAFNLASILLVFPAIVSIDLYRREERRVDVFCCFT-GSSSDR----------VIELNPG-AK---------------ERSRSP-----PPSYRE---PSPPPTYSNV-SLHQTIAHA-SNDGQH---AVTVLGPPESDSP-VSGDA------------------------------------------------------SLSAVTATSLPPS----------------------------VATSRQCLTG-----EEGLTCRERC---AQTHRECC----SWSLTWFAKTHYGPLLEKSSVKVFVVVLFGTLLGVGIWGITEVKDGLDLTDIVPRETNEFEFLDAQSKYFGF-YNMYIVTK-------DLDY--PNQQQLL--YQYHREFKQVSKIIKKEDGSL-------PEFWLELFRQWLSDLQVAFDRDFSKGCITEDTWYANATAEGILGYKLLIQTGDVDS-PLDK------------AQVSTMRLIDSNGNINPKA--FYNYLTAWTSNDALAYGASEANFKPLP---NKWYH-DAAD---------NELMIPK-SQPLAYVQMSFYLNNLAQTENITETIRQIRSICDS----------------YTEKGIPTYPSGIPFTFWEQYLHLRFYLMLALICVLGVTFLVITIMLM--NPWAAI--VVEAVLAMTVVELFGFMGIVGIKLSAVPAVILIVSVGIGVEFTVHVCVGFLTSI-GSRNRRMCMSLEYMFAPVVHG-AMSTLLGVIMLVGSEFDFIVRYFFNVLTALVVLGLLHGLVLLPVLLSILGPTAEVVPRDNPDRISTPSPEPSPPPERPP---------------------RAFSRR----------IHP-RIP-----------------------SDISLSTITEE------PTQY---------------------------SSHE---------------------------IVVQPEVVVETTVVPSGTS---------NIQTS--------SSKNN-----------------------------------------------------------------------------------------------------
	Owenia_fusiformis_CAH1772356	LLTRTSWVDAK--TAYREIKKGRA--------FGNTCA--LRLRGTLQKHLFNLGCCIQKHCGKVLFVGLLLLSLCCVGLKTATIETDVNKLWVEAGGRLEKELAYTKEKLGEG---SGYTSQLIVQTPKL-GT--------------NVLSAESFRLHLKAVEAATKVTVDMYDIKWKFKDLCMPMTFPRF-DN---HLLDSILDNVLPCVIITPLDCFWEGSKLLGPDNPIAIP---GMN-RITWANLNPKQLVQELKDLEI--------PFPSDTIEEMLQRAGITSAYQEKPCLNPTDEDCPQTAPNYHDKQIPNVGSEVTGGCSGFASKYMHWEEDLIIGGA-----QKNKNGYIFRAGALQSIVRLMGEKNMYEHYLDDYK----VNNIEWSQEAARKVLEKWQREYTSVVNK----VLNETM--QDNVYSFSSISLTDILEQFSEVSIVRVALGYCLMLVYAAISLLRWND----AIYSQSGIGIAGVLLVALSVAAGLGLCSVFQIGFNASTTQIIPFLALGLGVDDMFLIALTFAENSRKDDIPYMDQTGECLKRTGVSVLITSLSNACAFFMAAIIPIPALRAFALQAAILILFNLGSILLIYPAIISLDLMRRQEKRVDVFCCFE-GSSANR----------VIELQ--------------------SRPQSP-----PPEYRE---ASPPPSYRDI-HRHNTMTTL-GPDGVH---PVTVLVGENND-----GAR------------------------------------------------------FHSAVSPSSLPPS----------------------------ATSSRQCLTP-----DEDQSCKDRC---VQTQQECC----KLSLTWFAKKVYGPLLQKASVKILVIILFSVLLAFGVWGTTKVKDGLELTDIVPRETTEYKFLETQSKYFGF-FHIYAVTK-------DFDY--PNNQQLL--HKYHNAFLRVENIIKKEDGSL-------PDSWLILMRNWLLDLQRAFDRDYQLGCITRDRWYDNATEDGIFAYKLLIQTGDSDS-PINR------------DLALTSRLVDSDGIINIDA--FYIYLTAWTSNDAIAYDASMSDLTPVP---REWLH-LAEE---------VEFLIPR-SQPLTYAQFPFYLNNMADTDEITSTIKQIRTICDT----------------YVAKGLPTYPSGIPFTFWEQYLNLRFYLMLSLICVLGAVFMVITFILM--NPWAAF--MVVMVLAMTVVELFGFMGLVSIKLSAVPAVILIVSVGIGVEFTVHILLAFITCI-GTRNARMNIALRHMLAPVMHG-AVSTLLGVIMLVGSEFDFIVRYFFYVLSALILIGVLNGLVLLPVLLSILGPPAEIIPRDNADRIQPPTPEPSPVPQRAM---------------------RTVSKR----------VFPGRVP-----------------------SDISLTTITEE------PTQY---------------------------SSHE---------------------------IVVHPEVVVETS---------------------------------------------------------------------------------------------------------------------------------------
	Terebratalia_transversa_ALS19763	LYTRTSWVDAT--VAYKQIKKGKA--------YGNTCA--LWLRGNLQEKLYFLGCGIQTHCGKILILGLILLSCCCVGLKMATMETSVEKLWVEEGGRLEKELQYTKDILGEG---SQSSSEIVIQTPSSHGN--------------NILSQQSLLLHLQALLTATKVTVNKFGITWKLKEICSSFSFPKI-ED---GLFDSILPHLVPCLIVSPLDCFWEGSKVLGPDVPVYVPWILGQSQYLTWTSLNPMKLINEFKMV----------YPNLDEIEDLLTRAGITDGYQSKPCLNPLDPECPSTAPNKASGEVPDIGAMLTGGCSGFASKYMQWNEKMIVGGL-----TKNKTGHITRAEALQSIVQLMGESELYELYKDDYK----VVSLDWTQEKAKEIIQTWQRKFVDHVNK----VQNETE--GDKINSFSVISLSDILEQFSQISVIRVALGYILMLVYACISLLKWSD----AVSSQGGIGVAGVILVALSVAAGLGMCCVFGIKFNASTTQIIPFLALGLGVDDMFLIAHTFAEFASKGGIPYEEQTGEALKRTGVTVLLTSTSNACAFFLASIIPIPALKAFTLQAAILIIFNCVTILVIFPAIISLDLIRRDNQLVDVFCCFT-GSSNR-----------VVTLQRP-DSRDSH-DSYSSQE---SGRVSP-----PPYSTTRE-TSPPPAYSNPGQMQQTITHT-VPGGDS---AVTILAPPQSDSP------------------------------------------------------------ITRRTSLTSVSPS----------------------------IASSRQHLTQ-----DEN-TCRQRL---LRSKRECC----NLSLTWFARTWYGPYLEKTSTKVLVVCLFSILLGTSIWGTTKVKNGLDLTDVVPKGTSEYEFLDAQSKYFGF-YFMYVVTK-------DAEY--PEQQKSL--HDLHKSFIKVKKIIKRDDGSL-------PDPWLELFRQWLYDLQQAFDRDWQKGAIYQNGWHDNATDEGILGYKLLVQTGDIDD-PMNS------------EQVPVTKLVDSMGIINQRA--FYNYLTAWVSYDSLSYAASQANIHPTP---KEVNT-DIRD---------KDTKIPK-SQPITYAQLPFFLSDMVETEEITNTIEHIRSICER----------------YEARGMPSYPSGVPFTFWEQYINLRFFLMLALICVLAVIFVVITLTLM--NPWAAF--VVVAVLAMTVVELFGFMGHVGIKLSAFPAVILIVAVGIGIEFTLHITMGFLTSI-GSRNKRMRMSLEHMFAPVVHG-AVSTMLGVVMLVGAEFDFIIKYFFNVLAVLIVLGVLNGLVLLPVLLSILGPPGEVVPKDNPDRISTPSPEPSPKLERR-------------------TRGRSNSRR----------VYP-RMP-----------------------SDISLSTITEE------PTQY---------------------------SSHE---------------------------IIVQPEVTIETTTIPSS------------------------THYFN-SYKHSNPS---------------------------------------------------------SLSSS----------NHHITTVKTKATVTVEVHTP
	Pdum_DN85315_c0_g1	LLTRTSWVDAA--IAYRQVKRRRA--------YGNSCA--LWIRMKLQTHLFNLGCFIQRHCGIVIFLGLLLLSLCCIGLKTAKIETNVEQLWVEEGGRLQQEIAYTDKVLGEG---YGFTNELIIQTPKT-GS--------------NVLSQRSLLLHYQAVKAATRVRIDMFGITWKFKDLCMTVNFHSF-EN---PFFARILDHILPCVIVTPLDCFWEGSKLLGPDPGIFVP---GYSVQTQWSNLNPKDLVETLSKSNYIG------TSASESLIETLDRAGISTGYQTKPCLDPTDIECPLSAPNKNSKQIPDIGAELTGGCNGFSTKFMHWEEDLIVGGI-----TRNKSGNIVKAEALQSVIQLMGERELYEFWREDYK----VHSIEWNQETAKDILNAWQRAFTEELEK----VTRKVPENSDNVLPFSTTSLLDILKDFSQVSVVRVAMGYVFMLVYACVSLLKWTD----AVQSQSGIGVAGVLLVSLSVAAGLGICSVIGIHFNASTTQIIPFLALGIGVDDMFLIAHTFSENANRKEIEYMEQTGHCLKRTGVSVMLTSISNACAFFLAAIIPIPALRAFALQAAILVLFNMVSVLVVFPAFVSVDLYRKKEHRVDVFCCFT-GSSAPNDL---------------------------------DRHGTA-----PEYRES---ATPPPPYSSAPPQYHTITQA-GPAGHH---PVTVLANSERDW-------------------------------------------------------------------RGTSPAS----------------------------GAGSQQHLTH-----DEEAGCADQC---SFTGGHCC----RWTLTWFATNFYGPLLQKTWVKVLVVIGFTALVTFGIIGTCRVEEGLDLTDVVPRDTKEYQFFEAQDKYFGF-YNMYAVTQ------ADFDY--PRNQELL--YDYHQSFQRVENILKREDGTL-------PDFWLTLMKNWLLDLQEAFDRDVKDGAMSQEGWKSNATNDGILAYKLLLQTGNIDN-PLDK------------RRVMTNRLVDNQGIINRAA--FYNYLTAWVSNDAMAYSAAQANFHPVP---KQWYH-EPTD---------HEFRIPK-SQPIIYAQIPFFLVNLGETSAVTETVEKIRGICET----------------FTEEGLPNFPSGIPFTFWEQYINLRFYLMLSLISTLGAIFLVLTIILC--NPWAAL--IVVAVLAMMVVELFGFMGLTGIKLSAVPAVILIVSVGIGVEFTVHIVLGFMTSI-GSRNKRMRMTLEHMFAPVVHG-AVSTLLGVVMLVGAEFDFIVKYFFVVLTVLVVLGLLNGLVLLPVLLSILGPKSEVIPLDKGEQITPPTPEPSPPPPPRV----------VREENPPSTRSVRHGRRTRRPL-----VYA-RTP-----------------------SENSLSTISEE------STQY---------------------------SSHE---------------------------IVFQPEVVVETTTFPGG-----------NSTTS--------VHNSS-SSNGNKPS---------------------------------------------------------SCSSSSSSS------GHHVTTVKATANIKVEVHTP
	Daphnia_magna_KZS15805	-------------AAF---------------------------------------CF--------------FLFVFCLFFK-------------------------------------------------------------------NLFIFFVFLFFF----------LHTKNRTWRLKDLCYSPSFPSF-DI---QYIDQIFENIFPCAIITPLDCFWEGSKLLGPDFPVTVP---MLGSGIRWTNLHPQRLLESMKSFNF--------NFPFDTLDDFMKRAGITSAYQEKPCLDPTDPECPLSAPNKNLTQSPDIGAELTGGCYGFATKFMHWPEDLVVGGT-----KKNKTGHIVKAEALQSILQLMGEKDMYEYWSQTYR----VHNLEWSQEKAADILHAWQRKFTQEVLRHAA-SSNETK--NYKMHPFSSASLANIMTEFSELSIVRVAVGYILMLVYAAVSLVNWAN----PVRSQSGLGIAGVLLVAITVAAGLGFCALIGIVFNASTTQIVPFLALGLGVDNMFLLTHTYAHSWDQHYRRYGDHTGEILKRSGVSILLSSVSNACAFFAAAIIPIPALRAFSLQAGILVLFNLATLLLVFPAIMSLDMKRRVANRVDLLCCLA-GVVSIGSSDCEADAPKVTSVQPA-APVELK-KM--------DRCGKAA----PGCSTPTLTKKAPVTISSA-VQQGNVAAG-DCEADP-----------------------------------------------------------------------------ALDPLIHGVAPT----------------------------------------------------------AAVECQ----TWTLSKFARHSYGRLLLKTPVKVLGMVAFIVLLAASVWGMSKVKNGLDLTDIVPHQTSEYSFLAAHDKYFGF-YNMYAVTQ------GNFEY--PNNQRLL--YEYHDAFTRVSTIIKNDDGGL-------PEFWLSLFRDWLIGLQRAFDRDQASGCINQERWFANASDDAILAYKLLVQTGHVDN-PIDK------------SLVGQVRLVDGDGIINPKA--FYNYLTAWVTNDALAYSASQTSLRPQP---RQWYH-NAGD---------VELKIPK-SQPIIYAQLPFYLNNLGSTEEITDMIEQVRGICKK----------------FEDRGLPNFPAGIPFTFWEQYLKLRFFLFLALACVLVAIFLVLCVSLM--SIWAAT--VAVFVLAAMVLQLFGVMGLLGIKLSAAPAVILIMAVGVGVDFTIHILVGFVTSI-GARNRRTQMSLELMMAPVVHG-AISTLLSIVMLAFSDFDFIVKYFFYVLSALVLLGLVNGLFFLPILLSIVGPPAEVIPANGEDRIATPTPMPSPCMERCSRRGGDSNGAGLRSQSESGSNSNNNNNNNNPS----VTYVPRRLRG----------------------SDLSLTTITEE------PPSW--------------------------TSSHE---------------------------IVVQPEVVVETTTCNGNGNCNSSSGSDCNSSSS--------SSSSS-SSSGSSP-------------------PM-------------------------------------SVTTTHGR-------QHFTTKVTATAKVKVEVHAP
	Euperipatoides_kanangrensis_CDF52129	-------------------------------------------------------------------------------------------------------------------------------------------------------------------------------------------------------------------------------AKLLGPTNPISAP---GHTYDIRWTNLNPKQLLASMQHLGILY------PNLMSTLDDFMQRAGITTAYQEKPCLNPYDPECPTTAPNKQSGQSPDIGAAITGGCYGLATKFMHWSEELIIGGI-----QKNKTGHIVKAEALQTIFQLMGEKIMYDYYADTYK----VHSIDWTQDKARTVLELWQRKFRDEMLR----NKNGTK--FYNINAFSSTTLSDILAEFSKLSTTRVVVGYLLMLVYAAVSLMRCDN----FVQSQSILGVAGVILVTLAVMAGLGFCAFIQLGFNASTTQLVPFLALGLGVDHMFLIAHTYAENANN-NVPHMDQIGEILKRTGISILLTSVCNSFAFFTAAMIPIPALRAFSLQAAILVIFNMASMLLAFPAIITLDLRRREAQRYDFLCCII-SSETQG--------------------------------------------MHPPTRS----NSKISPQTEI-PKRQTVTKALPPDGQQ---AVTILVKEDCWT--SDATS------------------------------------------------------LNTTSPDPLSPPS----------------------------SSSTRQLLTS-----DEESGCIN--------HRKFV----QWSLSRFAKEIYAPLLQRTPVKVCVVIGFMVLLGLSVWGMVQVSDGLDLTDVVPRHTSEYKFLEAQKKYFGF-FNMFAVTQ------GDFDY--PNNQRLL--YDYHEAFQRINKIIKNDDGGL-------PEFWLSIFRDWLIGLQDAFDKNWRKGCISQDRWYENATEEGILAYKLLAQTGKIDN-PWDK------------TQVINTKLIDSDGIINPKA--FYNYLSAWVTNDALAFTASEANFYPEP---KQWVH-DPND---------SEMKIPK-SQPLVYAQMPFYLNNMADTKDITSVVEAIRSICQK----------------FTEKGLPNFPTGVPFIFWEQYLNLRFFLMIALVCILITIFIVLSVFLM--NPWVGA--MVVTVLAMMVVELFGFMGITGIKLSAVPAVILIVAVGMGVEFTLHICMGF---------------------------------------------------------------------------------------------------------------------------------------------------------------------------------------------------------------------------------------------------------------------------------------------------------------------------------------------------------------------------------------------------------------
	Pele_DN165467_c1_g1	LFIRPSWVNAT--VAHKAVLKGYA--------RPGSCALSLWVRSRLQEQLFYLGCFIQRHCGKVLFLGLLALSLCCIGLKTASMETDVDKLWVEEGGRLHKELEYTQKILGEG---SGTTPELIIQTPKH-GE--------------NILSVDSMQLHLRALQAAVDVQVDMYDVTWKFHDICLTTSFPSF-DN---VLMDMILPKLVPCVVITPLDCFWEGSKLLGPDSPVIVP----YLGQMDWTNLNPKLMVDNIEKMLS--------RSAIGPIKELLERAGITSGYQEKPCLNPHDPKCPSLAPNKK-KNVPNIGAALTGGCKGFATRFMHWPEDLIVGGV-----AKNSSGYITKAEALQSILQLMGEKQLYELYQDDYK----VHSIDWSMAKAKTVLQAWQRKFSSEIQRVMK-EDEGSA--ADSVYPFSSTSLLDILTEFSQVSVVRVALGYVLMVIYACVSLLRWND----AVRSQAGIGVAGVLLVILSVAAGLGICSVIGIKFNASTTQILPFLALGLGVDDMFLLAHGFEEITQT-PTPYMSQTGECLRRTGVSVVLTSLINMSAFFLAALIPIPALKAFVLQAGLLMSVNLCAMMLVYPAIVSFDLMRRQEGRIDVFCCFM-GRTGQEDNN-------KTSIEEGQQGRTSS-GASSSTTTSTTFPVEP-----PPYVSPIASPSPPPAYT------ETVAQT-QADGTN---PVTRVLPPTPTTPGLLPWLSTGGRRP-------------------------------------------ARNAVHPEPLPSSNPPS----------------------------TASSQQCLAP-----TSSSSSRQ-----PRSCGSCSS---RCSIAGFARNVYGPLLSRTPVKVLILVSFVVVIIASSLGAIKVKDGLELTDLVPQHTTEYNFLSVQKSYFGF-YHFYAVTK------ADFDY--PNGQQAL--HDYHRSFRWIDKIIKREDGTL-------PDYWLQLMREWLMDVQRAFDNDKAAGCFGKDTWYHNASDNAILGFKLMVQTGDIDN-PVDK------------SRITTGRLVDSAGIIYPPA--FYNLLTAWVFNDALAYAASQADFMPWPDQSKEWVH-EPME---------RVLEIPK-WQPLTLAKFPFYLNNMVDTSEIVATIVEIRNICDTA---------------LADTGLPNYPSGVPFTFWEQYVSLRWYLSMCLLSVLSVVFLIVSLVLL--NPWSGL--MVLVSLGLILLQLFGLMGWMGIKLSAVPAVILVVAVGVGVPFVMHFVLGFVTCL-GDRNTRMRLCLEKRLAPVIHA-AVSTLLGLILLVGAEFDFIVKYFFVVLTGLLLIGLLNGTVLLPVLLSIIGPPAEVIPTDDPNVFRPPTPEPSPKPVPRHHHHHHH----YRHGNPY-HPSSSRHHR----------SLP-GVPGRRSGGPGGVSFHGGDFHGVPGGSEISLSTISEE------PTQYDDNTTQYEQNTGGGGGGSGPTGGGYSTSAHE---------------------------ITFCPEVVLETSM-PGHTSEYSSSG---NANST--------SSSGN-NSTESSP-------------------PE-------------------------------------SATSTPPSPPR--HPHHFTTKVRATATVKVELHHH
	Patiria_miniata_PMI_009864	-----------------------------------------------------------------------------------------------------------------------------------------------------------------------------------------------------------------------------------------------------------------------------------------------------------------------------------------------MVWPEELIVGGV-----TKNATNHITSAEALQSIVQLKGQKMMYEAWKGNYK----VDEIRWTAEKAGAIVEEWQRKFTQVVRN----SSVLN---SQDVNAFTSASLNDLLQEFSNLSVVRVAMGYVFMVIYAFFTMMKLSD----GVRSQGGVGLSGVLLVAFSVVASLGFCAWIGLTFNASTTQVLPFLALGVGVDDMFLLAHSSTSIPS--QVPLVYKTGEILRRSGVSVFLTSINNMCAFLLAAVIPIPALRSLSLQFAIVIVFNFLAIVLVFPAILALDIKRRESKRVDIFCCLTNSPSANR----------VIRVQPR-----------------------------PADTRQ---PLPRQTEVRLQSTVQAVTQTVPSHGER--PYVTVVHPSSVTT--TEGIT-------------------------------------------------------PVVETPPSTAAS----------------------------TASTRTLIRQNSF-ERERPSLRE-----RYRKATCW----RWSLSGFARGYYAPFLQKLQVKVCVLVFFACLLGLSIYGVTQIEDGLEITDIVPRGTREEEFLEAQMKYFSF-YNMYGVTQ------EDFDY--ANKQRLL--HAYHTEFRNIEQVIREPDGSL-------PSFWLITFRDWLLEMQREFDRDKKGNAIILNNWYNNASEKGVLAYKMLIQTGIPER-PIDF------------NRFVSERLVDDHGVINPDG--FYNYLTVWCNYDTWSYSASQAMLHPAP---AQWTPGGKTD---------RDVTIPR-SSPLNYTQLPFYLNNLRDTQDFISVVRNVRNLSEY----------------FVEQGLPNYPMGVPFTFWEQYLDLRFYLALSLVSVLGASFLVMTVMLA--NPWAAL--ILVCVLGMITTELFGFMGLLGIKLSAIPAVTLIISVGIGVEFTLHTCYAFLTTI-GDRNKRVTMALGHTFSPVVDG-ALSTLLGVVMLAGSEFDFIVSYFFYVFTALIVIGTLNGLVLLPVILSLVGPPAEVRPPNNATRLTTPTPPPTPPVERSGIAMQGHQ-----------QQQRSSRRR----------GWE-GTE-----------------------FGGSVSSMGDS------ATYRG------------------------YGGEHI---------------------------EVHPPEVVVQTFAREPQRQEW-------KAH---------------------RP-------------------PHHQWPRSS-----RIHHPNMPH----------------YTSSSSSSPSPSPQMSHHVTTVTATAKVSILHPMC
	Strongylocentrotus_purpuratus_SPU_014295	LLTRTSWCNAD--YAYKQVDRGKA--------HGNKAA--LWLRSKLQAFLFTLGCYLQLHCGKALFLGLVILGAFAVGLKLTKIETNVEKLWVQVGGRLEQELEYTEATLGTG---WGATSQIIVQTPKNSGE--------------NILTQSALLQHVRSAVLATQVEVDMYGVTWSFKDVCFITEYPSF-ED---HLIDSIIENIIPCTIITPLDCFWEGAKLLGPERPIQIP---HYNKTLRWTTLDPLGLLKLFEGYEE--------YFSPEAFEDIINRTGIGHAYQVKPCLNPLDQECPDMAPNKLSGEIPNIAAQLTGGCAGFASRYMQWPEELLLGGV-----SKNQSGTVESAEALQTIIQLRGEKDMYEAWKNNIK----VSEVKWTEEKAKAILNEWQRKFTNIVRN----SSISNT--TQDINALSSASLEDLLQDFSRTSVVRVAMGYAIMTMYATLTMMKLYD----GVRSQGGLGLFGVLLVAGSVAAGLGFCALIGIIFNASTTQVLPFLALGVGVDDMFLLAHTSTSLPS--EIPLRQKTGEILRRAGVSVILTSVNNICAFLAAAIIPIPALRSLAFQLVIVLTFNLLVMLLVFPAILALDVERREEKKIDLLCCVQ-SQQAHR----------VIGVQPR-PLCGGS-D---------PYRESPLTNHYPRNHPRRI-TPNRTTDVTLHSTVQTITHA-PNDGYSG-QCVTEVIPSASTT--TERTT----------------------------------------------------PLPPYDSAPPSTAAS----------------------------VASMRTLLKM------EKTSCRD-----CLKKLRFW----RWNFSEFARDCYAPFLQKTFVKISVLVLFTCLLGASIYGVLIMEDGLEITDVVPRGTREEEFLTIQSRYFSF-YNMYAVTQ------EDFDY--TSRQKQL--HAFHGAFSAIPEIIREADGSL-------PTFWLQTFRDWLLEMQEAFDLEKHRYSIKTDRWYPNATDKGVIAYKMILQTGIPES-PADI------------NRYYTGRLVDENGVIYANG--FYNYLTVWYNYDAISYTASYGNLHPAP---PSWTPVGKAD---------LDVTIPK-ANPLNYTQLPFYLNNLNTTQKVVKVIKAVRNISDY----------------YKTEGLPNYPLGVPFTFWEQYIHLRFYLALSLVSLLGASFIIITLMLV--NPWASL--ILIFVLGMITVELFGFMGLIGLKLSAIPAATLIVSVGIGVEFTLHTCYAFLTSI-GNRERRVTFALEHTFSPVLDG-AVSTLLGVVMLAGAEFDFIVSYFFYVFLALIILGVLNGLVLLPVLLSLFGPPGEVRPVANANRLPTPSPPATPPAERA----------------------TRMRHC----------GWD-SEP-----------------------PAGSYPS-----------------------------------------GEHI---------------------------EIHPPEVVVQTSVHHPHLVNE-------MIHQT------RGHSNSP-KTQRTRPQRTSSKYPHRQHHQHRQSHPHHQYPH---------HHHQHPHFAHQSF-----PFNNNSSSSSSSSLSDSPHIGRHVTTVTATARVSIVH---
	Nematostella_vectensis_ABX89896	-----------------------------------------------------------KHCGKVVLLGIVAMCVCGIGLDRIQMETNAEKLWVEAGGRLEEELAYTKGALGEG---FGASQELIIQTPNIEGT--------------NILTPNALLLHLEAVRKATKVTVTIDNKKWTLKELCYAPNLPEI-EN---KALRPIFDLLVPCAIISPLDCFWEGAKIHGPEKNISFT---PEKKLLKWTTLNPIGLLDLLKIGLDIFH-----NREYETIRTMFKEAGITSGYTEKPCLNPNDRECPRTAPNYRSKEALDIGASITDGCTGFAAKYMKWPEELIAGGV-----KKNRSGTIRSAGALQSIILLMGPQNMQRYYQDN-------DGQDLSTEKATQILEAWQRQFSKVMNA----ESSRVRDEDSTVLAFTSTAFNDLLKDFSKSSTVQLAIGYIIMVLYAGWSLKRWTN----GVQSHGGLGVAGVILVTLSVVAGMGLCSFCGIAFNAASTQVLPFLALGLGVDDMFLIAHTYAAMS---DIHPSDQVGYALGSAGVSVLLTSFNNMVAFLMAAIIPIPALRAFSIQAAVIVVFNYLAVTIVFPAMIAIDVKRKQDQRYDLLCCFS-KTVPQR-----------ISVTPD-LSTDTG-N---------STAAQ------PPYIG----ASQLPSIGAVVTANGTISLP---------GAVTVHAAAFAEL-------------------------------------------------------------GPKTVYNTLLPLS----------------------------VSELNNQTTQ----SMKSSRCERK----HGRWHWLK----HLSLEHFADHYYGPCLQKNSTKILVLFMFAAMFGAGVYGCMLVRDGLDLMDVVPRNTTEHKFVDAQSKYFSY-YIMYAVTK-------EYDY--PNGQKLM--YKYHEAFSRVRNIIKSPDIKT-------QPFWLIYFRDWLKDMQQAFDSDWSTGCVTYEGWRENASDYGILGYKLLSQTGNPDM-PINR------------TQVRSIRLVDESGIIRPAS--FYNYLTAWMNVDTMGYTASQAFIKPEA---VNWYN-LRDV------REQHSMRMEA-AKPITFAQLPFDLFHLKTTEDIVQTIKEVRKICDE----------------FQAAGLPSYPSGIPFTFWEQYIMLRQHLMVAIIIVLGITFIVIAGFLW--SVWTAI--IIDLTLVMITVQLFGFMGLAGIKLSAVPAVTLILSVGVGVEFTVHMCMAFLTST-GDRNHRMQTAIEHVFTPIVDG-AVSTLLGV----------------------------------------------------------------------------------------------------------------------------------------------------------------------------------------------------------------------------------------------------------------------------------------------------------------------------------------------------------------------------
	Danio_rerio_NP_001292471	YLQRPSYCDAA--FALEQISEGNA--------TGRKAP--LWLRAKFQRLLFKLGCYIQKNCGKFLVVGLLIFGAFAVGLRAANLETDVEKLWVEVGGRVNQELKYTRQKIGEE---AMFSPQLMIQTPRQEGA--------------NILTVEALKQHLDSAIKASRVHVYMYNRQWTLEHLCYKSGELVT-ET---NVVDQILEKLHPCLVITPLDCFWEGAKLHSG--TFYLP----GKPPLQWTNFDPMGFIAELKML----------KYQVDSWEEMLVKADVGQGYMNRPCLNPADPDCPLSAPNKNTTGPFDVAPVLTGGCYGLSKKYMHWQEELIVGGT-----KKNDSGKLLSAQAFQTMFQLMTPKQMYEHLKGYDE----VSHINWNEDKAAAILEAWQRKYSEAVQQ----SVPVNS--SQKVLTFTTTTLEDILKSFSDVSVIRIASGYLLMLAYACLTMLRW-D----CAKSQGAVGLAGVLLVTLSVAAGLGLCSLLGISFNAATTQVLPFLALGVGVDDVFLLAHAFSETGQNKRIPFEDRTGECLKRTGASVALTSISNVTAFFMAALIPIPALRAFSLQAAVVVVFNFAMVLLIFPAILSMDLYRREDRRFDIFCCFV-SPCANR----------VIQLEPQAAYADSSAD---------SSRYSP-----PPSYSSH--SFAQHTQITMQSTVQLRTEY-DPRTQA---YYTTAEPHSHIS--VQPYAPNTNPNP--------------------------NPNRNNNNNNCTNNSSSAVPGVATDTASCQSPDG----------------------------ASSTRDLLSQFG---DSGIRCLD---------SPYS----RWTFASFAEKHYAPFLLQSTTKVVVIFLFLALLGVSLYGTTRVRDGLELTDIVPRETGEYDFIRAQFRYFSF-YNMYVVTQ-------RADY--AQIQPQL--YELHQRFGSVKYILREENGQL-------PRMWLHYFRDWLLGLQEAFDKDWQAGRITQGN-YRNGSDDGVLAYKLLVQTGRREK-TI-----------------TRQRLVSADGIINPNA--FYIYLSAWVSNDPVAYAASQANIRPHP---PEWLH-DRTDS-----IPASRLNIPA-AEPIEYAQFPFYLNGLRETPQFVEAIESVRAICNN----------------FSRQGLPSYPNGYPFLFWEQYVGLRHWLLLSISVVLACTFLVCAVFLL--NPWTAG--IIVLVLSLMTVELFGMMGLIGIKLSAVPVVILIASVGIGVEFTVHVALAFLTAI-GDRNKRAVLALEHMFAPVLDG-AFSTLLGVLMLAGSEFDFIVRYFFAVLAILTVLGVLNGLVLLPVLLSYFGPYPEVSPADGQSRLPTPSPEPPPQVVRFTMRPS--------------HTTPGAGSD----------SSDSEYG-----------------------SNTTVSGISQE------LQQY---------------------------NLQPNRGRSARLEEVRIATAGRQGSRQVELPMFPSCS---DDSRQQQIQQHYRSS--SHDAAPQPSKRYCSRDPKRD-FGSGHPP-------------------PPHRPRMDAFETATEPGGHSGPNHRDRSGAHR-PRSHNPYNP-HPSHPSTGPNYCQPITTVTASASVTVAVHSG
	Gallus_gallus_NP_990291	YLQRPSYCDAA--FALEQIAKGRA--------TGRRAP--LWLRAKFQRLLFNLGCYIQKNCGKFLVVGLLIFGAFAVGLRAANLETNVEELWVEVGGRVSRELNYTRQKIGEE---AMFNPQLMIQTPQEDGT--------------NVLTTEALRQHLDSALQASRVHVYMYNRQWKLEHLCYKSGELIT-EA---GYMDQIIEYLYPCLIITPLDCFWEGAKLQSG--TAYLL----GKPPLQWINFDPLEFLEELKKI----------NYQVESWEEMLNKAEVGHGYMDRPCLNPADPDCPITAPNKNSTKPLDVALVLSGGCYGLSRKYMHWQEELIIGGT-----VKNSSGKLVSAQALQTMFQLMTPKQMYEHFKGYEY----VSHINWNEDKAAAILEAWQRMYVEVVHQ----SVAQNS--TQKVLSFTTTTLDDILKSFSDVSVIRVASGYLLMLAYACLTMLRW-D----CAKSQGAVGLAGVLLVALSVAAGLGLCSLIGISFNAATTQVLPFLALGVGVDDVFLLAHAFSETGQNKRIPFEDRTGECLKRTGASVALTSISNVTAFFMAALIPIPALRAFSLQAAVVVVFNFAMVLLIFPAILSMDLYRREDRRLDIFCCFT-SPCVTR----------VIQIEPQ-AYAE-N-D---------NICYSS-----PPPYSSH--SFAHETQITMQSTVQLRTEY-DPHTQA---YYTTAEPRSEIS--VQPVT------------------------------------------------------VTQDSLSCQSPES----------------------------ASSTRDLLSQFS---DSSVHCLE---------PPCT----KWTLSTFAEKHYAPFLLKPKAKVVVIFLFLGLLGLSLYGTTRVRDGLDLTDIVPRDTREYDFIAAQFKYFSF-YNMYIVTQ-------KADY--PNVQHLL--YELHRSFSNVTYVLLEGDRQL-------PKMWLHYFRDWLQGLQDAFDSDWETGKITYSN-YKNGSDDAVLAYKLLVQTGNRAK-PIDI------------SQLTKQRLVDADGIINPNA--FYIYLTAWVSNDPVAYAASQANIRPHR---PEWVH-DKADY-----MPETRLRIPA-AEPIEYAQFPFYLNGLRETSDFVEAIEKVRAICNN----------------YTSLGIASYPNGYPFLFWEQYIGLRHWLLLSISVVLACTFLVCALFLL--NPWTAG--IIVVVLALMTVELFGMMGLIGIKLSAVPVVILIASVGIGVEFTVHIALAFLTAI-GDKNRRAVLALEHMFAPVLDG-AVSTLLGVLMLAGSEFDFIVRYFFAVLAILTILGVLNGLVLLPVLLSFFGPYPEVSPACGRNRLPTPSPEPPPSIVRFALPPG--------------HT--NNGSD----------SSDSEYS-----------------------SQTTVSGISEE------LHHY---------------------------EATQSPGIPVHQVVV----------EATENPVFARSTVVQPESRHQ--SSPRLQS--NPEAGTQQVWHQ-GRQPKQE-VREGLRP-------------------PPYRPRRDAFEISTE--GHSGPSNKDRLN-HK-AHSHNMRSPAFGAMGVPGSAYCQPITTVTASASVTVAVHPA
	Homo_sapiens_Ptc1_AAC50550	YLHRPSYCDAA--FALEQISKGKA--------TGRKAP--LWLRAKFQRLLFKLGCYIQKNCGKFLVVGLLIFGAFAVGLKAANLETNVEELWVEVGGRVSRELNYTRQKIGEE---AMFNPQLMIQTPKEEGA--------------NVLTTEALLQHLDSALQASRVHVYMYNRQWKLEHLCYKSGELIT-ET---GYMDQIIEYLYPCLIITPLDCFWEGAKLQSG--TAYLL----GKPPLRWTNFDPLEFLEELKKI----------NYQVDSWEEMLNKAEVGHGYMDRPCLNPADPDCPATAPNKNSTKPLDMALVLNGGCHGLSRKYMHWQEELIVGGT-----VKNSTGKLVSAHALQTMFQLMTPKQMYEHFKGYEY----VSHINWNEDKAAAILEAWQRTYVEVVHQ----SVAQNS--TQKVLSFTTTTLDDILKSFSDVSVIRVASGYLLMLAYACLTMLRW-D----CSKSQGAVGLAGVLLVALSVAAGLGLCSLIGISFNAATTQVLPFLALGVGVDDVFLLAHAFSETGQNKRIPFEDRTGECLKRTGASVALTSISNVTAFFMAALIPIPALRAFSLQAAVVVVFNFAMVLLIFPAILSMDLYRREDRRLDIFCCFT-SPCVSR----------VIQVEPQ-AYTDTH-D---------NTRYSP-----PPPYSSH--SFAHETQITMQSTVQLRTEY-DPHTHV---YYTTAEPRSEIS--VQPVT------------------------------------------------------VTQDTLSCQSPES----------------------------TSSTRDLLSQFS---DSSLHCLE---------PPCT----KWTLSSFAEKHYAPFLLKPKAKVVVIFLFLGLLGVSLYGTTRVRDGLDLTDIVPRETREYDFIAAQFKYFSF-YNMYIVTQ-------KADY--PNIQHLL--YDLHRSFSNVKYVMLEENKQL-------PKMWLHYFRDWLQGLQDAFDSDWETGKIMPNN-YKNGSDDGVLAYKLLVQTGSRDK-PIDI------------SQLTKQRLVDADGIINPSA--FYIYLTAWVSNDPVAYAASQANIRPHR---PEWVH-DKADY-----MPETRLRIPA-AEPIEYAQFPFYLNGLRDTSDFVEAIEKVRTICSN----------------YTSLGLSSYPNGYPFLFWEQYIGLRHWLLLFISVVLACTFLVCAVFLL--NPWTAG--IIVMVLALMTVELFGMMGLIGIKLSAVPVVILIASVGIGVEFTVHVALAFLTAI-GDKNRRAVLALEHMFAPVLDG-AVSTLLGVLMLAGSEFDFIVRYFFAVLAILTILGVLNGLVLLPVLLSFFGPYPEVSPANGLNRLPTPSPEPPPSVVRFAMPPG--------------HT--HSGSD----------SSDSEYS-----------------------SQTTVSGLSEE------LRHY---------------------------EAQQGAGGPAHQVIV----------EATENPVFAHSTVVHPESRHHPPSNPRQQP--HLDSGSLPPGRQ-GQQPRRDPPREGLWP-------------------PLYRPRRDAFEISTE--GHSGPSNRARWG-PRGARSHNPRNPASTAMGSSVPGYCQPITTVTASASVTVAVHPP
	Xenopus_laevis_NP_001082082	YLQRPSYCDAN--FALQQISEGKA--------IGRKAP--LWLRAFFQRQLFKLGCYIQKNCGKFLVVGLLIFGAFAVGLRAANLETNVEELWVEVGGRVSRELDYTRQKIGEE---AMFNPQLMIQTPLEDGA--------------NVLTTEALLQHLHSALEATKVQVYMYNKPWKLEELCFKSGELIT-EA---VYVSQIIDSMYPCLIITPLDCFWEGAKLQSG--MAYLP----GKDILQWTNFDPLELLEELKKG----------KLHIDIWEEMINKAEVGHGYMDRPCLNPSDKNCPYTAPNKNSTKPVDVSLILSGGCYGLSKKYMHWQEELIIGGT-----VKNASGQIVSALALQTMFQLMTPKQMYEHFKGHEV----VSHMNWNEDKAAAILEAWQRTYVQVVHQ----SVPQNS--SQKVLPFTTTTLDDILKSFSDVSVIRVASGYLLMLAYACLTMLRW-D----CAKSQGAVGLAGVLLVALSVAAGLGLCSLIGISFNAATTQVLPFLALGVGVDDVFLLAHAFSETGQNKRIPFEDRTGECLKRTGASVALTSISNVTAFFMAALIPIPALRAFSLQAAVVVVFNFAMVLLIFPAILSMDLYRREVRRLDIFCCFS-SPCVSR----------VIQIEPQ-AYTDNN-D---------NTRYSL-----PPTYSSH--SFAHETQITMQSTVQLRTEY-DPRTQL---YYTTAQPRSEIS--VQPAA------------------------------------------------------STPQDVSGQTPES----------------------------TSSTRDLISQFSV-HGGSMQC-----------TPDS----KWTLSSFAEKHYAPFLLKPKTKVAVILGFLALLSVSLYGTTRVRDGLDLTDIVPRETREYDFIATQFKYFSF-YHMYVVTQ-------KADY--PRAQRLL--YELHKSFVGVRYVLLEGNKQL-------PKMWLHYFRDWLQGLQDTFDHEWEAGKITRND-YRNASDDAVLAYKLLIQTGNSDK-PINL------------NQLTKQRLVDADGIIQPNA--FYIYLTAWVSNDPVAYAASQANIRPHP---PEWLH-DKADD-----RPETR-TIRA-AEPIEYVQFPFYLNGLRETSDFVEAIEKVRAICNN----------------YTSLGVSSYPNGYPFLFWEQYISLRHWLLLSISVVLACTFLVCALFLL--NPWTAG--IIVMVLALMTVELFGMMGLIGIKLSAVPVVILIASVGIGVEFTVHVALAFLTAV-GDKNRRAVLALEHMFAPVLDG-AVSTLLGVLMLAGSEFDFIVRYFFAVLAILTLLGVLNGLVLLPVLLSFFGPYPEVSPTNGGDRLEV-SQDPPPNIVRFPEHPR--------------PT--QNGSD----------SSDSEYS-----------------------SQTSVSGISEE------LHQY---------------------------NSQQ-----------------------CSAAVFPRPTVVQQNSRHNPPNQST-PP--NKEARTQQQWCS-NRNQRWD-STEGSRP-------------------PPYRPRRDAFASFTE--EHAGPSTRDRSG-HR-SHSHNMRQTAFAPGGASVPAYGQPITTVTASASVTVAVHPS
	Gallus_gallus_Ptc2_AAK97655	--EPPRSAPPR--AAAAALRKALP--------EGRGAP--LWLRARFQALLFALGCRIQRHCGKVLFVGLLLFGALAVGLRVASVETDIEHLWVEAGSRVSQELRYTKEKLGEE---SVYTSQMLIQTPKREGE--------------NILTQEALQLHLEAALAASKVQVSLYGKSWDLNKICYKSGVPII-EN---GMIERMIEKLFPCVILTPLDCFWEGAKLQGG--SAYLP----GRPDIQWSNLDPLQLMEELGQF-----------TSLEGFKELLDKAEVGQAYMERPCLDPRDPHCPSSAPNKQSQQSPDIPAELSGGCHGFSRKFMRWQEELILGGT-----TKDSQGKLLSAEALQTMFLLMSPRQLYEHFKDDYE----IHDISWSEEKAGAILEAWQRKFVELAQD----SIPPNA--TQNIHAFSTTTLNDIMKSFSDVSAIRVAGGYLLMLAYACVTMLRW-D----CSKSQGAVGLAGVLLVALSVASGLGLCSLLGISFNAATTQVLPFLALGIGVDDMFLLAHAFTETSQ--HIPFKERTGECLRRTGTSVALTSVSNMIAFFMAALVPIPALRAFSLQAAVVVVFNFAMVLFIFPAILSLDLYRREKRRLDILCCFY-SPCSSR----------VIQIQPQ-ELADAN-D---------NHAST------VPYGHP---GVATSTQ--ITTTVQAFTQC-DPSGHH---IVTVLPPTSQVC--TSPAV----------------------------------------------------LLPPADPLGSQVFTP----------------------------SSSTRDLLAQLDE-AKGGRECVP---------LPLC----RWSLSDFAREKYAPLLLQTQTKVVVVVLFLALLGLSLYGTTMVHDGLYLTDIVPRDTKAHAFISAQFKYFSF-YNMFIVTK------GGFHY--PGAQAAL--LSLHQAFSTVKYVVREGNHDL-------PKMWLHYFQDWLRGLQATFDRDWQAGRITHDS-YRNGSEDGALAYKLLIQTGNKKE-PFNF------------NQLTTRRLVDENGIIPPDT--FYICLTVWASNDPLGFAASQANFYPPP---PEWIH-DKYDT-----TG-ENLR----------------------------------------------------------------------------------------------------------------------------------------------------------------------------------------------------------------------------------------------------------------------------------------------------------------------------------------------------------------------------------------------------------------------------------------------------------------------------------------------------------------------------------------------------------------------------------
	Homo_sapiens_Ptc2_AAD25953	--LPPSYTPPA-RTAAPQILAGSL-----------KAP--LWLRAYFQGLLFSLGCGIQRHCGKVLFLGLLAFGALALGLRMAIIETNLEQLWVEVGSRVSQELHYTKEKLGEE---AAYTSQMLIQTALQEGE--------------NILTPEALGLHLQAALTASKVQVSLYGKSWDLNKICYKSGVPLI-EN---GMIERMIEKLFPCVILTPLDCFWEGAKLQGG--SAYLP----GRPDIQWTNLDPEQLLEELGPF-----------ASLEGFRELLDKAQVGQAYVGRPCLHPDDLHCPPSAPNHHSRQAPNVAHELSGGCHGFSHKFMHWQEELLLGGM-----ARDPQGELLRAEALQSTFLLMSPRQLYEHFRGDYQ----THDIGWSEEQASTVLQAWQRRFVQLAQE----ALPENA--SQQIHAFSSTTLDDILHAFSEVSAARVVGGYLLMLAYACVTMLRW-D----CAQSQGSVGLAGVLLVALAVASGLGLCALLGITFNAATTQVLPFLALGIGVDDVFLLAHAFTEALP--GTPLQERMGECLQRTGTSVVLTSINNMAAFLMAALVPIPALRAFSLQAAIVVGCTFVAVMLVFPAILSLDLRRRHCQRLDVLCCFS-SPCSAQ----------VIQILPQ-ELGDGT----------------------VPVGIAH-----------LTATVQAFTHC-EASSQH---VVTILPPQAHLVP------------------------------------------------------------PPSDPLGSELFSP----------------------------GGSTRDLLGQEEE-TRQKAACKS---------LPCA----RWNLAHFARYQFAPLLLQSHAKAIVLVLFGALLGLSLYGATLVQDGLALTDVVPRGTKEHAFLSAQLRYFSL-YEVALVTQ------GGFDY--AHSRRAL--FDLHQRFSSLKAVLPPPATQA-------PRTWLHYYRSWLQGIQAAFDQDWASGRITRHS-YRNGSEDGALAYKLLIQTGDAQE-PLDF------------GQLTTRKLVEREGLIPPEL--FYMGLTVWVSSDPLGLAASQANFYPPP---PEWLH-DKYDT-----TG-ENLRIPP-AQPLEFAQFPFLLRGLQKTADFVEAIEGARAACAE----------------AGQAGVHAYPSGSPFLFWEQYLGLRRCFLLAVCILLVCTFLVCALLLL--NPWTAG--LIVLVLAMMTVELFGIMGFLGIKLSAIPVVILVASVGIGVEFTVHVALGFLTTQ-GSRNLRAAHALEHTFAPVTDG-AISTLLGLLMLAGSHFDFIVRYFFAALTVLTLLGLLHGLVLLPVLLSILGPPPEVIQMYKESPEILSPPAPQGGGLRWGAS----------------SSLPQSFAR----------------------------------------VTTSMTVAIHP--PPL-PGAY----------------------------------------------------------IHPAPD------------------------------------------------------------------EPPWSP--------------------------------------------------------AATSSGNLSSRGP
	Drosophila_melanogaster_AAA28696_PTC1	LYIRTSWVDAQ--VALDQIDKGKA--------RGSRTA--IYLRSVFQSHLETLGSSVQKHAGKVLFVAILVLSTFCVGLKSAQIHSKVHQLWIQEGGRLEAELAYTQKTIGED---ESATHQLLIQTTHDPNA--------------SVLHPQALLAHLEVLVKATAVKVHLYDTEWGLRDMCNMPSTPSF-EG--IYYIEQILRHLIPCSIITPLDCFWEGSQLLGPESAVVIP---GLNQRLLWTTLNPASVMQYMKQKMSEE----KISFDFETVEQYMKRAAIGSGYMEKPCLNPLNPNCPDTAPNKNSTQPPDVGAILSGGCYGYAAKHMHWPEELIVGGR-----KRNRSGHLRKAQALQSVVQLMTEKEMYDQWQDNYK----VHHLGWTQEKAAEVLNAWQRNFSREVEQLLRKQSRIAT--NYDIYVFSSAALDDILAKFSHPSALSIVIGVAVTVLYAFCTLLRWRD----PVRGQSSVGVAGVLLMCFSTAAGLGLSALLGIVFNAASTQVVPFLALGLGVDHIFMLTAAYAESNR------REQTKLILKKVGPSILFSACSTAGSFFAAAFIPVPALKVFCLQAAIVMCSNLAAALLVFPAMISLDLRRRTAGRADIFCCCF-------P---------VWKEQPK---------------------------VAPPVLPLN-----------------------NNNGRG------ARHPKSCNNNR--------------------------------------------------------VPLPAQNPLLEQRADI----------------------------PGSSHSLA--------------------------------SFSLATFAFQHYTPFLMRSWVKFLTVMGFLAALISSLYASTRLQDGLDIIDLVPKDSNEHKFLDAQTRLFGF-YSMYAVTQ------GNFEY--PTQQQLL--RDYHDSFVRVPHVIKNDNGGL-------PDFWLLLFSEWLGNLQKIFDEEYRDGRLTKECWFPNASSDAILAYKLIVQTGHVDN-PVDK------------ELVLTNRLVNSDGIINQRA--FYNYLSAWATNDVFAYGASQGKLYPEP---RQYFH-QPNE---------YDLKIPK-SLPLVYAQMPFYLHGLTDTSQIKTLIGHIRDLSVK----------------YEGFGLPNYPSGIPFIFWEQYMTLRSSLAMILACVLLAALVLVSLLLL--SVWAAV--LVILSVLASLAQIFGAMTLLGIKLSAIPAVILILSVGMMLCFNVLISLGFMTSV-GNRQRRVQLSMQMSLGPLVHG-MLTSGVAVFMLSTSPFEFVIRHFCWLLLVVLCVGACNSLLVFPILLSMVGPEAELVPLEHPDRISTPSPLPVRSSKRSG------------------KSYVVQGSRSSRGSCQKSHHHHHKDL-----------------------NDPSLTTITEE------PQSW---------------------------KSSN-------------------------SSIQMPNDWTYQPREQRPASYAA-PPPAYHKAAAQ--------QHHQH-QGPPTTP-------------------PP-----------------PFPTAY---------PPELQSIVVQPEVTVETTHSDSNTTKVTATANIKVELAMP
	Ciona_intestinalis_XP_009858682	LLTRPSWCDAR--FALSRLDQDKA--------TGNRYA--LKLRSFLHRVLFKFGCFIQRNAAYVLIIGILALAGCCICLKFAHMETDISKLWVETGGKLEDELKYTASQSSSGSESSGFTLQMMMQA----GE--------------DITDLDSLKLHLDAAIAATKVTVVMYNQTWSFNDVCYKQAIPGD-EDSSGSFILSTLERVFPCFIIGPLDCFWEGSKLLGPTPPIYLG---PTMSDITWKSMNPLGLINTFREALSES----SIAPELNEYYELMLQAGITNGYTDRWCLDPMDDECPETAPNYHSKELPDVKSILKAGCSGFATKVMQWPLDLIVGGI-----KYNGTGAIDSAQGLQTLFQLMGSTNMYNFHNSI------KGGPTWSLQKAEAVLLAWQRKFADTLFA----IKSKKV--EDKIYAFTGATATDILNEFSNMSTMRVVGGYLLMIGYACLSLMR-SK----ASRSQGLVGILGVVLVALSVAGGLGICSAIGISFNAASTQVLPFLMLGLGVDDMFLMAHHFGEIAVLSYIPFSERTGECLKRVGVSVCLTSVAILSGFLFSLIIPMPALRAFGLQAAVVTVFNLFSVLVIFPSILSLDLQRRRNNKLDIFFCFD-SKGVND----------VVDISAQ-SNAARH------------QQQCPA--HHPPVYNCS--PLPGSTLPVVEGTEATITMHHTVQAYSNRSFVTVLGPVTETAVATDPPAPSTGTPPYTETPRTPPPQYTSKVDETLSQKVTPISNRPRVAFVNTNE--SSVPYTTRTPVGQRSAYSVTPVSGRTSRRSNGSNPPTNLTTPMESVRSSTHSLVPNRRRRANSGFLCWPNRAVRSGSVYACLATLPSLTLSQLGERYYAPFLLRNPVRITVLVLFAGILGVSIYGTTVVKDGLDLGDVLPRGTREHDAIVVQTTYFSF-FNMYVVTK-------NFDY--ASQQQNL--FDLHSKVGNISYVMRQTDGTV-------TKFWLQYMRDWLLDLQDNFDEAWRLGHVNASTWMAQASDKTVLAYKLLLQTGRAEE-PTDPGRIGCPNNMVSCDRVGRIRLVSDDGLIPEDA--FYNYLSAWVGNDPLSYAAAQASITPAP---VSWKH--KRD---------LNMIIPR-SQSLTFAQMPFYLNGLQENEDFVSVIKSVRSVCETM---------------AATTEVSSYPSGYPFTFWQQYIDLRYWLFVSLGCVIAAVFVVLSIVLF--NPWAAA--IMALFLAMIATELLGFMGAAGVKLSAVPAVILVASIGLGVEFTVHITFAFITSC-GSRKERVVHSIGHMTGPVVDG-AVSTLLGVVMLAGSEFDFIIKYFFQVLGILILLGVLNGLVLLPVVLSFIGPPPEVTPIGGGGRLKTPTPPPSPPPVEPECRCH------FRSRYRNSNNSSNYRCHSHRC-CQHYQHYNHGLQRT--------------------CSHRSGVQVRRECGPGCRPAPYR------------------------GGPTHDPQWHGSCRSTT-----------MRSSIRQTHPHAVPQSSRYEDHGRTY------------VY----PRGEYVV-YSTGNTPPN------EQAHEYHCETEPSTRLSFQ---------PIHTPSNEGATF--KGK-----SSNSVGGVPNV---AEGPIATVSTTSSVTVKFPST
	Tribolium_castaneum_NP_001127849	LYTRPGWVDAA--VALDQLDQGKA--------SGDRGI--LWVRGRIQRQLRSLGRILDTHAGKFLFVSVLAIATFSVGLKSMAFHSDIELLWAEPSTGAE--------ATPQE---MLSTHQMIVQTAVEPDI--------------DLLHPHGLLEHLALLQKATQVTITMFDITWRLKDFCQAPSIPNF-DA---HFIEQIFENMMPCSIITALDCFWEGSKLLGPDYPVHIP--YGIGKHIKWTNLNPSQLVSELKQKES--------QFDYHSLEDYFKRAGITSGYQEKPCLNPRDPECPVTAPNYNSSQNLDIGAELTSGCYGFAAKYMHWPEDLIVGGA-----NKNKSGHIKQAKALQTVVQLMGEHELFEFWSGHYK----VHHIGWNQEKATTVLNAWQKKFAQEVDR----LTKSKKSSNYIFVTFSTANLNKMLKEASKTDVVKLGVVLGVAAVYGWV--------------AQSGLAALGVLVLASSAAAALGVCSLIGLPINLLSTHVLPFVTVGLAMREMFLILSTHMRNLS---------PPEVLQRTGPSIISAALVNSAAFLAAAVLPVPALRVFCLQCAVLVIFHGAALLIVFPSLLALE---QRCRKTDVPCFRN-ETKSK-----------------------------------------------PPTNNNND----------------------PEHGEN---------------------------------------------------------------------------------------------------------------------------LLTA-------EVICQQK----------------KSLLTWLVNRYFTSVLVKPFVKVVLCLTYAVLIIFCVFNGLKLEFDVRLSTFLPKNTQEYKYLEAQNKFFGF-YNFYLVTT-------ELEY--PLSQPLL--YEYHSSLTNVPHVLKDSNGGLNM-----NDFWLANFRDFLLDLQQEFDLNRKNNFLNSEKWFPNATEKAVLAFKLLAQTGIVEF-PVDK------------SQIFKKQLVD-KGIIDPKA--FYNYLSVWNSNDQMSYSSSQANLTPKP---CQHYS-SKAE---------FDLKIPK-SRPLVYTQMPFYLKNLKSTGKIIETLKQIKQISEE----------------YNQRGLKNYPIGLIFAYFNQFLLLDRLLAAQLVLTLLAAVLVACVLVQWTKLWCSVFSIIICMLLMCLVNVNALSGTIG------ALHFIIVSRNI-----FLILTGFLSAL-GNCERRLKMSLELYAEPILKG-DFGLFVCVSVLVTSQFEFIQCHFFTALLVSLCSSTINSLVFFPILLLLAGPRAELYQLEHTDRIATPTPPPPPPPPIRT------------------PTYSKPSRR----------NTSVKAT-----------------------REPSLTTITEE-------------------------------------SCNQ--------------------------SIIVEPQVTVEYSS------------------------------------------------------------PE-------------------------------------SSSSGP-----------YTTKVTATANIKVELVAP
	Hypsibius_exemplaris_OQV16996	EDFKQEDVDPA--VALRLIAKGKA--------TGNRPA--LWTRSVIQGYFFRLGQFIHRHAGKVLVAGLILLCVCCLGLRNIQFETRLEKLWIEAGGRLTSELEYIQKIHGTE---PGASPLILLQTPEKSSSNN---SSSSS----SLLTHKAFLLHLKAALVATEVEVEIFKTTWTLKDICHRVNFPNF-DE-TVPAISPALDQLYPCSIISPLDCFWEGAKLLDPQNPVVIP---GYHERLMWTNFDPQNLIAALRRDPDAWPDEDRVSYNAEPFITFLNKMDVRAGYVGRPCLNVEDVDCPEKAPNKKSGDLPNISEIVSRGCAGISHKYMKWNEELIFGEI-----KKNRSQQIFSASAMQTIFHISSANALYERLKSHMKTSEDVIDTEWTEEAAAHVIDMWQTRYAAEVAKA---LRSDEA--RETITVYNANNLQSIVASFSEFSVVRLSVGFSCVIAYVCFALKRWSD----PVNSYSGLGIAGTFLSGLCVAAGISLSAFLRMDFNALSTQVVPFLALGLNVFYVVQLVQTLSNLVDE-EVATDDLTGECLKQHGLSTVVSTMAVSAAFFAGYAIPIPALRTFSLQMGILTSLSCPAMLILFPAIVSLDQRRRFARRLDLFCCYG-RPNPLP----------AMQYSQA-----------------AVVTIGG-----PRARALRKSCCASPARHGRRTAQSCTSAA-CRMGQP-----MKLGPLDQRL-------------------------------------------------------------MESGMLPHGIRDL----------------------------SGSTNSIFRA-----DAPTCCND-------VQATCE----TIHVSQWFLRIYLRLIVSSYAKLFVMLAFALVLGGSTWGMTKVEEGLDMTEFIPKDTPEHRYLEVSSKSFAW-YSMSAVTK------GGFEY--QNHQQLL--HDFHHAFQRIDQVVKDEKGGL-------PSYWLGRMREWLSELDATFDKEYANGCFTSDGWNSNASSDAILAFKLRSQTGRDDNHETDN------------SQVVRSRLVDRRGIINQKT--FYHLLSAWAGNDELAYASTLAMLHPEP---KKWIH-DHGD---------VRPRIER-SQPLDFAQFHFDLRGLRTTREMLKVVDQVRGISGN----------------FAKQGLPNFPSGVVFSFWEQYVHLKYHLLVAMIILLIGFFVILSIALM--NLWASA--LIVLMTVILLVEMTGLIGVIGIKLNAILAVILVLATGIGLKFSLRICMVFVMGM-GCKNRRVQHSLLMSVWPVTHA-AGSMLIGVAMLAFSGFDFVFRYFFLVLTGLIMLTVLNTLVFLPVLLSLLGPVADLIPNDDPDRVPALTPEPQLSRAMLV------------------RNCQRTGRIGA--------------------------------------SMVSLSTISEE----------D------------------------SISCQQ---------------------------IFLEPQITVETTTSFPA-----------NVNGT------PFNSNGPCDEKGSTDA---------------------------------------------------------SSTAS----------LVSTFTVSTRAKVKVEMHRP

;
end;
begin MrBayes;
	prset aamodelpr = fixed(lg);
	lset rates=invgamma;
	mcmcp samplefreq=100 printfreq=1000;
	mcmcp nruns=4 stoprule=YES burninfrac=0.25;
	mcmcp stopval=0.001 minpartfreq=0.05;
	mcmcp mcmcdiagn=YES diagnfreq=5000;
	mcmc nchains = 4 ngen = 1500000 append=YES;
end;
