# Supplementary material for: Gotta Go Slow: Two Evolutionarily Distinct Annelids Retain a Common Hedgehog Pathway Composition, Outlining Its Pan-Bilaterian Core
Source: Int J Mol Sci. 2022 Nov 18;23(22):14312. doi: 10.3390/ijms232214312 (PMC9695228; doi:10.3390/ijms232214312)
Supplement: Supplementary file 1 [file ijms-23-14312-s001.zip › File_S5_Smo_nexus_alignment.txt]

#NEXUS
begin taxa;
	dimensions ntax=24;
	taxlabels
	FRIZ2_DROME
	FZD2_MOUSE
	Branchiostoma_lanceolatum_CAH1248398
	Danio_rerio_AAK37404
	Gallus_gallus_XP_015143674
	Mus_musculus_ACP30472
	Xenopus_laevis_AAK15464
	Capitella_teleta_ELT97156
	Novocrania_anomala_ALS19773
	Terebratalia_transversa_ALS19764
	Owenia_fusiformis_CAH1773640
	Crassostrea_gigas_XP_011413301
	Lottia_gigantea_XP_009064048
	Mytilus_edulis_CAG2254965
	PeleSmo_final_cut
	Pdum_DN91821_c3_g1
	Strongylocentrotus_purpuratus_SPU_004340
	Ciona_intestinalis_BAE06698
	Priapulus_caudatus_XP_014666321
	Daphnia_pulicaria_XP_046652922
	Nematostella_vectensis_XP_048590446
	Drosophila_melanogaster_NP523443
	Tribolium_castaneum_EFA09161
	Hypsibius_exemplaris_OQV22299
;
end;

begin characters;
	dimensions nchar=1067;
	format datatype=protein missing=? gap=-;
	matrix
	FRIZ2_DROME	HGMGGMGMGGH-GLDASPAPGYGVPVIPKDPNLRCEEIT---IP-----MCRGIG------YNMTSFPNEMNHETQDEAGLEVHQFWPLVEI-KCSPDLKFFLCSMYTPICLEDYH---------------KPLPVCRSVCERARSGC--APIMQQYSFEWPERMA-C----EHLPLHGDPDNLCMEQPSYTEAGSGGSSGGSGGSGSGSGSGGKRKQGGSGSGGSGAGGSSGSTSTKPCRGRNSKNCQNPQGEKASGKECSCSCRSPLIFLGKEQLLQQQSQMPMMHHPHHWYMNLTVQRIAGVPNCGIPCK------GPFFSNDEKDFAGLWIALWSGLCFCSTLMTLTTFI----IDTER-FKYPERPIVFLSACYFMVAVGYLSRN-FLQ-NEEIAC------DGLLLRES----STGPHS-CTLVFLLTYFFGMASSIWWVILSFTWFLA--AGL---------------------KWGNEAITKHSQYFHLAAWLIPTVQSVAVLLLSAVDGDPILGICYVGNLNPDHLKTFVLAPLFVYLVIGTTFLMAGFVSLFRIRSVIKQQGGVG-AGVKADKLEKLMIRIGIFSVLYTVPATIVIGCYLYEAAYFEDWIKAL-----------------------------------ACPCAQVKGPGKKPLYSVLMLKYFMALAVGITSGVWIWSGKTLESWRRFWRRLLG-APDRTGANQALIK-QRPPIPHPYAGSGMGMP-------VGSAAGSLLA-----TPY---------------TQAGGAS--VASTS-HHHLH-HHVLKQPAAS---------------------------------------------------------------------------------------------------------------------------------------------------------------------------------------------------------------------------------------------------------HV
	FZD2_MOUSE	HGEKGISIPDH---------------------GFCQPIS---IP-----LCTDIA------YNQTIMPNLLGHTNQEDAGLEVHQFYPLVKV-QCSPELRFFLCSMYAPVC-TVLE---------------QAIPPCRSICERARQGC--EALMNKFGFQWPERLR-C----EHFPRHG-AEQIC-VGQNHSEDGAPALLTTAPPSGLQPGAGGT-------PGGPGGGGSPPRYAT----------LEHPFH-----------CPRVLK---------------VPSYLSYKF--------LGERDCAAPCEPARPDGSMFFSQEETRFARLWILTWSVLCCASTFFTVTTYL----VDMQR-FRYPERPIIFLSGCYTMVSVAYIAGF-VLQER--VVCNERFSEDGYRTVVQ----GTKKEG-CTILFMMLYFFSMASSIWWVILSLTWFLA--AGM---------------------KWGHEAIEANSQYFHLAAWAVPAVKTITILAMGQIDGDLLSGVCFVGLNSLDPLRGFVLAPLFVYLFIGTSFLLAGFVSLFRIRTIMKH------DGTKTEKLERLMVRIGVFSVLYTVPATIVIACYFYEQAFREHWERSWVSQ-HCKSL--------------------------AIPCPAHYTPRMSPDFTVYMIKYLMTLIVGITSGFWIWSGKTLHSWRKFYTRLTN--------------------------------------S-----------RHGETTV---------------------------------------------------------------------------------------------------------------------------------------------------------------------------------------------------------------------------------------------------------------------------------------------------------
	Branchiostoma_lanceolatum_CAH1248398	TRATATTLNY--RDAQNPCK----------KRAKCELLE---YS-----SCLGSTLT----YQFTSTTLANDSTNQGEAHGKLVLWTGLKNVPRCWEVIQPLLCSVYMPKC-ENGY---------------VELP-SYEMCAVTRGPC--KIVEEEQ--GWPAFLQ-CQDH-NQYISG------C-ENE---------------VKKIKFNVTGG-------------------------------------------------CERPLV---------------ETDNEKSFY--------EGVEGCGIQCQ------NPLFTDAEHERIHKFIAGFGAVTVVFTFFTLATFL----VDWKNSSRYPALILFYINGCFFVGSIGWLAQF-SEGARDDIVCR----SDGTMRIAEPS--DGQNLS-CVVVFFLVYYFMMAGVTWFVMLAFAWHKS-FRAL---------------------GSCKDALSGKTSYFHLISWSVPLVLSVMIIAMRQVDGDSLSGICFVGYQNHEYRAGFLLAPVAVVLASGLWFLGNGMFTLVKLQM---DNPDIL-SSRASTKIKETIVRLGIFAFLALGFVFITFACHVYEFSNHAEWEQSFRDYIRCEANVTIAEQLSNQP---------------IPEC----SMKSRPSLIIMEIHLFAFFGAGITMSTWVWTKATIATWKRFWKRITG-KAGD---EPRRLH-KTRMIAKAFARRRELQD----GDQAERLSYSFQTVSHD-DPV-GI-NLNLDKEEDQEEPSDSNE--KPQNF-AKAVP-KLVARRGAIV------------------------PRMPQALADGAA-----------------AQTTVTADVEPG-----QQTRK----------------------------LDRF----------------------SRRKHQKRHKKYRQ------EVQDVRARQPSRISEADL-EADEDGMQPPNVPISNSEKCSSSDEVSDSGRATAVTRREAAIPEEDDEGTSCNETSEGASFTEASEETSNRGVTPPNNSQCTE
	Danio_rerio_AAK37404	ARAVILHPNE--TIFNDFCK----------KSTTCEVLK---YN-----TCLGSPLP----YTHTSLILAEDSETQEEAFEKLAMWSGLRNAPRCWAVIQPLLCAVYMPKC-ENGK---------------VELP-SQHLCQATRNPC--SIVERER--GWPNFLK-CENK-EQFPKG------C-QNE---------------VQKLKFNTSGQ-------------------------------------------------CEAPLV---------------KTDIQASWY--------KDVEGCGIQCD------NPLFTEDEHSDMHSYIAVFGTITLLCTFLHLATFL----ADWKNSNRYPAVILFYVNACFFIGSIGWLAQF-MDGARNEIVCK----SDNTMRLGEPS--STETLS-CVIIFVIVYYSLMSGVIWFVMLTYAWHTS-FKAL---------------------GTTHQPLSGKTSYFHLVTWSIPFILTVAILANSQVDADSVSGICFVGYRYYEYRAGFVLAPIGFVLVIGGYFLIRGVMTLFSIKS---NHPGLL-SEKAASKINETMLRLGIFGFLAFGFVLITFGCHFYDFFNQAEWERSFREYVLCEANVTIAHQT-NKP---------------IPEC----AIKNRPSLLVGKINLFSMFGTGIAMSTWVWTKATILIWKRTWFRIIG-RSDD---EPKRIK-KSKMIAKAFSKRKELQK-----DPEKELSFSMHTVSHE-GPVAGI-NFDL-------NEP-SIE--MSSAW-AQHVT-KMVARRGAIL------------------------PQDISVTPTGTP---------IPPPEERNKLWMVEAEISPE--------------------------------------------------------------------MMKRKKKKKK------RRKEVRPAGPA-ADEGNPAYHRREF-GPSAVP-----------------------------------------------------RLPKLPGHRSLVANLWE
	Gallus_gallus_XP_015143674	RRCPAAPLNAS-AAPPERCR----------RPAACERLR---FG-----SCLGSALP----YAHTSTLLAADSGSQEEAHGKLLLWSGLRNAPRCWDVIQPLLCAVYMPKC-EDGQ---------------VELP-SQTLCQATRAPC--TIVERER--GWPDFLK-C-TP-DRFPEG------C-PNE---------------VQNIKFNSSGQ-------------------------------------------------CEAPLV---------------RTDNPKSWY--------EDVEGCGIQCQ------NPLFTETEHREMHVYIAAFSSVTIFCTFFTLATFV----ADWRNSNRYPAVILFYVNACFFVGSIGWLAQF-MDGARDEIVCR----ADGTMRLGEPT--SNETLS-CVIIFVIVYYSLMSGVIWFVMLTYAWHTS-FKAL---------------------GTTYQPLLGKTSYFHLITWSIPFVLTVAILAVAQVDGDSVSGICFVGYKNYRYRAGFVLAPIGLVLIVGGYFLIRGVMTLFSIKS---NHPGLL-SEKAASKINETMLRLGIFGFLAFGFVFITFGCHFYDFFNQAEWERSFREYVLCEANVTIATQT-NKP---------------IPEC----EIKNRPSLLVEKINLFAMFGTGISMSTWVWTKATLLIWKRTWCRLTG-QSDD---QPKRIK-KSKMIAKAFSKRKELLR-----DPGRELSFSMHTVSHD-GPVAGL-AFDI-------NEP-SAD--VSSAW-AQHVT-KMVARRGAIL------------------------PQDVSVTPVATP---------VP-PEERSNLWVVEADVSPE--------------------------------------------------------------------LQKRSRKKKR------RKKKKEEVCPE--RRAGL--SVAPL-TPSSVP-----------------------------------------------------RLPRLPQQPCLVAIPRH
	Mus_musculus_ACP30472	RRDVPVTSPP--PPLLSHCG----------RAAHCEPLR---YN-----VCLGSALP----YGATTTLLAGDSDSQEEAHGKLVLWSGLRNAPRCWAVIQPLLCAVYMPKC-ENDR---------------VELP-SRTLCQATRGPC--AIVERER--GWPDFLR-C-TP-DHFPEG------C-PNE---------------VQNIKFNSSGQ-------------------------------------------------CEAPLV---------------RTDNPKSWY--------EDVEGCGIQCQ------NPLFTEAEHQDMHSYIAAFGAVTGLCTLFTLATFV----ADWRNSNRYPAVILFYVNACFFVGSIGWLAQF-MDGARREIVCR----ADGTMRFGEPT--SSETLS-CVIIFVIVYYALMAGVVWFVVLTYAWHTS-FKAL---------------------GTTYQPLSGKTSYFHLLTWSLPFVLTVAILAVAQVDGDSVSGICFVGYKNYRYRAGFVLAPIGLVLIVGGYFLIRGVMTLFSIKS---NHPGLL-SEKAASKINETMLRLGIFGFLAFGFVLITFSCHFYDFFNQAEWERSFRDYVLCQANVTIGLPT-KKP---------------IPDC----EIKNRPSLLVEKINLFAMFGTGIAMSTWVWTKATLLIWRRTWCRLTG-HSDD---EPKRIK-KSKMIAKAFSKRRELLQ-----NPGQELSFSMHTVSHD-GPVAGL-AFDL-------NEP-SAD--VSSAW-AQHVT-KMVARRGAIL------------------------PQDVSVTPVATP---------VP-PEEQANMWLVEAEISPE--------------------------------------------------------------------LEKRLGRKKK------RRKRKKEVCPL--RPAPELHHSAPVPATSAVP-----------------------------------------------------RLPQLPRQKCLVAANAW
	Xenopus_laevis_AAK15464	CTSGGVQINE--TFYMDKCK----------KTTTCEPLK---YN-----ICLGSVLP----YALTSTVLAEDSSSQDEVHDKLSLWSGLRNAPRCWDAIRPLLCAVYMPKC-EGGK---------------VELP-SQGLCQTTRVPC--AIVARER--GWPDFLK-C-TT-DYFPEG------C-PNE---------------VQNIKFNSSGQ-------------------------------------------------CEAPLV---------------RTDNPKSWY--------EDVEGCGIQCQ------NPLFTNKEHREMHIYIAIFSSVTIFCTFFTLATFL----ADWKNSNRYPAVILFYVNACFFVGSIGWLAQF-MDGARDEIVCR----GDGTMRLGEPT--SNETLS-CVIIFIIVYYSMMSGVIWFVMLTYAWHTS-FKAL---------------------GTTHQPLSGKTSYFHLITWSIPFVLTVAILAVAQVDGDSVSGICFVGYKNYHYRAGFVLAPIGLVLIGGGYFLIRGVMTLFSIKS---NHPGLL-SEKAASKINETMLRLGIFGFLAFGFVLITFGCHFYDFFNQAEWERSFREYVLCEANVTIAEQT-NKP---------------IPEC----YIKNRPSLLVEKINLFAMFGTGISMSTWVWTKATIIIWKRAWCRILG-RSDD---EPKRIK-KSKMIAKAFSKRKELLN-----NPEKELSFSLHSVSHE-GPVAGL-NFDM-------NEP-SAD--MSSAW-AQHVT-KMVARRGAIL------------------------PQDVSVTPVATP---------VP-PEER-DQWFIEGDIPQG--------------------------------------------------------------------MVKKMSKKKK------RRK-KKEIQPLEAKTVKEHFHSR---ANTAVP-----------------------------------------------------RLPKLPLKTGLVTRSKP
	Capitella_teleta_ELT97156	MLLALAPSSAE-DEPRPECL---------QEVEHCDPIP--KPA-----LCLGVSLP----YSHTSAILAEDSSNVTDALQKLNLWTGLRNVPKCWEVVQPLLCSVYLPKC-IENSNK-----------SVVYLP-PKEFCDITRGPC--KIVESY---GWPAFLN-C-NQ-SHFISR------C-TSTV--------------MKGLSFNTTGT-------------------------------------------------CEAPLV---------------ATENRNSWY--------KDVDGCGVQCK------NPLFTDQEHRQMHIFIAVCGSLCLASTLFTLLTFI----IDWKNSSRYPALILFFINGCFFIGSIGWMAQF-VPGTRDDIVCR----SDGTMRVAEPQLGSGESAS-CSVVFFVVYFFMIAGCIWFVILSYCWHLL-FSNM---------------------RSPIKYIEAKRGTFHMFAWSLPLVLTIVCLALTQIDGDSMTGICFVGGIKHGYRAGFVLAPISLVIVIGLVFLTSGLVKLIRMKV---GSPGVI-SDKASAKITDTIIRLGVFAVMALLFVIITFGVHLYIFTNEKRWLKSFEEYIFCEANVTDVM---MSR---------------SSPC----VMDARPSLIAMQMHVMAYFGTGVVMSLWVWNRNTLRTWKKFLRKCWG-LPDDT--EPMKVK-KHQVIAQAFSKRGEMNQ--------GRLSLSFQS-MHD-DPL-GM-RFDL-------NSVSSRE--VSSVW-AAAIP-RLIQRRGGV------------------------------------------------------------------------------------------------------------------------------------------------------------------------------------------------------------------------------------------------------------
	Novocrania_anomala_ALS19773	TATCQGSLSS--TAPPGVCT----------APASCEPLQ---YS-----TCLGISLP----YSHTSLLLANDSTNQTTVQEKLTLWSGLKNVPKCWEVIQPLLCAVYMPRC-NGSTNE-------------IDLP-SKEMCDITRNPC--RIVETSD-YGWPDFLK-C-DE-EHFRPE------C-NKNP--------------VSKLSFNTTSQ-------------------------------------------------CQPPLV---------------KTINKESFY--------EGVEGCGLQCQ------NPLFTAEEHDSVHTFVAVVGAICLICTLFTMLTFI----IDWKGANRYPSLILFFINASFFLGSIGWLAQF-SPGARDDIVCR----ADGTLRMGEPKIGSGETAS-CTIVFVIVYFPMMASIVWFVILSYSWHLS-FKAL---------------------GTPRDAIEGKIAYFHLVAWCLPLVLTIGCLALSEIDGDSVSGICFVGYVNHWVRGVFVLLPVGLVIIIGLVFLVMGLITLINLRK---DSPGVV-SDKATAKIRETIFRIGIFAAIALIFVIVTFAVHLYIFSKETEWTEAFKEYAICQATSTL-----GGG---------------TKKC----ELTIRPSIVAMEIHIFAYFGTGIAMSSWVWNKTSLDAWKKFFRKLLR-MPDN---KPVKLK-KHRMIAQAFAKRHQMNN--------GRVSFSFCS-THD-DPL-GM-KFDL-------NSVTSQD--MSSAW-MEAVP-RLVRRRGGMI------------------------HPTAGTLRRYSD---SDIQSLKS----R--RLSLESQSSMK-----QPI--------------------------------------------------------GNGNGKKKKKKKRG---------RRNRVAPVILQGSFD----RRGSDGQDLP------------------------------------------------GMCSRNERRRASDTSILTHASA
	Terebratalia_transversa_ALS19764	IVFQLTTINCQ-TQAPNQCK----------VKASCEPLQ---YS-----ECFGISLS----YTQTSLIFANDSRNQSQANENLKLWSGLKAVPACWSVIQPLLCAIYMPRC-NDSY---------------VDVP-SKELCSLTRGPC--RIVDKTQ--GWPPFLQ-C-DH-DHYVEK------C-KNV---------------FDQAKFNVSSS------------------------------------------------VCESPLV---------------STTNEASWY--------EDVDGCGIQCH------NPIFSEDEHNQVHIFVAIVGAICLTCTLFTLLTFIVDFYIDWRNATRYPALIIFFINICFFVGSIGWLAQF-SPGARDDITCK----RDGTMRRSEPQIGSGETLS-CTIIFILVYYSMMAAVSWFAVLAYSWHLY-FRAI---------------------GSPGNSMEGKVAYFHMFAWVMPLVLTIICLAISEVDGDSLSGICFVGYFNHVARGLLLLGPIAVVIIVGLFFLIKGLRTLLIMRR---ESALILKSDRASAKIRETILRIGIFAVLAMILLVVTFIVHLYIFAMENEWKRSFEQHLVCQTNTRLGQS--------------------SQDC----TMDSRPSIVAIQAHIFAYFAAGIAMSSWVWNKSTADVWRRFYKRIFN-IPEN---KPIKLR-KHKMIAQAFAKRHQPLN-------NGRMSISFCS-THD-DPL-GM-KFDLN------NSVESNE--MSSAW-VQAMP-KLVRRRGGMA------------------------HPMAGTNRRYSD---SDIQSVKS-FTHR--RVSVESQRSMI-----EAE--------------------------------------------------------LEARHKKKKLKKKH------HRSKKGKILPIMPPETGS----RRGSQTSR-----------------------------------------------------RGSYPRRASDTSLISRASA
	Owenia_fusiformis_CAH1773640	VLLTLFSCCY--GNLNSNCQ---------GNTTSCEPLE---YF-----TCLGIALP----YESTSLQFANDSNSQKEVQEKLTLWSGLQNVPQCWAVIQPVLCAVYMPKC-NGTT---------------VEMP-SQEMCEKIQEPC--KIVESTR--GWPSFLR-C-NA-PHFVEN------CATSNP--------------ASKLQFNTSAT-------------------------------------------------CEKPLV---------------KTSNPDSYY--------EDVAGCGIQCE------NPLFTTDEHTSTHIFIAVAATLCVLCTLFALVTFL----IDWKNAHKYPAMILFFINACFFIGSIGWLAQF-MPGAREDIVCR----ADGTMRIHEPQIGSGESAS-CAVIFIIVYFTLMAGIAWFVILAFCWHLT-FKAL---------------------GTPQDVMEGKISYFHIAAWSFPLVLTIICMATSQVDGDSLSGICLVGNLDHKARAGLVLAPVGIVIIIGGIFMSSGLHALCKLRR---ESPGFI-SDRATTKIRNTILRLGLFGGFALSFVVITFVVHVYIFVNAAEWEQSFKDYVICEANVVVAKAV-SNT---------------TMTC----SISSRPSLVAVQMNIFAYFGAGIVMSSWVWTKPTLEAWKRFLGKCFR-ITSN---KPVKLK-KHKMVAQAFAQRREMNN--------GRLSISFHS-THD-DPM-GM-KFDL-------NSVTSHD--MSSAF-HANLH-KLVRRRGGMI------------------------HPVAGTLRRYSD---SDVQSLKS-FSQQ-LQARVEQQQEMQ-----QQQ----------------------------------------------------------EDSNKRKKKKK-------KKRGKGRVAPLQIPESFL---AAHGGLIHSRR---------------------------------------------------RGSNGRRGSNTSVLTNQSA
	Crassostrea_gigas_XP_011413301	GIVLLLLLTL--RVANSTCIK--------KQVTSCISLP---SNP----TCLGASLSSVSGFTHTSTVFANDSLTLDEVTEKLKLWSGLKAAPKCWEVIQPFLCSVYMPRC-NSTDLT-------------VERP-SRELCLKTRTPC--DIVRKIS--GWPFFLD-C-NQLDIFSAN------C-TENSY------------EKKEISFDTTSR-------------------------------------------------CNSPLV---------------KTDNVKSWY--------SEVEGCGVQCQ------NPLFTEKEHEEVHIIIAVFGSLCLVCTLFTMLTFI----IDWKTASRYPALILFFINACFFLGSIGWMAQF-SGNARTDIVCK----TDGTVRKGEPELGNGETAS-CTIVFILVYYFMMAGCVWFVMLAFAWYLT-FRAL---------------------GTQRDDLKNKTSYFHIASWCVPLVLTIVCLSVSEIDGDSLSGICFVGVFNNGYRGGFVLAPIGLMLVIGLGYLILVLKTLIKLKK---ESPDYI-SIKALSKIKETIIRLGIFTLLDFLFVVITFAVHVYIFVNEQSWSDSFKEYVYCQGNATAIQSVYNDS---------------SVAC----ELSSRPSVVAYGFHILAFFGAGITMSSWSWTKASLLAWERFLRKVFR-KPSN---RPVKLK-KHKVIAKAFEKRKELNN--------GRLSISFAS-THE-DPL-GM-KFDL-------NSVSSNN-SMSSDF-RAAMP-KLVKRRGGMM------------------------HPTAGTLRKYSD---SDIGSVVSRMASR--RHSIDSQISAA-----QGQFR----------------------------VSDE-EMEMEEVEYVK----------TRSNRNKAKKKKKI------RKMKRNRILPVLGPISNAMSSAAYGG---------------------------------------------------------RRRHSRRGSGNSLSSRASA
	Lottia_gigantea_XP_009064048	SIMAKIQLSL--AEENDKCY---------NQNETCIPLT---TN-----MCLGATLP----IKFTSLTFAADSSSLDEVYEKLRLWSGLQNAPQCWQVIQPFLCSVYLPKC-DNETGK-------------TELP-SRELCERTREPC--QIVKSFHDGSWPEFLR-C-DQ-PQFVSG------C-KIDT--------------YEKLAFNTSAK-------------------------------------------------CEHPLI---------------LTENKDSWF--------TDVPGCGIPCQ------NLLFTKEEHDEVHIFIGVFGSICLVCTLFTVLTFL----IDWKNASRYPALILFYINACFFIGSIGWLAQF-AGDARTDIVCR----SDGTARQGEPQIGSGETAS-CTIIFLMVYYTMMAGVMWFVMLAYSWHLT-FKAL---------------------GTPKDSLSSKTAYFHLISWLLPLVLSIICLAMTEIDGDSLSGICFVGYMKHGVRAGFVLTPIALVLVTGLFFLISGLVTLIKIRK---AAPIFL-NAKATSKLRETIYRLGTFSCLSLLFVLVTLSVHIYTFANEHLWRESFSQYYKCKANVTITQT--NST---------------SDVC----HIENQPSIVAMEIHIFAFFGAGIVMSSWSWNKATLNSWERFLRMVFH-KPSN---KPVKLK-KHKMIAQAFEKRKNINN--------SRMSISFHS-THD-DPL-GM-KFDF-------SSAMSRD--MSTNF-QQAMP-KLIRRRGGLI-----------------------------------------------------------------------------------------------------------------------------------------------------------------------------------------------------------------------------------------------------------
	Mytilus_edulis_CAG2254965	EAALLLLIVD--ISSSQTCY----------KNATCQSLG--TTT-----TCLGVTLT----FTNTSLEFI-DSSTLSSVNEKLKLWEGLKYVPECWSLVQPFLCSVYLPKC-DGGQ---------------VELP-SKELCKKIKSPC--KIVEIYH-GAWPDFLD-C-DE-SHFETG------C-PSQA--------------YDSLDFNTEGS-------------------------------------------------CISPLV---------------RTEDPESWY--------DYAEGCGVQCQ------NPLYTDSEHDQVHAIIAVFGSICLVCTLFTVLTFL----IDWKNSKKYPALILFFINICFFLSSIGWMAQF-SGGARTDIVCK----SDGTIREGGPL--TGETAS-CTFVFILVYYFFMAGAVWFVMLAYAWHLT-FKAL---------------------GTPRDDLSNKTSYFHLASWSIPLVLTIVSLAVSEIDGDSVSGICMIGYQNKGYRAGFLLVPIILVLILGMIFLVKAFKTLWALKV---DTPDFI-SDKAKAKIKETIYRLAIFTALACVFVVITFSVHLYTFTNETEWEKHLKDYIFCQANVTVTTSVYNTS---------------NRVC----SLGDRPSVAAVNFHILAFFGAGILMSSWSWTKASLLSWERFVRKIFN-RPSS---KPVKLK-KHKMIARAFERRKDINN--------GRLSISFGS-THD-DPL-GM-KFDL-------NSVSSHE--MSSTF-ANAMP-KLVRRRGGMFAPTAGTNRRYSDSGKLVRRRGGMFAPTAGTNRRYSD---SDVGSIASKMASR--RQSLDSQLSEA-----QGQFQ----------------------------YSDDEDADQEYVDLPNMIGGVGGAGVGDGRGKRRRKRKKK------RKSHKNRVLPVLNPVTREMAAAAYGG---------------------------------------------------------RRRGKRRSSKSSLGSRASA
	PeleSmo_final_cut	SINANGLPQP--STASSRCS---------MEVDKCEPLINGNRT-----MCFGAKLP----YSHTSLALTTDSANQTKAFENLALWEGLMNVPKCWEVVQPFLCATYLPKC-ETKTSKGTGPNGTDETTSWISLI-GKELCERTREPC--KIVYSYK--GWPDFLQ-C-NQ-SHFPTQ------C-ESGDY------------SGEKMKFNTTGR-------------------------------------------------CERPLV---------------ATTDQASWY--------EDVEGCGIQCQ------NPLFTEEEHKRMHTVIAASASVCFLCTLFTVLTFI----IDWKNANRYPAMILFFINLCFCVGSVGWLAQF-IPGAREDIVCK----RDGTMRIGQPQVGSGESSW-CAVVFVVVYFFMVAGITWVVILAYAWYLT-FGALHGHARGGGGPRVGGVGAGGRPGAARDIIHAKRAVFHIIAWSIPLVLTIACLALAQIDGDSLSGICFVGYHNHMYRGVFVLAPVALVLVIGLAFMLKGLVSLIRIKM---NSPGLI-SDKASARIRDTIIRLGTFAGFAVIFVVITFIVHLYIFTNEPAWKKSFEDFIVCKANMNLSRSIAAQSNTPASMDAAASSTVPASVC----VLASRPSLPAFVVHILAYFCAGVVMSSWSWNPATKMAWVRFGRRICG-IEDE---SPMKLK-KHEVIAQAFRKRSDLRR-------AGRLSLSFAS-THD-DPL-GL-RFDV-------ASVTSAE--MSSAW-AAALP-RMVLRRGALA------------------------QP--NLHRRYSD---SDVESIQS--TCR--QLGLEMASASA-----QGSVHRGSIGDSVSQGGGSLEAGGRGSLEAGGSLADDSSQNKHYHHHHS----------GRGIGGKPKRSSRH------RNKAKNRIAPV--------HSASRGTETLD--------------------------------------------------------DRHRGSYTC--SSKTA
	Pdum_DN91821_c3_g1	PLITPPSGVF--APRLPYCT---------RPVTSCQPLV---NR-----TCLGAKLP----YTHTSIEMVGDASTQLEVFNNLRLWSGLRNVPRCWDVIQPFLCGIYLPRC-VGSK---------------VDLP-SREMCERTREPC--KVVEKK---GWPDFLK-C-DQ-PHFISG------C-DSQ---------------VTKLRFNTSSG------------------------------------------------RCESPLV---------------KTANKGSWY--------QDVDGCGIQCQ------NPLFTDSEHNEVHHIIGTFAALCMIATAFALLTFI----IDWRNASRYPSLILFFINACFFIGSIGWAAQF-IPGARDEIVCR----KDGTVRTQEPQPGSGESIS-CTVVFILVYFSMMAGLTWFVILTFSWNLT-FRAI---------------------GSTSDVLESSKAHFHVVAWSIPLVLTIVCLALTQVDGDSVSGICFVGYMNHYYRAGFVLTPVGVAVVVGVGFLGHGLYTLQQLSQ---EGPALI-SNKALTKIRGTIKRLGIFCALALSFALVTFIVHIYIFVNEPTWEKAFEDYVVCQ---TLAKTNSANE---------------IEPC----ILESRPSLVALEIHILAFFLAGITMSSWVWTRATLDAWHRFILRCLG-VPIT---RPMAVK-KHKIIAQAYNQKKLSRT--------GHISFSVQS-SHD-DPL-GM-RFDI-------NSITSNE--LSSNW-ARSFP-RMMVRRGGFLYP----------------------HPIA-TLRWYSD---SDLHSNMSKAVSR--RSSLESNLESS-----ELE---------------------------------------------------------DMRRKRKRLKTK-------KQRSKNRVTPIIFNSIGQFKSKRRGSDTQRHL------------------------------------------------DELFSRGSRRNSTMSMDSNVSS
	Strongylocentrotus_purpuratus_SPU_004340	ALHAQLSVNFS-ITTGNDCT----------RPAVCTPLP---ANMT--RQCLGTDFS----HTHISLSLANDSVTIQEVNEKLVMWKGLRNVPKCWEVVQPLLCAVYMPKC-EDGR---------------VELP-SYDMCNVVQSPC--RIVELER--GWPHFLQ-C-NE-EHMPRD------CSEPNT--------------YKAVTFNLTGG-------------------------------------------------CEPPLV---------------ETDNEKSWY--------ENVEGCGIQCK------NPLYTDEDHHKVHIFIAVFAGLCVVCTLFTLVRNL----FH-------------KMNGCFFLGSIGFLAQF-SDGAREDIVCR----HDGTMRLAEPS--EGENLS-CVIVFVIVYYFILAGVFWFVMLAYSWHLS-FRAL---------------------GTPKDPLQGKPAYFHLISWTMPFVLVVIILAINQVDGDSVAGICFVGYQNHYYRAGFVLSPIGLCLVSGGFYLVQGLVTLCTIDK---ENPGLL-SDKASTKIKGTIARIGVFAGLAFGFVFITFACHLYEFTNQAQWEKGFQDYLVCEANVTLESQLVDDVNT-------------LPTC----ALKTRPNLTIVMVHLFSMFGAGIAMSMWVWTPATLAIWKRMWRKVTR-QPIN---EPVKLK-KSKMIAKAFAKKRDKGN----DDEEDRLSLSFESVSHD-DAI-GM-KLDLPP-----SSVVGDDPTSSSSW-GNNVPVRMLARRGAAYP-----------------------IATIGSSPRATPD-----SSDSGRPLTR-GRTTLETEAVIE-----PPPRN--------------------------NRRTQSSRS-------------------RRQGGASSSRKHRL------RNMHHPGRLETPLDDAFS-------------------------------------------------------------------DAEDCMELPEAPGMVGD
	Ciona_intestinalis_BAE06698	TTAAPSLLDL--FNQQPQCNK--------PSQTGCVDLG---NT-----TCFGSDLP----YSQTSFELVTDADTLAGVKEKLLLWSGIRAVPLCWDAIQPLLCSVYFPEC-GENK---------------IQLI-DRKVCQATRQPC--KIVEVEY--GWPDFLR-CDNN-DVYADQ------C-ESPS--------------TKLLKFNASG--------------------------------------------------CEPPLM---------------ATTNPASYY--------DGVDGCGLQCM------NPLFNEQQHVDMHVFIAVLAGLTCICTLFAMLSFF----VDWKNSNKYPARIIFYINLCFFMACIGWLAQF-FSNARNEIVCR----RDGTMRLGEPV-GTGESPS-CIVIFVLVYFFLMAGIIWFDILSYSWFIM-YKAL---------------------NTRKDPLVGKTRKFHLAAWCIPFVLVLACLGVSQVDGDSMSGICFIGYKNHMYRVGFLLVPVGLVLFIAGFFLLRGLAALFSLKN---QQSGLL-SDSAVSKITWTMARIGIFTFIAFVFVFITFAVHVYELTHQALWEASFRDFIKCEANVTILETL-SGT---------------PVVC----ELHNRPSIALMKLNLVALFGTGIAMSTWVWTRASALNWRRFWFKLIG-RSDN---EMKRIRHRSRMIAKAFANRHARGCQSNLDKHDDEIEYSEHTFTHQ-DPL-GM-NFDL-------HSV-SQE--MSSSW-VRNVP-NMVKRRGGMLPM-EQPHDNVED----------LNQPGLWAVSQYID---GPQLKQKSKPIQN-----------------------------------------------------------------------------------KRNTKLKS------HDDTFIGTSPY----------------------------------------------------------------------------NYRLDQPKQQIKVND
	Priapulus_caudatus_XP_014666321	SSAQDGSDGAN-QTTNESCK---------HSGVSCQSLN---YT-----TCYGAKLL----YGATSTDIADDVDTQEEAQRRLRLWSGLRSVPECWAVIQPLLCAVYVPKC-VIDK---------------VDLP-SREMCENAHNAC--TIVELTH-NRWPSFLQ-C----ENFPSH------C-QNE---------------VSKFKFNATGQ-------------------------------------------------CSPPLL---------------PTDSQRNWY--------ASVEGCGVQCR------NPLYTTRQHRQLHVFIAVMGSLCLACTLFAAFTFI----VDWKNASRYPALGIFYINCCFALATVAWLAQF-LPGARDNIVCR----RDGTGRLGEPN--GGENLS-CLIVFVVIYYFLTAAVIWFVLLAYTWHVF-FKML---------------------RTSREVIEGKAAYFHMFSWSVPLVLTITILTLSEIDGDSLSGICFVGMSTWYMRTGFVLLPVMLMLCFGGYFLIRGLVTLCRIHT---DSPGLI-SEKANAKIKETIIRLGVFIVCSFAFVLITFCCHIYEYSGRQLWNKNFRDFLVCQANTSG-----------------------ASRC----AIVG-PSIVAAYFNHVSVFGAGMLMSSWVWTASTVDAWKRFFCRLLK-KPVN---EPVRLT-REKMIAKAFAKKKQVGN-------TRRMSISFHS-THD-DPL-GM-NFEM-------REM-SQE--VSSNWVAAALP-RLLKRRGAIIQ-----------------------HPPPRAIMHASS---------QSDLNDR--NYSMDSQLSEI--------------------------------------------------------------------ARRTRKRKKR------KFRGRTQVSPWPVQMAFL-----------------------------------------------------------------KHQLRRHASESSLASHASM
	Daphnia_pulicaria_XP_046652922	RHALTSDLRR--TEGQDFCR----------KTAKCQPIK---NN-----ICLTTKLP----YSQTSLELVTDSHTQDDVQDKLMFWQNLKSVPKCWAVIQPFLCALYMPRC-ENGT---------------VELP-SQEMCKVIRNPC--RIVELEHRSGWPDFMR-CEDT-EKFPSG------C-KNE---------------VRELKFNITPK-------------------------------------------------CQSPLV---------------ETDNSLAYV--------EGVDGCGLPCT------SPLFTKEEHEQVQRFTQTLVAMCLTTNLFAVFTFM----IDWRSASRYPAVIIFYMNLCFAAACIGWIAQY-IPSARQDIICR----KDGTARVSEPS--GGETLS-CVVIFILIYYFLMAACVWFVMLAYSWFVS-FQAL---------------------GKIREKVSSKAAYFHLVSWSIPLVLTITCMALAQVEAQSPHGICFVA-NSKVVRSGFVLAPVMILLFIGHVFLYRGLLILIRLKL---GSAASI-SASANSKLRNTIVRLVSFSASIICAIGLTIFCHVYEFDRRNQWKTSFRSYMVCLANQNTSRIQNQGL---------------ADDC----ELESRPSMTITQVHLIAVFGAGVAVSSWVWTKASVLAWRRWYRRTFNKRPLD---ERVRIR-KHKIIAQAFAKRRDLNH-------MGRMSISIHS-THD-DPV-GFGNLDL-------NSAASND--VSSAW-AAAIP-KFVTRRGAIVG-----------------------AAGAFGLRRNSL------DSEISMSAVR--RISVESRASQSRRHSFDSQYS----------------------------VHSQ--Q-------------------TTDLERLTRLHFRH------GGRKRNNLLRGGRKMALR----RRGSITSQASSKGSQ----------------------ILP-----------------AITKLALRNRRGSITSLASSKGS
	Nematostella_vectensis_XP_048590446	MLHVLITFCGIITSYSSAYS---------QGSYKCEPLK---EQ-----TCLGEKLD----YHYTTTELVTDSSSQDQVKKNLEKWEGLKFLPKCWEVLQPFLCQIYKPKC-KNGS---------------VELP-CREQCFATRKPC--SVVESYR--RWPEFLR-C----DKLPEGN-----C-NGT---------------LKKLHLNESA--------------------------------------------------CKAPLV---------------ETAYKPSWY--------EGIEGCGIQCM------NPIFSEEEHTRIHRFVAAFGTLTTVCTLFTVVTFL----VGWKSQNRYPSVILFFMNACFCVASVGFLIQF-SSDARRKVVCR----RDDTMRLGEPT--ESDSFL-CVLTFVLVYYFSLAGMTWFVMLAYSWCIC-FKTL---------------------GSTRDNFAGKTGYFHIISWSLPAVLTGCVLLVKQVDANSISGICFVGYKNPSMRAGFLLAPLGLDLVIGGMFLAKGLFTLFKLRK---SNPNFL-SNRASIKIKETIMRVGFFAFVAFAFVFITFACHVYEYYNQERWERSYRAFLMCIANHEV-----KGV---------------SNTC----SIKDRANLSVLELSLSSLFGAGIAMSGWTWTSNTFKTWKKLWHRITR-KQ-----RYPELS-HYRLIRRMRKRR-----------------------VGP-TPLAG----------------------------AAVLF-TPEARLNAIM------------------------GEGVRRSSRKPS-------QPREEPSIK--VMNVSSEFTSGLD---PAQLQ--------------------------------------------------------------TERTQV------------------LQAAGE-------------------------------------------------------------------SCKRRSVDILM------
	Drosophila_melanogaster_NP523443	RDDKPWFDGL--DSRHIQCV----------RRARCYPTSN-ATN-----TCFGSKLP----YELSSLDL-TDFHTEKELNDKLNDYYALKHVPKCWAAIQPFLCAVFKPKC-EKINGE-----------DMVYLP-SYEMCRITMEPC--RILYNTT--FFPKFLR-C-NE-TLFPTK------C-TNG---------------ARGMKFNGTGQ-------------------------------------------------CLSPLV---------------PTDTSASYY--------PGIEGCGVRCK------DPLYTDDEHRQIHKLIGWAGSICLLSNLFVVSTFF----IDWKNANKYPAVIVFYINLCFLIACVGWLLQF-TSGSREDIVCR----KDGTLRHSEPT--AGENLS-CIVIFVLVYYFLTAGMVWFVFLTYAWH---WRAM---------------------GHVQDRIDKKGSYFHLVAWSLPLVLTITTMAFSEVDGNSIVGICFVGYINHSMRAGLLLGPLCGVILIGGYFITRGMVMLFGLKH---FANDIK-STSASNKIHLIIMRMGVCALLTLVFILVAIACHVTEFRHADEWAQSFRQFIICKISSVFEE---------------------KSSC----RIENRPSVGVLQLHLLCLFSSGIVMSTWCWTPSSIETWKRYIRKKCG-KEVV---EEVKMP-KHKVIAQTWAKRKDFED-------KGRLSITLYN-THT-DPV-GL-NFDVNDL----NSSETND--ISSTW-AAYLP-QCVKRRMALT------------------------GAATGNSSSHGPR-KNSLDSEIS-VSVR--HVSVESRRNSV-----DSQVS----------------------------VK------------------------IAEMKTKVASRSRGKHGGSSSNRRTQRRRDYIAAATGK-------------------------------------------------------------------SSRRRESSTSVESQVIA
	Tribolium_castaneum_EFA09161	HGERDGSRYD--HHFKRYCQ----------KPAKCQLLN---YT-----TCMGMKLP----YFSTTLEL-TDLTTQEKVQEKLHHYKYLRFIPKCWAVIQPFLCALYMPKC-ENGK---------------VDLP-SREMCQLTLKPC--KMFYNSS--IFPKFLN-CDDE-RIFSSN------C-KND---------------VQELRFNTTGF-------------------------------------------------CMEPLV---------------KTDNQNWFY--------PDVEECGLRCK------DSLYTENEHYQIHKLIGYCVLVCGLFNFFTIVTFI----IDWTTANKYPALSIFYMNICFFISYSGWFIQFLSTDTREDIVCK----KDGTLRKSEPS--ATENLS-CVIVFVLVYYFLIAGMVWFVLFSYTWHMSCVQAL---------------------GKIQERVDKKRVYFHLIAWSLPLMFTITTMAVGEIDGDYVTGICFVGIFNFAARAGLLLAPLAVTMIVAGYIIVRGLVLLIKVKI---DSREII-SEHSSRKIRSNIVRMGVFTLFMIVFCIITFIYHGYVFVNSETWNLSLQSYILCKLTSLSSD---------------------FSHC----KQESRPSVAMLQLQLLAVFGAGIAMASWVWCSATLHSWTRYIRKKFR-CEVE---EPMKLQ-KHKIIAQIFDKREKFNQ-------GGRISIECQN--YT-DPV-GL-HFDL-------NSAVSDS--FSTAW-AVNLP-RLLNRRGAIV------------------------EEVGYSSNNHSI------DSEVSHVSVR--HVSIESRCNSG-----DSQLS----------------------------VQ------------------------ISELKATRKVNRRH------RRRRHDFRRDSRLSKTG----------------------------------------------------------------------NKRESSASLDSNLMD
	Hypsibius_exemplaris_OQV22299	RGFPPSWRPGG-GLDLPQCR---------RAVTNCGRVP---HNVTSYLMSVDITLT----YGETAS--LPSLPSAQAVVAFLQAAERMKYLNACWEKVQPVVFALAVPEC-VNGE--------------MRRLI-PVKKCREVGVACGKRVLDALP--AALSLLRFC-ND-THIFTNS---TEC-EQETS------------WFDLLESNITFT-------------------------------------------------CPFPLR---------------RTKDSIKQT--------FSNGVCGLQCK------NPFLPERQQEGLHVYVACLVAFSFVFNGAAFLSLV----RRWRTLAKYPDQCMLFVNVCFLMSDIGWAIQF-APGARDLISCA----EDGTERLNEPR--SGENYGLCLVTFILIYYFMMAAALWFVTMSYCWFRS-FRALY-----------------SSEVKVKGFLKNYSIRFHLLAWITPLLMTFIVVATSGIDSNNVTGVCFIGIRWGLVRGFLLIVPLILVSLVSGFFMVRGLILLYRLKT---HKDRSL-SASDKKNIQSTMLHIGFIAVVVCICIFTSVFIHIHYYVNQAYYAELRKQFIECHLANAIRGQT-------------------LNHCVP--NISMDYETIELGVHLALQFVAGIIFSTWVWRHNQLHGWVKTIKRKLK--HVS---VVVTFR-TNRSAASIPVTTTTVSG-------NDNLSFVPDT-HHDTSPP-SPSSVHI--------AVLEHS--HNSNL-YDLID-HASTGRSDYF-----------------------------RSRDVSPNPMPPVDSLLSSDGVS--QSSVQEDRLQNWQ--------------------------------------------------------------NRAREIRSEHRKKYSTAGP-SPYHRSSVSPNPIPPIDP-----------------------------------------------------------------------SSDSVSVVTVEED

;
end;
begin MrBayes;
	prset aamodelpr = fixed(lg);
	lset rates=invgamma;
	mcmcp samplefreq=100 printfreq=1000;
	mcmcp nruns=4 stoprule=YES burninfrac=0.25;
	mcmcp stopval=0.001 minpartfreq=0.05;
	mcmcp mcmcdiagn=YES diagnfreq=5000;
	mcmc nchains = 4 ngen = 1000000 append = YES;
end;
