# Supplementary material for: Gotta Go Slow: Two Evolutionarily Distinct Annelids Retain a Common Hedgehog Pathway Composition, Outlining Its Pan-Bilaterian Core
Source: Int J Mol Sci. 2022 Nov 18;23(22):14312. doi: 10.3390/ijms232214312 (PMC9695228; doi:10.3390/ijms232214312)
Supplement: Supplementary file 1 [file ijms-23-14312-s001.zip › File_S7_Gli_nexus_alignment.txt]

#NEXUS
begin taxa;
	dimensions ntax=34;
	taxlabels
	Branchiostoma_floridae_XP_035700250
	Patiria_miniata_XP_038077560
	Strongylocentrotus_purpuratus_XP_030856396
	Danio_rerio_GLI1_NP_840081
	Gallus_gallus_GLI1_NP_001292174
	Xenopus_laevis_GLI1_Q91690
	Homo_sapiens_GLI1_AAM13391
	Mus_musculus_GLI1_BAA85004
	Danio_rerio_GLI2a_NP_571042
	Gallus_gallus_GLI2_NP_001258830
	Homo_sapiens_GLI2_NP_001358200
	Mus_musculus_GLI2_NP_001074594
	Xenopus_laevis_GLI2_AAD28180
	Danio_rerio_GLI2b_NP_001015069
	Danio_rerio_GLI3_NP_991291
	Gallus_gallus_GLI3_NP_001258832
	Homo_sapiens_GLI3_NP_000159
	Mus_musculus_GLI3_NP_032156
	Xenopus_laevis_GLI3_NP_001081440
	Dm_GLIS2
	Mm_GLIS2
	Drosophila_melanogaster_AAF59373
	Tribolium_castaneum_EFA01291
	Crassostrea_gigas_XP_011419953
	Sepia_pharaonis_CAE1279002
	Mytilus_edulis_CAG2256210_GLI2
	Novocrania_anomala_ALS19768
	Terebratalia_transversa_ALS19759
	Owenia_fusiformis_CAH1773043
	Urechis_unicinctus_QJA10611
	Pdum_DN91595_c2_g1
	Pele_Gli
	Nematostella_vectensis_XP_048579969_GLI
	Ciona_intestinalis_BAE06476
;
end;

begin characters;
	dimensions nchar=2247;
	format datatype=protein missing=? gap=-;
	matrix
	Branchiostoma_floridae_XP_035700250	DGSRF---STPRT-----AARHGRKRALSI-SP-LSGE-CLDLNSMIRTSPNSLVAF--------INGGSRSGSSASTGSYGHLSASAMRTESGAESKPGTQSSANMPFSAPMPMFPYPTSP-------AMQQFHNRLMRQK--------------SPFHFGMPHASP-FAA----PLPAGMAMLAAQG--------AMPPS-----------------SSAAT---------------------------------HTETKAGEPSSSIV-SSTMEPS--ESKRSKV-----------KYEGSQG-----SPDDV--------------------PSTTFPAESRSETSMAEGTNEDAEPP--VYETNCHWDGCSKEFDTQDQLVHHINNDHIHGEKKE--FVCRWSECTREQKPFKAQYMLVVHMRRHTGEKPHKCTFEGCNKAYSRLENLKTHLRSHTGEKPYVCEHEGCNKAFSNASDRAKHQNRTHSNAKPYVCKIPGCTKRYTDPSSLRKHVKTV-HGPEAHQTKKHKTLGPTPRPRD-------------P-PSEKRDQD-----------------SVSSPPDSNGVHSS------------TTNPAASQGSPGQKPTEGHKPTG-----QTCDA----------QQSVYGSSP-----HHDSGVE--MNA---NSGSLPDLSTL----DD-----------------QV-ISDSSISSTVPTSRASGV--------MVAARPG---LVPRAPRIGNKPSNQRRRMRLSSGTPG-----------P----------TSPPRSDSVQLPPIEKTGSRGPSAQG-------------------SHSSVEAANRRTN-ELRASDLSQ----TSRTSSLGSLGSRKDSA-STVSSYY--SSRRSSEASPFPE----SIFSSRRSSQASPFP-GI-NRRTS------NGSLYSPNDSYDPISLGS---------SRKSS-DA--SSL------SMNVN--------------------ELGINIEQQQMLRARFIQATG------------RPP-----TA-VCGNDSRPESRRGDRKEKEN-----------------VEEP------NPRRQS-----DLGH----YNR----------LKGTPLPKEVK-DGPHRRSSAPQKNDV-------VTNLPDVPRDHSFNKHT--PLPP-VTPQPP-------------------PQIKKAFSPSKVKQA-FSPKSASTSMQGVAEEFPM----------------------DLIEN-EPDVI--IPDEMVQFLNSQT-------------------------------------------GDDPREMVPNFEQVGTTPTFVEDIPPM---------------------------------------------------------------QVNPIQGDGFSNMGSP-----------------------QQAFSPNR---------QPMP----PIQQQQ-AFNQSQQVLSPSRQSYKM-----------------------SQPMGSQP-LSPMEVNMAALDHS----------PNPP--TYNASQMSPAQQFSPASYDPNLNSPSCRVQQNYSQMGMQ-SPVPNYASPTRQAQ---NMAPKLPNMQPQMLSPQQR----QQSQQQQLQQQMQSQQQQ----MQQMQKLQQMQKMQQMQKMQQ-----------------MQKMQQMQKMQQMQKMQQVQK----MQQMQQQQQQQQQAQMQNMQVQR-----------Q-------MQNMQKQSQLQQQMQNLQQ-----------------------------------------------------------QQRLQQQNLQQNYNMQQMQNL-----------------------QSQMQLS---------------------PNVQQQM--------------QNLQLSPSGQQYLP---------------EGAQQMQYQANVQFYNL--------------------------------------QNQSGRPLENPTQVNVVHSTIEPH-------------------------------------------------------------------HSPQRPDGA-ADINLENV-AMPTQNPMGFPA-GNAGYTQDQSTNFVGGVNMSTPMVP-----PETPGSA-----SNMVINDMSSLMASLAEENRYLNMMG
	Patiria_miniata_XP_038077560	EGSRF---STPRP-----SDRRSRKRALSI-SP-LSGE-CLDINAMIRTSPNSLVAY--------IN-SSRS-SSSASGSYGHLSAGAVS---------------------PLSW-HPSATPIA-----HLQQLQQQLMRQR---------SGI-GNPFM--PSGIPPPSAAVQHHPAMATLLARA-----------HPHPH---------PSGN----ANEEPTMPAMTVDVIGKHGIRTGADKNSTDSSQEGH--SPQKLLEPNNNNLV-TSSLDPA-DRNHRHDA--SPNIVSSTCHVDNKKA-----SPGGY--------------------RGGSERHGKEAGVGVEDGTKGLIEED-IPVVTDCEWNDCQARYDTLEQLVQHILNDHIHNERKE--FVCRWRGCIREEKPFKAQYMLVVHMRRHTGEKPHQCTFEGCKKAYSRLENLKTHLRSHTGERPYVCEFQGCTKAFSNASDRAKHQNRTHSNAKPYVCKIPGCTKRYTDPSSLRKHVKTV-HGPDAHVTKKQRGDKHDQT------------------PGGAGEGQ-----------------TRDQQPGSVKSESA--ESVDGSV---VSVGRRNDRPPSLPPSDLHIDVVHDSPATECLT----------LQHEYSCSP-----HNDSGVE--MTI---PXGSLTDLTAI----ED-----------------DK-IQDDHISSN------MGP--------SSHGRR----GGGGRTRGSALTTLPSQTVRPVSPLVCKPSRQKLKVNAPAVNR------LAQKVKTAQGLPQLPQINTRRGAIIN-------------------TSSEFKPKDRIIV-KLQAEEMGRCDSSQSFLGSMDNLGMRRGSNGSTVSSYY--SSRRSSEASPFPL----SQFSSRRSSEASTYLSS---RRASGASSQYSNRLGATSSTYDPISPGS---------SRRSS-GAM-SGM------SGPTG--------------------LPGLTLQEQRRLQAKYDQVTGQ------HNSW-GEERF--APS-PLPGYN------------------------------------------GNRHS--------------SF----------PCRTPLPHEVP-GVGIRRASDPVQQRQ---------QEPVLYRFNSLNNIN--PLP---VPQSM-------TSLKQQHQQ----QQQQRSRPMEMPPVINNQWQDMAGDNSMVPHGGT--------------------MDMIDEN-PTGDM--MPMEKDMYQPMM------------------------------------------------------------------------------------------------------------------------------------------------------------------------------------------------------PPTQN-----------QGYNNGY----------------------------------------------------------PEPK--MMNSGYGDGNEMLQPGL--GNVN-------------------------GQYQRN--------------------------------------------------QMQMTEAQY---------------------------IQLQHQRQQQ-QQQQQAYQNS-------------------------------------------------------------------LP----------------------------------------------------------------------------------------------------------------------------------------------------------------------------------------------------------------------------------------NSMEMSPRCNQ----VS-STVDNP----------------------------YDQQAIPQ----------------MEC-DDPMATGLAALSADGL-----DNVQP--L-IPNLVSPTDLM----------------NGIGCDSPMVPN-------MNPV-----SNMVVNDMSSMLTSLAEENRYLNMMS
	Strongylocentrotus_purpuratus_XP_030856396	EGSRF---SSPRP-----GARMSRKRALSI-SP-LFNE-SIDINAMIRTSPNSLVAY--------VN-NSRS-SSAASGSYGHLSAGTVS---------------------PVNW-NHPVTPLA-----HLHHLQQQLIRHH---------RGFTGAGYL--PTNVPP-PQH----PAMATLLARAHGQQQQQQSVAGPDPHSV-----VPPTHN----NNHSKKAAEF-----------------------EHHIPQVSKQVTEPNNNQV-TSSVDL---DNHQSKGMDDPNTVSSTSHMEGSPS-----APA----------------------PGGDHRD---------DDGAHGGEED-IPVVTDCEWDDCHRKFDTLDQLVQHINNDHIHNERKE--FICHWRDCIREEKPFKAQYMLVVHMRRHTGEKPHKCSFEGCYKAYSRLENLKTHLRSHTGERPYVCEFQGCTKAFSNASDRAKHQNRTHSNAKPYACKITGCTKRYTDPSSLRKHVKTV-HGPEAHVTKRQRGDKRDPP------------------SGSGGEKE-GRKG----------DDMDKKSPGDVKPITKA-ISVSSNS----TNNNRTKGVPQECHTSAHQSV-------HLSA----------PVNDYSSSP-----HNDSGVE--MNA---TGGSIGDLTSI----DD-----------------EKLIQDDQISSN------VGDLGDGIGHRGRMGRR----GGGGGRGSLTVTTAPTIIGRTTSPFMERSIKIKAGMSRP----------THKAKTGVHILPQMPPPPPPPLQQQL-----PPVINNNN------HGIDYKPKARNIE-KLIFEERCD--SSQSMTGNLDNLGNRRGSDHSTVSSYF---SGRSSEASPFFM---GSQFSSRRSSQASSYMSSMSSRRTSGA-SQWS-GHMGMNSPYDPISIGS---------SRRSS-EA--SSL------NGPTG--------------------LPGLTLAQQRSLQARYEQTIMQ------QNS--GDERFGMTPS-PMPPPG------------------------------------------YRRLS------GVASM--PPH----------PPRTPLPNEIP-GNEIRRGSEPISSNQ---------NSHMNRRYSSFNNKQ--PLP---LPENM-------KNFRPAFHNIHHPPTIHEQDGGSGREQ-WQNIPQNHYEHGTIPEESM--------------------DTGGSGG-PEEFM--FPDEMVQFLDDQ--------------------------------------------------------------------------------------------------------------------------------------CKQEMQWTGQRQM---------------------------------------------------PAGGG--GGDGGRGFNQPHGNNH----------------------------------------------------------PGHN--QMQGGYN------------MQRN-------------------------TQMNNG--------------------------------------------------GMQLAAQQA---------------------------QQQQQQQQQH-HQQQPVYNSQ-------------------------------------------------------------------NPG--------------------------------------------------------------FPQHMKQENRHMG---------------------------------------------------GHHQ------------------------------------------------------QQHVNCSMQQP------------------------------------STMEMSPGCNQ----VT-STVDAMSNP--------------YNQQQHQQPPQQQAQQLPQPPRQPPRQPPHAPMGAMECENDPVANMLAALNSDAL-----DHVQQ--------IVPETM-----ESETENKMPYNSQGASAGYPQQEN-----VVNPTI-----SNMAVTDMSSMLTSLAEENRFLSIM-
	Danio_rerio_GLI1_NP_840081	DASCF---STPRS-----MLKLSKKRALSI-SP-LSDA-SVDLQTVIRTSPNSLVAF--------VN--SRC-GPNNPSSYGHLSVGTMS---------------------PSLGFSSS-------------------INYS---------RPQ-GNIY----SHPVP-SCI----GAPARLPPHNPR---------LHTPA----------------------------------------------------------KHTHLKTEPVL-GSVMDSI--NIKGLED-----------HSEGDVA-----SPSST--------------------GTQDPLLGLLEGRDDLDKEE-KPEPE-AIYETNCHWESCSKEFDTQEQLVHHINNEHIHGEKKE--FVCHWKDCSREQRPFKAQYMLVVHMRRHTGEKPHKCTFEGCNKAYSRLENLKTHLRSHTGEKPYVCEHEGCNKAFSNASDRAKHQNRTHSNEKPYICKIPGCTKRYTDPSSLRKHVKTV-HGPEAHITKKHRGDTGPRPP---------------G-LTTAGQSS-----------------ELLIEKEERNREDC-----KLLA---PDNTLKSQPSPGGQS--------------SCSS----------ERSPLGSAN-----NNDSGVE--MNL--NAAGSLEDLTTQ----EDSGNAG------------VS-ESSATISSG-------GM--------CM--------SVQALKRLENLKIDKLKQIRRPT---------------P------------PGRNAGNKLPALSATGEMMSM----------------------CAPSPLLSNRRVM-ELSAPDMGG------VTGMSCPPNDRRGSGTSSLSSAY-TVSRRSSMVSPY--------LSSRRSSDVSHCQ-----------------SVMGGEVPGDPLSPQN---------SQRAG-LC--QNS------GGLPG--------------------LPSLTPAQQYSLKAKYAAATG------------GPP-----PT-PLPNMDQAGTPARHVGFLRECQG--QP----------LPPFLQQ--GGTRRHS-----ANAE------Y----------GTGVIYPHQAP-GNNTRRASDPVRSAA------DPQGLPKVQRFNSLSNVS--LMS--------------RRNALQ--------QC--GSDAALSRHM-YSPRPPSITENVMMEAMGM--------------------DGNTEGR-QQGNM--IPGGDRSYMGYQH-----NPHQASQLSPGQESLGC-----------------------IDQVYQSQMQGQYQREESCSTGVMG---------------------------------------------------------------QTDIANNLLQQAEYGM-------------------STCQLSPSGPHY-----------------PSQGD--GSGPWGQTNQLHSPG--------------------------MQYQGAGM--------------------------QGQHYTQQGIYDPTS----------NPNL--QRVTVKPEQ---FHPSMGGSS-SCQNTK-ALHQNRHNANMQTYPLQGQGIMNRSSSASCDFHHSQMGTQ-------PNQGGSFQSGTGINLALAESR-----------------RSQTPMHQMK-EMMVRNYVQS-----QQALLWEQQQEQSVSEKPDGMDMGQTQMMQHSPQ--------H-QQANQNLYPGNTYQG---YPN------QNLMSPQQNRVPGSVKE---QMQSSCY-GPDMIPRPP-------------QVRKSLSRQNSLSQQAGG-----------------AYL----GSPPHLS---------------------PVHS--------TASPR----RGVRLPPVQQQQQQQ------QQHSENFNNNNNPMYYSGQIHMHHD------LEKT-----PEGPCLAQQH----LTSSDPTTKPTSISYPDPAP----MS-NALEH-----------------------------------------------------------LDLE-NAQIDFTSIIDDQ----------EPSSYSPINAPIGHNQCSSQTSSRLT-------TPQNS--ITL---PSGL-----SNMAIGDMSSMLTSLAGENKYLNTLS
	Gallus_gallus_GLI1_NP_001292174	DGSRF---STPRG-----AGKLGKKRALSI-SP-LSDS-SVDLQTVIRTSPNSLVAF--------IN--SRC--ASAGGSYGHLSISTIS---------------------PSLGYQNP-------------------PGQQ---------KGQ-GQLF----SHTPP-LPP---CSSHETLSSRPG----------LLHPTP----------------ARGTI------------------------------------KHCQQLKLE---RSLSSPL--TAKYPEE-----------KSEGDIS-----SPAST--------------------GTQDPLLGMLSVRDDLEKEDGKPESE-TIYETNCYWDGCAKEFDTQEQLVHHINNEHIHGEKKE--FVCHWAACSREQRPFKAQYMLVVHMRRHTGEKPHKCTFEGCNKAYSRLENLKTHLRSHTGEKPYVCEHEGCNKAFSNASDRAKHQNRTHSNEKPYICKIPGCTKRYTDPSSLRKHVKTV-HGPDAHVTKKHRGSVVPGHA---------------L-PASAAPQD-------------MKQEKNTNGPAEIRKDDG-----KLLV---PDLVSKPQPSPGGQS--------------SCSS----------DRSPLGSTT-----NNDSGVE--MTG--NTGGSYEDLSTL----ED-----------------VV-PGDPMGTSG----------------------------LMALQKLENLRIDKLKQMR-------------------------------KPSTKGLNLPAIPGAGLPGDVPRV-------------------CVPPPAASQRRVV-ELSAAEVAV------------PPSERRSSATSTISSAY-TVSRRSSAASPYLP-------GPNLPGEGGTMP-A----R---------------SDGYDCISPDE---------LRRSG-NA--DPC------GALPG--------------------VGSLTAAQHYRLKAKYAAATG------------GPP-----PT-PLPGVEPPNVGGHGGLPGECLEPA-------------VPSFFAN--GLLRRHS-----SNDR-----------------YVSSLHPHLAP-GNDVRRASDPARIAA------NPHSVPKVQRFKSVGNVN--------APGGG-------RAAL---------QPLGASDGNLQRRV-FSPHPPSISENVYLESVNP--------------------DGPGPGA-GSGLL-----EMDPFLNYPE------------ESFPCQGANV-----------------------QLQCGGLYGTAQRTPGGGMQLNPGG---------------------------------------------------------------HREMEEGLLQPEFSLP--------------------QCQM---NQHFHGLRG-GSGTVLPQWEEPPQSDHLEMGSGQPAVSAVPET--------------------------HRHRHSAL-YPPPNHCVQH--------------PKPMSTGHDGGFSDGR----------RLNC----LQIKSEQR--YSAPAPALT-PCHDAK------------ATRPPAF-------GRAVSGYQAEEQ-----------------PAGGYAGVLSPRGR-----------------RAHTPTSQAK-EVMVRSYVQA-----QQALMWGEPPKGGEAGVGLGGE---------SGQ--------Y-QGTHAAPYLGPKYSGY--QPK-----ANHLQGLLENPHL---------LSPPCF-NPEMVPHPP-------------SGAKPPGHQNSV-----------------------GYG----GDLADPI---------------------PSYE------AAGANPQ----RGLRLPPVHPAPEV---------------PGDTLLCYPGQVGKGSH-----KLQGP-----PAASCGGPGH----CTGSLGGSKGSSCFYPDSGQ----QAFNSLDS-----------------------------------------------------------LDLE-NTHLDFAAIVEDA-ESPTL----LPGPPSPTGG------------------------------LLLP--APGG-----ANMAVGDMSSMLSTLAGESHFLNSLS
	Xenopus_laevis_GLI1_Q91690	DGSRF---STPRS-----TMKLSKKRAMSI-SP-LSDA-SIDLQTMIRTSPNSLVAF--------IN--SRC--SSASGSYGHLSIGTIS---------------------PSLGYQNC-------------------LNHQ---------RPQ-AGPY----GSNPL-MPY----NSHEHLSSRGMS---------MLQPR-------------------SSV------------------------------------KHCQLKSEPLS-ITGLDTI--GSKRLED-----------GSEGDIS-----SPASV--------------------GTQDPLLGLLDGRDDLEKDDGKHEPE-TVYETNCHWESCTKEFDTQEHLVHHINNEHIHGEKKE--FVCHWQDCSRELRPFKAQYMLVVHMRRHTGEKPHKCTFEGCNKAYSRLENLKTHLRSHTGEKPYVCEHEGCNKAFSNASDRAKHQNRTHSNEKPYVCKIPGCTKRYTDPSSLRKHVKTV-HGPEAHITKKHRGDGMLRAQ-----------------PGHEGPGNQNVKG----------ENQLDMEASSACKEDG-----RLAV---PDITLKSQPSPGGQS--------------SCSS----------ERSPLGSTN-----NNDSGVE--MNA--NTGGSFEDLTNL----DD-----------------IP-SVDSMGTAG----------------------------ASALRKLENLRIDKLNQLRKT-----------------------------PSSGKMVKLPSIHNSGPQGDMSVV-------------------CGPLGMSHNQHGI-ELPAS------------SHVNHLNDRRNSTTSTMSSAY-TVSRRSSVVSPY--------LPNQRAGDSGNMV-----------------------DSYD-ISTDP---------SGHSN-EA--VCA------SG-----------------------LPGLTPAQQYRLKAKYAAATG------------GPP-----PT-PLPNMERMNTNNRMAFASSDYRG--SA----------ISSL-------QRRHS-----SNEY----HNY----------GTGIIHPAQAP-GAGIRRASDPARTGG------DIQAVPKVQRFKSMTNMN--VSM---MGRQG-------TSIQ---------QAYGGSDANLQRHM-FSPRPPSITENVFMETAGP--------------------DEVCHTK-EQGFI--QSNEMQHYMNYQG--------QGSQLTAPNDHMNF-----------------------NPQIHGLDGQSQNVYSHSQRAISNM---------------------------------------------------------------HLNAENYSGQSNVSNF-------------------NQCQMTAHNQHFQNTRQAYNCANL-----PVQWN--EVSSGTMDNPVQRPN--------------------------HQIMHQNM--SPGNHCQSQLSNCTVPESTKQGCPVNRNSCQQGMYMNNQ----------KYNHG-GQVQVKPEQQ--FHHSAPAMM-SCQNMKHPSRQEHHFTKTNTMPLSS-------EATNCDYQGQQDST----------QNSCFNVGLNLNLLSPPGR-----------------RSQTPIMQVK-EIMVRNYVQS-----QQALMWEQHPKSMAMMTNSGDD-VDTR----QNQ--------HKNTLNAAVYMGPKYMNYQGKPS-----PNNLMSPSSQDSQSSHTKAMGSPSSQCY-NFDMMPHPP-------------CGPKPLSRQHSVSSQS-------------------TYM----GSPNQLS---------------------PSYQ------SSESSPR----RMACLPPIQPQSE--------------VTNNTSMMYYTGQMEMHQSKPGVHKLTTP--LNLNQTSCDGHQH----GQYNASHSFLKTVPYTSSCP----AA-NTLDS-----------------------------------------------------------LDLE-NTQIDFTAIIDDA-DN-AL----MPGNISPNVL-----AGSSQASSHLT-------TLRNT--------GAVV-----PNMVVGDLNSMLSSLAGENKYLNTM-
	Homo_sapiens_GLI1_AAM13391	EGPLF---SSPRS-----AVKLTKKRALSI-SP-LSDA-SLDLQTVIRTSPSSLVAF--------IN--SRC--TSPGGSYGHLSIGTMS---------------------PSLGFPAQ-------------------MNHQ---------KGP-SPSF----GVQPC-GPH---------DSARGGM---------IPHPQ-----------------SRGPF------------------------------------PTCQL-------KSELDML--VGKCREE-----------PLEGDMS-----SPNST--------------------GIQDPLLGMLDGREDLEREE-KREPE-SVYETDCRWDGCSQEFDSQEQLVHHINSEHIHGERKE--FVCHWGGCSRELRPFKAQYMLVVHMRRHTGEKPHKCTFEGCRKSYSRLENLKTHLRSHTGEKPYMCEHEGCSKAFSNASDRAKHQNRTHSNEKPYVCKLPGCTKRYTDPSSLRKHVKTV-HGPDAHVTKRHRGDGPL--------------------PRAPSIST---------------VEPKREREGGPIREES-----RLTV---PEGAMKPQPSPGAQS--------------SCSS----------DHSPAGSAA-----NTDSGVE--MTG--NAGGSTEDLSSL----DE-----------------GP-CIAGT-----------G--------------------LSTLRRLENLRLDQLHQLR-------------------------------PIGTRGLKLPSLSHTGTTVSRR---------------------VGPPVSL-------------------------------ERRSSSSSSISSAY-TVSRRSSLASPFPP------------------------------------------------GSPPE---------------------------NGASS--------------------LPGLMPAQHYLLRARYASARGG-----------GTS-----PT-AASSLDRIGG---------------LP----------MPPW--------------------------------------RSRAEYPGYNPNAGVTRRASDPAQAAD-------RPAPARVQRFKSLGCVH--TPP---TVAGG----------------------GQNFDPYLPTSV-YSPQPPSITENAAMDARGL--------------------QEEPEVG---TSM--VGSGLNPYMDFPP-------------------------------------------TDTLGYGGPEGAAAEPYG------ARG---------------------------------------------------------------PGSLPLGPGPPTNYGP-------------------NPCPQQASYPD------------------PTQETWGEFPSHSGLYPGPKAL------------------G-------------------------------------------------GTYSQCP----------RLEHY-GQVQVKPEQGCPVGSDSTGLA-PCLNAH------PSEGPPHPQPLFS------------HYPQPSPPQY--------LQSGPYTQPPPDYLPSEPRPCLDFD------------SPTHSTGQLK-AQLVCNYVQS-----QQELLWEGGGRED-------------------------------APAQEPSYQSPKFLG------------DSQVSPSRAKAP-----------VNTY-GPGFGPNLPNHKS--------GSYPTPSPCHENFVVGANR----------------------------------------------------ASHR--------AAAPPR------LLPPLPT--------------------------CYGPLKVGGTNP----------------SCGHPE--------VGRLGGGPALYPPPEGQ----VC-NPLDS-----------------------------------------------------------LDLD-NTQLDFVAILDEP------------QGLSPP-------PSHDQRGSSGH-------TPP----------PSGP-----PNMAVGNMSVLLRSLPGETQFLNSSA
	Mus_musculus_GLI1_BAA85004	EGSLFPPPPPPRS-----SVKLTKKRALSI-SP-LSDA-SLDLQTVIRTSPSSLVAF--------IN--SRC--TSPGGSYGHLSIGTMS---------------------PSLGFPPQ-------------------MSHQ---------KGT-SPPY----GVQPC-VPH---------DSTRGSM---------MLHPQ-----------------ARGPR------------------------------------ATCQL-------KSELDMM--VGKCPED-----------PLEGDMS-----SPNST--------------------GIQDHLLGMLDGREDLEREE-KPEPE-SVYETDCRWDGCSQEFDSQEQLVHHINSEHIHGERKE--FVCHWGGCSRELRPFKAQYMLVVHMRRHTGEKPHKCTFEGCRKSYSRLENLKTHLRSHTGEKPYMCEQEGCSKAFSNASDRAKHQNRTHSNEKPYVCKLPGCTKRYTDPSSLRKHVKTV-HGPDAHVTKRHRGDGPL--------------------PRAQPLST---------------VEPKREREGGSGREES-----RLTV---PESAM-PQQSPGAQS--------------SCSS----------DHSPAGSAA-----NTDSGVE--MAG--NAGGSTEDLSSL----DE-----------------GP-CVSAT-----------G--------------------LSTLRRLENLRLDQLHQLR-------------------------------PIGSRGLKLPSLTHAGAPVSRR---------------------LGPPVSL-------------------------------DRRSSSSSSMSSAY-TVSRRSSLASPFPP------------------------------------------------GTPPE---------------------------NGASS--------------------LPGLTPAQHYMLRARYASARGS-----------GTP-----PT-AAHSLDRMGG---------------LS----------VPPW--------------------------------------RSRTEYPGYNPNAGVTRRASDPARAAD-------HPAPARVQRFKSLGCVH--TPP---SVATG-----------------------RNFDPHHPTSV-YSPQPPSITENVAMDTRGL--------------------QEEPEVG---TSV--MGNGLNPYMDFSS-------------------------------------------TDTLGYGGPEGTAAEPYE------ARG---------------------------------------------------------------PGSLPLGPGPPTNYGP-------------------GHCAQQVSYPD------------------PTPENWGEFPSHAGVYPSNKAP------------------G-------------------------------------------------AAYSQCP----------RLEHY-GQVQVKPEQGCPVGSDSTGLA-PCLNAH------PSEGSPGPQPLFS------------HHPQLPQPQY--------PQSGPYPQPPHGYLSTEPRLGLNFN-----------PSSSHSTGQLK-AQLVCNYVQS-----QQELLWEGRNRGG-------------------------------LPNQELPYQSPKFLG------------GSQVSQSPAKTPA--------AAAAAY-GSGFAPASANHKS--------GSYPAPSPCHETFTVGVNR----------------------------------------------------PSHR--------PAAPPR------LLPPLSP--------------------------CYGPLKVGDTNP----------------SCGHPE--------VGRLGAGPALYPPPEGQ----VC-NALDS-----------------------------------------------------------LDLD-NTQLDFVAILDEA------------QGLSPP-------LSHEQGDSSKN-------TPS----------PSGP-----PNMAVGNMSVLLGSLPGETQFLNSSA
	Danio_rerio_GLI2a_NP_571042	DMSRF---PSPRL-----TPRVSRKRALSI-SP-VSDA-SIDLQTMIRTSPNSLVAY--------IN-NSRS-SSAASSSYGHLSVGAIS---------------------PSFTFPHPITPVA----------YHQLLSQQ---------RGL--NAF----GHTPP-LLQ----PSPALSSRQQTLV----AAA-ALNNTTS-------SSTS---SSTADT---------------------------------STESSQNAGGDPAV-SSTVNPM--IFKRSKV-----------KTEAEGP-----HPISP--------------------GSQDHL----ELREELDKDECKQEPE-AVYETNCHWEGCAKEYDTQDQLVHHISNDHIHGEKKE--FVCRWVECSREQKPFKAQYMLVVHMRRHTGEKPHKCTFEGCSKAYSRLENLKTHLRSHTGEKPYVCEHEGCNKAFSNASDRAKHQNRTHSNEKPYVCKIPGCTKRYTDPSSLRKHVKTV-HGPEAHVTKKQRGDAPPKPH---------------P-PKGNGENEAHTKHVRG-----RTDGSGEANSTTRGVEDC--QHVKTIK---TENTVMYQSSPGGQS--------------SCSS----------EPSPLGSAT-----NNDSGVE--MAM--HSGGSLGDLSAL----DD-----------------TP-VVDSTGSPGTSAG--VG----------LQLRKN----RAGLLQLEHIKKEKLKTVRDSCSWAN-----------A------------PPQVRNTKLPPIPSIDSLLDAPNM-------------------GTQMSVPPTQHLG-DLSSYEMTM----------LNQLHERRDSSTSTMSSAY--ISRRSSGISPC--------YSSRRSSEASQFG-V----RN---------NNVSSADSYDPISTDL---------SRRSS-EA--SQCGG---TGGLPS--------------------LLNLTPAQHYSLKAKYAAATG------------GAP-----PT-PLPNMDRMSLKTRMAMYNDSQDSSAHLHH--------AQGVVN-----SRRCS-----D-------TGY----------GAPGMMPHEVP-ANLPRRASDPVRRTT-----LDPLSLPRVQRFNSISNMN--LSR---LPAY------DRRAFNM--------QNNTWSDGSLHRHP-FSQRPPSISENILMENMAT--------------------DGGDQQG--DDLV--LPDDMVQYLRSQN--G-NSNHDSGI-----------------------------------SVNGGHALEFHGNMTSQQQQFYG---------------------------------------------------------------QRRMGMAGINGSHVEP---------------------VPEQIADPQG------MNKNNM-----PVQWN--EVSSGSADAVSRVPK-QQQQQL----------RG--NLTVVQQKQNFGS-YQGFGSNQQIV-----------PMSQNLASLQQAYPQRNI----Q-----RMNT----VQQFRQSIS---NPCQNIG-EQVNRQ-DLSYNSNQRLI------------------CNSMG---------------------------------------------------PPNGRMVQ---NQELQNYRSNL-MHM--------------------------------------------NNINQQNYVPLTQTAF---------------------------------QNAG--RGLIQPRPP-------------SEPKPLNRQHSGSGMVQ--------------------------PNGCSL---------------------SNVN------SSEASPK----RPGEVGQHS--------------------NGNGTMYYSGEIHMLDNGIDYGS---------PMSPCTNQA----------PVASVSTMASPGVNQ----VT-STVDST----------------------------------------------------------QSLD-HTQIDFDAMLDDG-DHSSL----MSGTLSPGLL-----QSISQNSSRLT-------TPRNS--VTLASVPAGI-----GNMAIGDMSSMLTALAEESKFLNMMA
	Gallus_gallus_GLI2_NP_001258830	DVSRF---SSPRV-----TPRLSRKRALSI-SP-LSDA-SIDLQTMIRTSPNSLVAY--------IN-NSRS-SSAASGSYGHLSAGTIS---------------------PAFSFPHPINPVT----------YQQILTQQ---------RGL-SSAF----GHTPP-LIQ----PSPTFPPRQHMAV----ISV-NPPPAQI-------SSNS---NCISDS------------------------------------SQSKQSSESAV-SSTVNPV--INKRTKV-----------KTEVEGL-----PPVSP--------------------TTQEHL---TDLKEDLDKDECKQEPE-VIYETNCHWEGCTKEYDTQEQLVHHINNDHIHGEKKE--FVCRWQDCTREQKPFKAQYMLVVHMRRHTGEKPHKCTFEGCSKAYSRLENLKTHLRSHTGEKPYVCEHEGCNKAFSNASDRAKHQNRTHSNEKPYVCKIPGCTKRYTDPSSLRKHVKTV-HGPDAHVTKKQRNDVHPRPP---------------P-LKENGDNEASAKQSSK-----VSEESPEANSTTRSMEDC--LQVKTIK---TENSVMCQSSPGGQS--------------SCSS----------EPSPLGSTN-----NNDSGVE--MNM--HSGGSLGDLTAL----DD----------------NAP-VVDSTVSSGNLT---VS----------LQLRKH----MTTMQRLEQLKKEKLKTVKDSCSWVN-----------P------------APQGRNTKLPPISGNGSILENS---------------------GGSSATLPNPRIM-ELSVNEVTM----------LNQINERRDSTTSTISSAY-TVSRRSSGISPY--------FSSRRSSEASQLG-H----RP---------NNTSSADSYDPISTDA---------SRRSS-EA--SQC------SGMPG--------------------LLNLTPAQHYRLKAKYAAATG------------GPP-----PT-PLPNMERMTLKNRISLMDGPEPTLPS-----------IRLPPG-----PRRCS-----DGNT----YGY----------TSTAAFPHEVP-GNCTRRASDPVRRPA-----GEPQALPRVHRFNSTNSMN--PFH---PPHPA-----DRRNFSM--------QSYGRSDGSLARHT-YSPRPLSISENVTMEAMSG--------------------EAEVPVG-DDDIM--LPDDVVQYIKSQN--N-GTAAESTS-----------------------------------IGYSNEMQSFQGGGKLQPPAFPS---------------------------------------------------------------QRRMAVADASMSHLGP-----------------MMAECPMSFDAPSD------MNKNNM-----PVQWN--EVSSGTVDLMSNQSK-QQFSQ------------G--NLAVVQQKQNFGQ-YQSYNQQQMQ------------LPENSMNVTQQSFMQRNVGMDGQ-----RLNC----MQLRQQPM----SLGPGMN-PDLGSQ--AGYNQAHQMLSPSAING---NPNQLSPSCSNMVTKSGPH-----LHPQQMDMATDPSLMVSSN---------------------SERTMLNQVMHEPSQQNYSSQP-THMNFPMAQEAFHQ-------------------------------PIMPSNQQSF-EPQQSMM-G------------------------------SAAQTYPPGMVQPRPP-------------AEPSPANRPRGLRTVQQ-L----------------GYMR-TPHPTNTMS---------------------PGQE------AVEAVHK----RTGDVLPASTQQCA------------DGTRENNLMYYYGQIHMYEQNSGFD----------NHSDCRVRQ------QQCALSGKPAALPSPGTNQ----VS-STVDS-----------------------------------------------------------QGLE-PPQIDFDAIMDDG-DHSSL----MSGTLSPSIL-----QNLSQNSSRLT-------TPRNS--LTLPTIPTGI-----SNMAIGDMSSMLTTLAEESKFLNMMS
	Homo_sapiens_GLI2_NP_001358200	DVSRF---SSPRV-----TPRLSRKRALSI-SP-LSDA-SLDLQRMIRTSPNSLVAY--------IN-NSRS-SSAASGSYGHLSAGALS---------------------PAFTFPHPINPVA----------YQQILSQQ---------RGL-GSAF----GHTPP-LIQ----PSPTFLAQQPMAL----TSI-NATPTQL-------SSSS---NCLSDT------------------------------------NQNKQSSESAV-SSTVNPV-AIHKRSKV-----------KTEPEGL-----RPASP-LALTQGQVSGHGSCGCALPLSQEQL---ADLKEDLDRDDCKQEAEVVIYETNCHWEDCTKEYDTQEQLVHHINNEHIHGEKKE--FVCRWQACTREQKPFKAQYMLVVHMRRHTGEKPHKCTFEGCSKAYSRLENLKTHLRSHTGEKPYVCEHEGCNKAFSNASDRAKHQNRTHSNEKPYICKIPGCTKRYTDPSSLRKHVKTV-HGPDAHVTKKQRNDVHLRTP---------------L-LKENGDSEAGTEPGG--------PESTEASSTSQAVEDC--LHVRAIK---TESSGLCQSSPGAQS--------------SCSS----------EPSPLGSAP-----NNDSGVE--MPG--TGPGSLGDLTAL----DD----------------TPP-GADTSALAAPSA---GG----------LQLRKH----MTTMHRFEQLKKEKLKSLKDSCSWAG-----------P------------TPHTRNTKLPPLPGSGSILENFSG--------SGG--------GGPAGLLPNPRLS-ELSASEVTM----------LSQLQERRDSSTSTVSSAY-TVSRRSSGISPY--------FSSRRSSEASPLGAG----RP---------HNASSADSYDPISTDA---------SRRSS-EA--SQC------SGGSG--------------------LLNLTPAQQYSLRAKYAAATG------------GPP-----PT-PLPGLERMSLRTRLALLDAPERTLPAG----------CPRPLG-----PRRGS-----DGPT----YGHGH-------AGAAPAFPHEAP-GGGARRASDPVRRP-------DALSLPRVQRFHSTHNVN--PGP---LPPCA-----DRRGLRL--------QSHPSTDGGLARGA-YSPRPPSISENVAMEAVAA----------G---VDGAGPEADLGLP-EDDLV--LPDDVVQYIKAHA--S-GALDEGTG-----------------------------------QVYPTESTGFSDNPRLPSPGLHG---------------------------------------------------------------QRRMVAADSNVGPSAP-----------------MLGGCQLGFGAPSS------LNKNNM-----PVQWN--EVSSGTVDALASQVKPPPFPQ------------G--NLAVVQQKPAFGQ-YPGYSPQGLQ------------ASPGGLDSTQPHLQPRSGAPSQG---IPRVNY----MQQLRQPVA--GSQCPGMT-TTMSPH--ACYGQVHPQLSPSTISG---ALNQFPQSCSNMPAKPGHL-----GHPQQTEVAPDPTTMGNRHRELG-----------------VPDSALAGVPPPHPVQSYPQQS-HHLAASMSQEGYHQVP-----------------------------SLLPARQPGFMEPQTGPM-G------------------------------VATAG--FGLVQPRPP-------------LEPSPTGRHRGVRAVQQQL----------------AYARATGHAMAAMP---------------------SSQE------TAEAVPKGAMGNMGSVPPQPPPQDA------------GGAPDHSMLYYYGQIHMYEQDGGLE----------NLGSCQVMRSQPPQPQACQDSIQPQPLPSPGVNQ----VS-STVDS-----------------------------------------------------------QLLE-APQIDFDAIMDDG-DHSSL----FSGALSPSLL-----HSLSQNSSRLT-------TPRNS--LTLPSIPAGI-----SNMAVGDMSSMLTSLAEESKFLNMMT
	Mus_musculus_GLI2_NP_001074594	DASRF---SSPRV-----TPRLSRKRALSI-SP-LSDA-SLDLQRMIRTSPNSLVAY--------IN-NSRS-SSAASGSYGHLSAGALS---------------------PAFTFPHPINPVA----------YQQILSQQ---------RGL-GSAF----GHTPP-LIQ----PSPTFLAQQPMTL----TSI-STMPTQL------SSSSS---NCLNDA------------------------------------NQNKQNSESAV-SSTVNPI-TIHKRSKV-----------KTEAEGL-----RPASP-LG-----------------LTQEQL---ADLKEDLDRDDCKQEAEVVIYETNCHWADCTKEYDTQEQLVHHINNEHIHGEKKE--FVCRWQACTREQKPFKAQYMLVVHMRRHTGEKPHKCTFEGCSKAYSRLENLKTHLRSHTGEKPYVCEHEGCNKAFSNASDRAKHQNRTHSNEKPYICKIPGCTKRYTDPSSLRKHVKTV-HGPDAHVTKKQRNDVHVRAP---------------L-LKENGDNEASAEPGGR-----GPEESVEASSTSHTVEDC--LHIKAIK---TESSGLCQSSPGAQS--------------SCSS----------EPSPLGSAP-----NNDSGME--MPG--TGPGSLGDLTAL----AD----------------TCP-GADTSALAAPST---GG----------LQLRKH----MSTVHRFEQLKREKLKSLKDSCSWAG-----------P------------APHTRNTKLPPLPVNGSVLENFNN--------TGG--------GGPAGLLPSQRLP-EL--TEVTM----------LSQLQERRDSSTSTMSSAY-TVSRRSSGISPY--------FSSRRSSEASPLGGL----RP---------HNASSADSYDPISTDA---------SRRSS-EA--SQCS-----GGGPG--------------------LLNLTPAQQYNLRAKYAAATG------------GPP-----PT-PLPGLDRVSLRTRLALLDAPERALPGA----------CPHPLG-----PRRGS-----DGPT----YSHGHG---HGYAGAAPAFPHEGP-NSSTRRASDPVRRP-------DPLILPRVQRFHSTHNMN--PGS---LPPCA-----DRRGLHV--------QSHPSVDSNLTRNA-YSPRPPSINENVVMEAVAA----------G---VDGPGLECDLGLV-EDELV--LPDDVVQYIKAHT--G-GTLDDGIR-----------------------------------QGYPTEGTGFPENSKLPSPGLQG---------------------------------------------------------------HRRLAAADSNMGPSAP-----------------GLGGCQLSYSPSSN------LNKSNM-----PVQWN--EVSSGTVDALPTQVKPPPFPH------------S--NLAVVQQKPAFGQ-YPGYNPQSVQ------------SSSGGLDSTQPHLQLR-GAPSAS-----RGSY----TQQPRQPAA--GSQCLGMS-AAMSPQ--ASYSQAHPQLSPNIVSG---SLNQFSPSCSNMAAKPSHL-----GLPQQMEVVPNATIMNGHQREHG-----------------VPNSSLAAVSQPHPVLSYPQ-----------QDSYQQGS-----------------------------NLLSSHQPGFMESQ-------------------------------------QNAG--FGLMQPRPP-------------LEPNTASRHRGVRSGQQQL-----------------YARTTGQAMVT-S---------------------ANQE------TAEAMPKGPAGTMVSLAPQ-PSQDT------------GRAQDQNTLYYYGQIHMYEQNGG----------------CPAVQPQPPQPQACSDSIQPEPLPSPGVNQ----VS-STVDS-----------------------------------------------------------QLLE-PPQIDFDAIMDDG-DHSSL----FSGALSPTLL-----HNLSQNSSRLT-------TPRNS--LTLPSIPAGI-----SNMAVGDMSSMLTSLAEESKFLNMMT
	Xenopus_laevis_GLI2_AAD28180	DVSRF---SSPRV-----TPRLSRKRALSI-SP-LSDA-SIDLQTMIRTSPNSLVAY--------IN-NSRS-SSAASGSYGHLSAGAIS---------------------PAFSFPHPINPVA----------YQQLLSQQ---------RSL--SSF----GHT-P-LLH----PSPTFASRQQGVL----TSA-NPAPP-----------SN---NNNPDS------------------------------------ILNKVSSESAV-SSTVNQV--IHKRNKV-----------KTEEEVL-----QRDSP--------------------SPPDHL---TDLKEDLDKDECKQEPD-IIYETNCHWDGCSKEFDTQDQLVHHINNDHIHGEKKE--FVCRWQECSREQKPFKAQYMLVVHMRRHTGEKPHKCTFEGCFKAYSRLENLKTHLRSHTGEKPYVCEHEGCNKAFSNASDRAKHQNRTHSNEKPYICKIPGCTKRYTDPSSLRKHVKTV-HGPEAHVTKKYRNDIIQKPS---------------V-PKENGDNEASAKLSS----------REHSSSTYRDSEDC--LQARTIK---TEDNMMHQSSPGGQS--------------SCSS----------EPSPYSN-------YIDSGVD--VSL--HGEGSLGDLLGL----EE----------------TNP-VVDSTVSSASPA---VG----------LQLRKH---GGTTVQRLEQLKKEKLKTMKESCSFIN-----------P------------PPPARNTRLPTITANGV---------------SAI--------GVPSSVLFNPRAT-ELPMNDVTL----------LNQLNERRDSTSSTLSSAY-T-SRRSSGISPC--------FSSRRSSETSQFG-G----RL---------NNSSSADSYDPISTDA---------SRRSS-EA--SHH------SGLPN--------------------LLNLTPAQQYRLKAKYAAATG------------GPP-----PT-PLANMDRINLRNKLSLMDRPDFPLHA-----------FRQLPV-----PRRCS-----DG------GGN----------AGLAVYPHEIP-GNNSRRASDPVRRTGG----MDGQGLPRVQRFHSMNSMN--TLH---HPSLS-----ERRNGGL--------QHYNRSDGSLHRHV-YSPRPPSINENVAMEAISC--------------------DLDVPGG-DDDLM--LPDDVVQYIRSQN--R-EAPKQNLP-----------------------------------IEYNSPARNLQSS--IKPFHHNT---------------------------------------------------------------PHRAPGAYSSRNF--P-----------------ALAEC---LDQTAN------MQDNSM-----PVQWN--EVSSGTVDV-SDLPK-QPFGP------------G--NLAVVQQKQNFAQ-YQNFNQAPIH------------GAQNIMGQGQESV-QRNISVNGQ-----RFNY----MQQRQQQM----SQCQNVT-SDFSPQ--QRYSQSQSMLNTRAMQE---GQNLIPPSCNNMAERPGV----------HTHSAPSNTLSHQHLAVHG-----------------APTQMFTN------------------NFSVNQDGLHPPN-----------------------------AYTVQTQKNGLEPQQNTL-G------------------------------MSGQAFNHGMIQPRPP-------------AAPHLPNRPRNIHPVHH-P----------------PYMR-SPHPVSELS---------------------PGQQ------TAEATPK----RTNEDTDPSP-------------------KDNNLLYYSGQIHMYEPNGNFS----------SGIDCTAQQ--------------LPTMPSPGANQ----VT-STVDS-----------------------------------------------------------QGLEHPPVIDFDTMMDDG-DHSSL----MSGTLSPGLL-----HSFSQTSSRLT-------TPRNS--LTLPSIPAGI-----SNMAIGDMSSMLTTLAEESKFLNLMS
	Danio_rerio_GLI2b_NP_001015069	DVSRF---PSPRM-----TPRLSRKRALSI-SP-LSDA-SIDLQTMIRTSPNSLVAY--------IN-NSRS-SSAASSSYGHLSVGGIS---------------------PSFPFPHSINPVA----------YQQLLTQQ---------RGL--SAF----GHTPP-LIQ----PSPTFSSRHPLSL----ST--LPTPT------------------TNDT------------------------------------ETKNSNGESAV-SSTVNPL--GNKRSKV-----------KTELGGP-----RPVSP--------------------YSPEHLSSAQDLKEDM--DDCKQEAE-LVYETNCHWEGCSKEYDTQEQLVHHINNEHIHGEKKE--FVCRWDECSREQKPFKAQYMLVVHMRRHTGEKPHKCTFEGCSKAYSRLENLKTHLRSHTGEKPYVCEHEGCNKAFSNASDRAKHQNRTHSNEKPYVCKIPGCTKRYTDPSSLRKHVKTV-HGPEAHVTKKQRGDLPSRPH---------------P-PKENGENEAGAKMA---------EEKIEANSTTRGVEDY--LQVKSIK---TENSMMYQSSPGGQS--------------SCSS----------EPSPLGSAS-----LHGGGVE--PAG--LSGGSVGDLSAL----DD-----------------VP-IVDSTVSTGI-----LG----------LHLRKN----AGPAHRLTHLKQEKLKSVRDSCSWAN-----------T------------APPAPCTKLPPIN-TGSLLDGL---------------------CDPGLSISSPRLG-DLCPGETTV----------LSQLVERRDSLASTVSSAY-TFSRRSSGISPC--------YSSRRSSQTSQPG-G----RH---------NNISSADSYDPISTDL---------SRRSS-EA--SLY------GG-----------------------IFSLTPAQHYRLKAKYAAATG------------GAP-----PT-PLPNIDCKTL-----LGDSHEIP--------------IHPPLV-----PRRCS-----D-------TGY----------ANRSVLPHEVT-ANITRRASDPVRRIA-------------AERHSLYNSVN--PYPT--LHPLA-----SSR------------HFYSTSESNVNRQQ-YPPRAPSISENVMMETLPD--------------------DMESCNGVEDGLM--MADDAVQCITTQN--A-DSPQHTG------------------------------------VAHRNQSFG-------SPQHCHL---------------------------------------------------------------QRRLALVEGNMNAVAR-----------------QTASSQQTFPGSAN------ATKIPM-----PVQWN--EVSSGTVDSSRSQTK-QGSGR------------G--NL---QQKQNLSS-FLNVNSNQQVG-----------LMSHNLAL---SPVQRSVEFNSL-----RINQ----------------------------RQ--ANAEFLHGYLQGSASND--ISLGLLNPSGKSLTVQPGG----------------------------------------------VQNNRVCAQ--AQSHATFPNN----------QGNYSQ---------------------------------MSSNQQGYIVASQNVN-G-------------------------------------NLLLQPRPP-------------TEPKPYSTQHSGPTTTA--------------------------AQSNFS---------------------PAYD------TSEASPK----------------------------------KSSSMFYTGQIHMFDSSGA--------------MPC------------------PSSVGSPETNQ----VS-STVDS-----------------------------------------------------------SGAD-PPQIDFDAMLDDG-DHSSL----MSGTLSPALL-----RSLSQNSSRLT-------TPRNS--VTLPPVAAGI-----SNMAIGDMSSMLTALAEESKFLNMMS
	Danio_rerio_GLI3_NP_991291	ESSRF---PSPRL-----INRPSRKRPIPN-SPSLSDP-SFDLQAMIRTSPNSLVTI--------LN-NSRS-SSSNSGSYGHLSAGTIS---------------------PALSFAYPPTPVA-------LQMHQQLISRQ---------PGIVGSAF----GHSPP-LMH----SALAFSTQRPVPA----IQTSSLAPTER--------------SIVSND------------------------------------SQSKPTSESAV-SSTGDPM--NHKRSKL-----------KPEEEPP-----SPRAV--------------------SMQEQMNGMTLVKEEGDKEEGKQEPE-VVYETNCHWDGCCREFDTQEQLVHHINNDHIHGEKKE--FVCRWEECSREQKPFKAQYMLVVHMRRHTGEKPHKCTFEGCSKAYSRLENLKTHLRSHTGEKPYVCEHEGCNKAFSNASDRAKHQNRTHSNEKPYVCKIPGCTKRYTDPSSLRKHVKTV-HGPEAHVTKKQRGETYPRPP---------------PQPREPG----------------ATTDQKEYTHATSKQDEC--LQVKSIK---TEKPMTSQSSPGSQS--------------SCSS----------DQSINGP-------HVSQGVQ--LTV--NSIGLAGEVAML----EDMENEEEDEENREGEKEDAP-IMDSTVSTATSS---AATI-------VLQTHRS---VGRPLRWMEHVKMERLRQVNGAVPRLGFLP--------P------------TPPRKGQAMPALTGKGQCLGRM----------TSV--------RVPPCP--------EPSNTELTI----------LSLLHERRDSSGSNTSSAYLSSSRRSSGISPC--------FSSRCSSQASLSEYS--PHRHI--------HNLSATDSYDPISTDA---------SRRSS-EA--SQY------DGGSSSAVVFGGSGVFKGSGMGSRGDLNLTPAQHYSLKAKYAAATG------------GPP-----PT-PLPSMGHINLKTHFALKEDRKDTGQLT----------LPPLVR-----SRRCS-----DGAH----NSHDSQ---AVY-QRKGTYFGGGP-GKNDRRASDPTHHKQN----LSSYGLPQVRHFSSLNNMT--SSP---NPASYGYSNREDHSLNL--------QNSTCHVDSFQSGL-HSPCPPSIMEQSALENIFM--------------------NQDGLLL-RVNEN--IQSDFMQYLHSQD--Q------------------------------------------ESIIIQDNHRPIFNPA------------------------------------------------------------------------DDQNFLSPQQQQEGVE----------------------------QED------TRIDLM-----PIQSN--EVSSASADVTIPRQP---FQR-----------CGRWSDQSGSVSNAFGR-FGNMVVQQQPIDF----------------IDQHSALQHMGGISYG-----CRN-------------------------SEQHLQ-VAKPAQEKSRMKTGIKTE-------------------------------SSSTFQLESKHSNFGRPDFSHIFS------------APIHQKCSQH-TVVSQSYPQQ-------------------------------------NQ-------ITNQDSSNLFLQRPGNCSL---------------------------------------LLAYRPQPA-------------VNTSYSTRQDINSHNVQS--------------------------------------------------CHPQSLNNRLGTSCSLSNQV---SVVKLDQVNHLQIN---------------SCSTIQQQKPVFIDKCFDPEESKLSHA-----IVQSCLMES------LMAEKERTSKVLLSSGVGQ----VT-SKVER-----------------------------------------------------------SPAE-KVGLGICSIGGDSYDQGSV----VS-------------------SSRLS-------NSHDS--FAFHSVDPGT-----NNMAISDMNSLLTTLAEESKFLAIIQ
	Gallus_gallus_GLI3_NP_001258832	DSTRF---PSPRL-----SARPSRKRTLSI-SP-LSDH-SFDLQTMIRTSPNSLVTI--------LN-NSRS-SSSASGSYGHLSASAIS---------------------PALSFTYPPTPVS------LQQMHQQIISRQ---------QTL-GSAF----GHSPP-LIH----PAPTFPTQRPIPG----IPS-VLNPVQV-------SSG-----PSEST------------------------------------QQNKPTSESAV-SSTGDPM--HNKRSKI-----------KPDEDLP-----SPGAG--------------------SVQEQPEGMTPVKEEGDRDESKQEPE-VVYETNCHWEGCSREFDTQEQLVHHINNDHIHGEKKE--FVCRWLDCSREQKPFKAQYMLVVHMRRHTGEKPHKCTFEGCTKAYSRLENLKTHLRSHTGEKPYVCEHEGCNKAFSNASDRAKHQNRTHSNEKPYVCKIPGCTKRYTDPSSLRKHVKTV-HGPEAHVTKKQRGDIHPRPP---------------P-PRDPGSHSQTRSPGQQTQG--ATGEQKDLNSTTSRREEC--LQVKAVK---SEKPMTSQPSPGGQS--------------TCSS----------EQSPISN-------YSNNGIE--LTL--TGGGSVGDLSVI----DE-----------------TP-IMDSTISTATTA---LG----------LQARRN----MTGTKWMEQVKLERLKQVNGMLPRLN-----------P------------VPPSKAPTLPPLIGNGTQSNSS----------CSV--------GGSMTILPNRN---ELSSTDITV----------LNML-NRRDSNTSTISSAY-LSSRRSSGISPC--------FSSRRSSDASQAE-G----RP---------QNVSVADSYDPISTDA---------SRRSS-EA--SQC------DDLPS--------------------LLSLTPAQQYRLKAKYAAATG------------GPP-----PT-PLPNMERMSLKTRMALLGDCRESGISP----------LPPVNA-----PRRCS-----DGGA----NGY----------SRRHLLSHDAL-GNGTRRASDPVRMVS------NNLSVPRVQHFNSLNSFN--SPA---LPPSM-----EKRNLVL--------QNCTHSEGGVFRGF-SSPCPPSISENVTLEAVTM--------------------EAGGSLN--DEDL--LPDDVVQYLNSQN--Q-GTCDHLLN-----------------------------------NVLDSNKMHH------------------------------------------------------------------------------SVVLGNNNPSSFDR-----------------APPASSQPA--GSE------VSKSDL-----PIQWN--EVSSGSSDLSPTKLK-----------------CS--QRSAVQQARAFGL-YNNMIVQQQ--------------------NLQRGNVYQQNGYQNL-----MENN---GSYSLQQNTVL----GSGAS-SSFGMQ-PNK--PYGESVSRQPMIF-----GAMDSSCGITVQGQKL----------RSSNMPVSGNQQNFGHPIASSDQA------------TSMANGMQNR-NVMEQEYLQN-------ELVGDGIHYQGVNQSSPMT----------LGQ--------VSPTSQSSLHQGPQSCP----P------VSHTIG----------------NQSSGL-SVAKSYQPC-------------ANYSGNRRQNVLRNNLA-------------------------QQQGHVS---------------------DGNQ----------TYRV---NTIKLEMQGQSQQ----------------FCSNMQNYSGQLYDQTTGFSHQAMKIGSSFFVSEANCLLQE---------TATANSSELLSPGANQ----VS-STVDSL--------------------------------------------------------DSNSLE-GVQIDFDAIIDDG-DHVSL----ISGALSPSII-----QNLSRNSSRLT-------TPRAS--LTFPAMPVST-----TNMAIGDMSSLLTSLAEESKFLAVMQ
	Homo_sapiens_GLI3_NP_000159	DSTRF---SSPRL-----SARPSRKRTLSI-SP-LSDH-SFDLQTMIRTSPNSLVTI--------LN-NSRS-SSSASGSYGHLSASAIS---------------------PALSFTYSSAPVS------L-HMHQQILSRQ---------QSL-GSAF----GHSPP-LIH----PAPTFPTQRPIPG----IPT-VLNPVQV-------SSG-----PSESS-------------------------------------QNKPTSESAV-SSTGDPM--HNKRSKI-----------KPDEDLP-----SPGAR--------------------GQQEQPEGTTLVKEEGDKDESKQEPE-VIYETNCHWEGCAREFDTQEQLVHHINNDHIHGEKKE--FVCRWLDCSREQKPFKAQYMLVVHMRRHTGEKPHKCTFEGCTKAYSRLENLKTHLRSHTGEKPYVCEHEGCNKAFSNASDRAKHQNRTHSNEKPYVCKIPGCTKRYTDPSSLRKHVKTV-HGPEAHVTKKQRGDIHPRPP---------------P-PRDSGSHSQSRSPGRPTQG--ALGEQQDLSNTTSKREEC--LQVKTVK---AEKPMTSQPSPGGQS--------------SCSS----------QQSPISN-------YSNSGLE--LPL--TDGGSIGDLSAI----DE-----------------TP-IMDSTISTATTA---LA----------LQARRN----PAGTKWMEHVKLERLKQVNGMFPRLN-----------P------------ILPPKAPAVSPLIGNGTQSNNT----------CSL--------GGPMTLLPGRS---DLSGVDVTM----------LNML-NRRDSSASTISSAY-LSSRRSSGISPC--------FSSRRSSEASQAE-G----RP---------QNVSVADSYDPISTDA---------SRRSS-EA--SQS------DGLPS--------------------LLSLTPAQQYRLKAKYAAATG------------GPP-----PT-PLPNMERMSLKTRLALLGDALEPGVA-----------LPPVHA-----PRRCS-----DGGA----HGY----------GRRHLQPHDAP-GHGVRRASDPVRTGS------EGLALPRVPRFSSLSSCN--PPA---MATSA-----EKRSLVL--------QNYTRPEGGQSRNFHSSPCPPSITENVTLESLTM--------------------DADANLN--DEDF--LPDDVVQYLNSQN--QAGYEQHFPS-----------------------------------ALPDDSKVPHGPG---------------------------------------------------------------------------DFDAPGLPDSHAGQ-----------------QFHALEQPC---PE------GSKTDL-----PIQWN--EVSSGSADLSSSKLK-----------------CG--PRPAVPQTRAFGF-CNGMVVHPQ--------------------NPLRSG--PAGGYQTL-----GENS---NPYGGPEHLMLHNSPGSGTSGNAFHEQ-PCKAPQYGNCLNRQPVAP-----GALDGACGAGIQASKL----------KSTPMQGSGGQLNFGLPVAPNESA------------GSMVNGMQNQ-DPVGQGYLAH-------QLLGDSMQHPGAGRPGQQM----------LGQ--------ISATSHINIYQGPESCL----P------GAHGMG----------------SQPSSL-AVVRGYQPC-------------ASFGGSRRQAMPRDSLA-------------------------LQSGQLS---------------------DTSQ----------TCRV---NGIKMEMKGQPHP----------------LCSNLQNYSGQFYDQTVGFSQQDTKAG-SFSISDASCLLQG----------TSAKNSELLSPGANQ----VT-STVDSL--------------------------------------------------------DSHDLE-GVQIDFDAIIDDG-DHSSL----MSGALSPSII-----QNLSHSSSRLT-------TPRAS--LPFPALSMST-----TNMAIGDMSSLLTSLAEESKFLAVMQ
	Mus_musculus_GLI3_NP_032156	DSTRF---PSPRL-----SARPSRKRTLSI-SP-LSDH-SFDLQTMIRTSPNSLVTI--------LN-NSRS-SSSASGSYGHLSASAIS---------------------PALSFTYPSAPVS------L-HMHQQILSRQ---------QSL-GSAF----GHSPP-LIH----PAPTFPTQRPIPG----IPT-VLNPVQV-------SSG-----PSESS-------------------------------------QSKPTSESAV-SSTGDPM--HNKRSKI-----------KPDEDLP-----SPGSR--------------------GQQEQPEGTTLVKEEADKDESKQEPE-VIYETNCHWEGCTREFDTQDQLVHHINNDHIHGEKKE--FVCRWLDCSREQKPFKAQYMLVVHMRRHTGEKPHKCTFEGCTKAYSRLENLKTHLRSHTGEKPYVCEHEGCNKAFSNASDRAKHQNRTHSNEKPYVCKIPGCTKRYTDPSSLRKHVKTV-HGPEAHVTKKQRGDMHPRPP---------------P-PRDSGSHSQSRSPGRPTQG--AFGEQKELSNTTSKREEC--LQVKTVK---AEKPMTSQPSPGGQS--------------SCSS----------QQSPISN-------YSNSGLE--LPL--TDGGSVADLSAI----DE-----------------TP-IMDSTISTATTA---LA----------LQARRN----PAGTKWMEHIKLERLKQVNGMFPRLN-----------P------------ILPSKAPAVSPLIGNGTQSNNN----------YSS--------GGPGTLLPSRS---DLSGVDFTV----------LNTL-NRRDSNTSTISSAY-LSSRRSSGISPC--------FSSRRSSEASQAE-G----RP---------QNVSVADSYDPISTDA---------SRRSS-EA--SQG------DGLPS--------------------LLSLTPVQQYRLKAKYAAATG------------GPP-----PT-PLPHMERLSLKTKMALLGEGRDSGVT-----------LPPVHP-----PRRCS-----DGGG----HTY----------RGRHLMPHDAL-ANSVRRASDPVRTVS------ENMSLARVQRFSSLNSFN--PPN---LPPSV-----EKRSLVL--------QNYTRQESSQPRYFQASPCPPSITENVALEALTM--------------------DADANLN--DEDL--LPDDVVQYLNSQN--QTGYGQQLQS-----------------------------------GISEDSKVAHEPE---------------------------------------------------------------------------DLDLAGLPDSHVGQ-----------------EYPALEQPC---SE------GSKTDL-----PIQWN--EVSSGTSDLSSSKLK-----------------CGQ-QRPSAQQPRGFGL-YNNMVVHPH--------------------NLWKVGTGPAGGYQTL-----GENS---STYNGPEHFAIHSGDGLGTNGNTFHEQ-PFKTQQYGSQLNRQPLTS-----SALDHACGTGIQGSKL----------KGNSLQENGGLLDFSLSVAPNELA------------GNTVNGMQTQ-DQMGQGYIAH-------QLLSGSMQHQGPSRPGQQV----------LGQ--------VGATSHINIYQGTESCL----P------GTQDNS----------------SQPSSM-AAIRGYQPC-------------ASYGGNRRQAMPRGNLT-------------------------LQQGQLS---------------------DMSQ----------SSRV---NSIKMEAQGQSQQ----------------LCSTVQNYSGQFYDQTMGFSQQDRKAG-SFSLSDANCLLQG----------NGTENSELLSPGANQ----VT-STVDSF--------------------------------------------------------ESHDLE-GVQIDFDAIIDDG-DHTSL----MSGALSPSII-----QNLSHSSSRLT-------TPRAS--LPFPSLSMGT-----TNMAIGDMSSLLTSLAEESKFLAVMQ
	Xenopus_laevis_GLI3_NP_001081440	ESSRF---SSPRL-----SARPSRKRTLSI-SP-LSDH-SFDLQTMIRNSPNSLVTI--------LN-NSRS-SSSASGSYGHLAASAIS---------------------PALNFAYQPTPVS------LQQMHQQIMSRQ---------HSI-GSAF----GHSPP-LLH----PAPTFPSQRTIPG----IPS-VLNPVQV-------SIG-----PSEAA------------------------------------QQNKPTSESAV-SSTGDLL--HNKRSKV-----------KPEEDHP-----SPGAV--------------------CIQDQPDGMTLVKEEGVKDESKQEAE-VVYETNCHWEGCSREFDTQEQLVHHINNDHIHGEKKE--FVCRWLDCSREQKPFKAQYMLVVHMRRHTGEKPHKCTFEGCSKAYSRLENLKTHLRSHTGEKPYVCEHEGCNKAFSNASDRAKHQNRTHSNEKPYVCKIPGCTKRYTDPSSLRKHVKTV-HGPEAHVTKKQRGDIHPRPP---------------P-PREPGSHSQSRSPGQQTQG--IHGEHKDLSNTTSKHEEC--LQVRSVK---TEKPMSSQPSPGGKS--------------SCSR----------QQSPISN-------YTNSGIE--LNL--NSGGSIGDFSAL----DE-----------------TP-IMDSTISTATTG---LG----------LHGRRV----MTGTKWMEQIKVEKMKQVNGMLPRLN-----------P------------VPPHRAPTLPPITGNGVQLNSN----------ISL--------GGLAPVLPNRN---DLSSMDITV----------LNML-NRRDSNTSTISSAY-MSSRRSSGISPC--------FSSRRSSEASQFE-G----RV---------QNLSVAGSYDPISTDA---------SRRSS-ET--SQC------DGLPT--------------------LLSLTPAQQYRLKAKYAAATG------------GPP-----PT-PLPNMERMSLKTRMALLGDSRDCRLSP----------LPSVNV-----PRRCS-----DGGV----GSY----------GRRHLLPNELQ-VNGMRRASDPVKMVS------DNVSNTRVVRFNSLNNVI--PPD---VPPPM-----ERRNLSL--------QNYT-------RNV-YSPCPPSISENVALEAMIM--------------------EAEGNFD--DEDL--LPDDMVQYLNSRN--Q-RLYETIET-----------------------------------DALQNNAGERNGN---------------------------------------------------------------------------NFEQSHVTSNVINE-----------------QFHSSEQTD---LI------ENKNDL-----PIQWN--EVSSGSAEYSPSRLK-----------------YG--QRFPTQQNQPFGL-YNNMMVQQQ--------------------NVPKSGLSQQRGYQHH-----TQNN----PQAPQQNLDLYN------NSNVWSGQ-LGRGNQYIDDIERSSLGH-----SATGSLCNSAARGQKL----------TTNGLPMNTGQQNFGPSTHYSVQS------------ANRAEVVQNE-NIINQEFMQQ----MTAEHLIYGMHLLGVTRSNQTT----------SGQ--------NGNTT-----DGTRSFL----S------TTQNGG----------------EQQPTL-A--KNFQSF-------------VNSSGNSRQNLHRNNLP-------------------------YLQEQIY---------------------DTNQ---------HIFKV---NSIKMEMQSHPQQ----------------HCANAQNFSGQLYDQTATYPQQIMKSG-SEPGMEANCLLQE---------SNNTNSSKLLSPGANH----VT-STVDNI--------------------------------------------------------D-NSLA-GVQIAFAAIIDDG-DHASL----ISGVLSPSII-----QNLSRNSSRLT-------TPRAS--LTFPAIPVST-----SNMAIGDMSSLLTSLAEESKFLAIMQ
	Dm_GLIS2	--------YEPPL------GYF---------TP--------------YNTPPYIAAY------------SDS-GSWLADHHQH-------------------------------H----------------QQQHQQHQQQM---------QHI---RF-----PTPP-ITP--------------------------PRPI--------------------------------------------------------AGYGYRQRTQSVIMKARGQQD--ELCRSPV----------------------------------------------------------EFPDDSKSCSSSSECG-TASDFVCNWTDCDRVFDTLDALAQHVTQRHAIASLTDGLYYCRWRGCQRSERGFNARYKMLVHTRTHTKEKPHRCHL--CEKSFSRAENLKIHIRSHSGEKPYKCSFEGCQKAYSNSSDRFKH-TRTHSMEKPYMCKVAGCQKRYTDPSSLRKHVKTFKHSIHLIASQPLTLPSVPCL----------------------------------------------LEASSESAFTC------------------------------------------------------------------------------------------------------------------------------------------------------------------------------------------------------------------------LPAASSV---------------------------------------------------------------------ESTSSSSSARY-----------------------------------------------------------YDDSNNEP-------------------SDY----------------------------------------------------------------------------------------------------------------------------------------------------------------------------SLKPKQDAE------------------------------------------------------------------------FSPS-----YW-------------------------------------------LGDRQHSYLHSE------------------------------------------------------------------------------------------------------------------------------------------------------------------------------------------------------------------------------------------------------------------------------------------------------------------------------------------------------------------------------------------------------------------------------------------------------------------------------------------------------------------------------------------------------------------------------------------------------------------------------------------------------------------------------------------------------------------------------------------------------------------------------------------------------------------------------------------------------------------------------------------------------------------------------------------------DFFVKMDVESPLD--------LRIHR
	Mm_GLIS2	PPGFL---LNPKFPE-KVDGR------FSA-AP-LVDL-SLSPPSGLDSPNGS---------------SSLS---------------------------------------PECQ----------------------------------------------GNGDLPP-----------------------------------------------------------L--------------------------------------------PTAVDFQ--PLRYLDG-----------------------VPSSFQFFLPLGS------------GGALHLPASSFLPPPKDKCL-SPELP-LAKQLVCRWAKCNQLFELLQDLVDHVNDHHVKPEQDA-RYCCHWEGCARHGRGFNARYKMLIHIRTHTNEKPHRC--PTCNKSFSRLENLKIHNRSHTGEKPYVCPYEGCNKRYSNSSDRFKH-TRTHYVDKPYYCKMPGCHKRYTDPSSLRKHIKA--HG-HFVSHEQQELLQLRPP------------------PKPPLPTP------------------------------------------------------------------------------------------------------------------DSGSYVSGAQII-----------------------IP--------------------------------------------------------------------------NP------------AALFGGPSLPGLPLP-----------------------------------------------------------------------------------------LPPGPL-----DLSALACGNGGGGG----------------------------------------------------GGIG-----PGLPG-------------------SVLPLNLAKNPLLPSPFGAGGL------------GLP---------------------------------------------VVSLLGG-------------SAGSK--------------A--------------EGEKGRGSVPARVLG-------------------LEDHKT-PLE-------------------------------------------RTERSRSR----------------------------------------------------------------------------------------------------------------------------------------------------------------------------------------------------------------------------------------------------------------PSPDG----------------------------------------------------------------------------------------------------------------------------------------------------------------------------------------------------------------------------------------------------------------------------------------------------------------------LP--------------------------------------------------------------------------------------------------------------------------------------------------------------------------------------------------------------------------------------------LLPG----------TVLDLSTG------------------------------------------------------------------------------------NSAASSPEVLT--------------------------------------------PGWVVIPPGSVLLKPAVVN-------
	Drosophila_melanogaster_AAF59373	GNRRL---GSPRPPGGSIRASISRKRALSS-SP-YSD--SFDINSMIRFSPNSLATI--------MN-GSRG-SSAASGSYGHISATALN---------------------PMSHVHST----------RLQQIQAHLLRASAGLLNPMTPQQVAASGF--SIGHMPT-SASLRVNDVHPNLSDSHIQI--------TTSPTVT-KDVSQVPAAAFSLKNLDDAREKKGPF--------------------------KDVVPEQPSSTSGG-VAQVEA---DSASSQLSD---------RCYNNVVNNITGIPGDVKVNSRLDEY---------INCGSISIPSNEYDCANADTTDIKDEPG-DFIETNCHWRSCRIEFITQDELVKHINNDHIQTNKKA--FVCRWEDCTRGEKPFKAQYMLVVHMRRHTGEKPHKCTFEGCFKAYSRLENLKTHLRSHTGEKPYTCEYPGCSKAFSNASDRAKHQNRTHSNEKPYICKAPGCTKRYTDPSSLRKHVKTV-HGAEFYANKKHKGLPLNDAN-----------------SRLQQNNS-----------------RHNLQEHNIDSSPC--SEDSHLG-KMLGTSSPSIKSESDISSSNHHLV-------NGVR----------ASDSLLTYS-----PDDLAEN--LNL--DDGWNCDDDVDV----AD-----------------LPIVLRAMVNIG------NGN--------ASASTI----GGSVLARQRFRGRLQTKGINSSTIMLCNIPESNRTFGISELNQRITELKMEPGTDAEIKIPKLPNTTIGGYTEDP-------------------LQNQTSFRN-----TVSNKQGTV--------SGSIQGQFRRDSQNSTASTYY--GS-----------------MQSRRSSQSSQVS-SIPTMRP-------NPSCNSTASFYDPISPGC---------SRRSS-QM--SNGANCNSFTSTSG--------------------LPVLNKESNKSLNACINKPNIGVQGVGIYNSSLPPP-----PSSHLIATN-------------------------------LKRL-------QRKDSEYHNFTSGRFSV-PSYMHSLHIKNNKPVGENEFDKAI-ASNARRQTDPVPNIN-------LDPLTNISRFSTTPHSF--DIN---VGKTN-------------------NIASSINKDNLRKDL-FT--VSIKADMAMTSDQHP--------------------NERINLDEVEELI--LPDEMLQYLNLVK--------------------------------------------DDTNHLEKEHQAVPVGSNVSETIASNHY-------------------------------------------------------------REQSNIYYTNKQILTP------------------------------------------------PSNVDI-----------------------------------------------------------------------------------------------------QPNTTKFTVQDKFAMTAVG---------GSFSQR------ELSTLAVPNEHGH---------AKCESF---------------------------------------------------------------HHQSQKYMNTDIGSKQQSALPSAHQR-------------------------------QTEKSNYNQIIDSSMTS---LPE--------------------------------------------------------LNVDSIYPRNETENIFKVH---------------------------------------------------GDHD-------------------------------------------------------NEIQCGII--------------------------------------SQSQMSPSTNLNN-DGQFSTVNMQ--------------------------PITTSKLFPPEPQKIV--------------CDTQASNTSVMHLDTYQRTL-EYVQS----CQNWMETNNT------STNQIQSLPG-------MPVNN--TLFPDVSSSTHPYHGTNMVINDMTTSLTSLLEENRYLQMMQ
	Tribolium_castaneum_EFA01291	DGSRL---NSPRPG----SIRQSRKRALSS-SP-YSD--SFDINS-IRYSPNSLVL---------VN-GSRS--SSASGSYGHLSAGAIS---------------------PAFNMHPEL---------HLQQLQAHLMRSA---------GSL---------LPLPPATPT----HSMYSLGHHPLH---------VSSPHNI---------------SKTDA------------------------------------LNDKKKSETGT-LTHLDSD-AQARKIKI-----------KKEPSNA-----VSGTI-------------------------------NEGQNDQTDLKDEPG-DFIETNCHWKDCGTEFQTQDELVKHINNDHIHANKKS--FVCRWDGCSRAEKPFKAQYMLVVHMRRHTGEKPHKCTFEGCVKAYSRLENLKTHLRSHTGEKPYTCEYPGCSKAFSNASDRAKHQNRTHSNEKPYVCKAPGCTKRYTDPSSLRKHVKTV-HGADFYANKKHKGIDGGSE------------------DGAAGLDS-----------------SPRSEDMQSHKTAS--LSSPSIK------SESDVNSPGHQQ----------------------------QGSPLGATQLAGGCNDDFPGD--MTTGVPRNGPMDDPAWPY-DAEDLEI------------DDLPVVLRAMVGGG----------------------------VAVSERNPRTRMKPRLQTK------------------P---------------------PSNIMSPAQRKNI--------GITDLNRRINDLKMEGTVTAQNKTQFTELQQRLQPP---------GNTQAQIRRDSN-STVSSYY--GSMRSA-------------DMSRKSSLASQAS-SM---R----------PGMAPGSFYDPISAGS---------SRRSS-QL--STAT-----TGGTCI---------------PPSPPSHLLAGQLQRLQNNPNKITG------------GNG-----NL-VLQTQNA-----------------------------------------SLQQT-----------------------A--LQQTWMSSNTTASTDARRMSEPCHTLT--------------------DRKS--PPP---RPASV--------------------TLSPLKGTVSSSEL-HPNQAVVLDEVGEGEMV------------------------------ENKLV--IPDEMVHYLNQVA--DNQNNDFSTAMSWSQKPIPS---------------------------------------------------------------------------------------------------------------PSQTLPSPSSLSHILP--SP---PS----TNVLSPGNLNQMMPSPSN------QANQMM-----PSPTSNMMMPSPGNQVTQMMPS-----------------------------------------------------------PGNQ--LNQMMPSPSS----------NFN------QIMPSPSSNF---------GAIQNP-MLSPAPSMTQMVPSPMSA----------RCHSNQMPMQSPNAQV---VPQNCMMPHNQNMMHCYNNR------------------PMCWDNNQNRPCQANGGYMGNCATHYHNGYVPNGCAS--------------------------------NKPMNYNTYQNPAYNC---LPS----------------------------------LNEPLPSPA---------MAAPAPADLMNQPHYNQTCYQ-------------------------ANYNQCV---------------------PQNNCN---------------CNCRNPPHKCYHQC-------------------SRGGNAEIQCKDI--------------------------------------SQSQMSPGV------VA-NGVQPL-----------------------------------------------------------------GMRQDTYQRTL-EYVQN----CQSWVSNTEMV----------TSTTT-------HPLAK------CGDGTS-----SNMVVNDMTSSLSSLLEENRYLQLIQ
	Crassostrea_gigas_XP_011419953	ESSRL---TSPRPS---IVGR-SRKRALSH-SP-ISD--FLDIQSLTRSSEGSLQFP---PFNLSTH-NSRS-SSAASGSYGHLSAASLGA------------------VSPAHQ------------------PQLPYFRPPA--------GSMQGSPF------MHP-MMQ----QSMMPPGNRMHQG----GPMGVPPSSQT-SLPPQQPSGK---GDHSQS---------------------------------QISTTTKEAGSSVV-SSTVDPNPIEIKRSKI-----------KKEAESHH---GSHRDL--------------------RGVDDDDEKPTIDSQGKHIPVEGEPD--FVETNCHWENCSLEFPTQDDLVKHINIDHIQANKKM--FICRWKECSREEKPFKAQYMLVVHMRRHTGEKPHKCTFEGCSKAYSRLENLKTHLRSHTGEKPYMCEFPGCTKAFSNASDRAKHQNRTHSNAKPYVCKAPGCTKRYTDPSSLRKHVKTV-HGPEFYANKKHKGDGTCKQE-----------------RREEGDQD-----------------TDRKDDSHKKVEEC--LTVTPLH-TGGGERRQSQDSVGGGGVGPHHH--------SSPD----------SSPEVNVTC------NNQPDL--IDDH--TSHMIDRHGDL---EEEED---------------IPEPEDVEIHGT------TA-------------------VVARTNRINTSRTLQQKL---------------------------------KSLPGKTALPQISTSGNQQCTQ-------SPFTDLNTKGL---HLKN--PQIKRITQDLTGRNELV--------PGNIYGVGRRDSNTSTLSSYM--SSMRSE-SSPFMP---GSKFSSRRSSEASQIS-A----RL---------SITNSPYEYDITGNIPMHG-NVPGHSRRSS-ESSNSNI------SNMAA-------------------QFSKTHLGSQPNLIVQSQAITL------------RSP-----QS-K--SRER------------------------------VQRYLS-----ARHDM-----DGVR----TCT----------PCRTPLPHEIP-NQERRRASDPVRTLD-----PNFSALKRLQRFHSLNVMK--PLP---VPQSM-------KSLL--------------TKTDSNCTF-NSSRSSIATDNSVQENDEYENGVE--LDT------EMELLEKMIND-NEDML--IPDDMQRFLNEH---YYH-VDGSLADTEVAASSRA--SI-LTQDMNQAT---PLPGDMDANMQVNGGYYGNHPGHQEMMYNNAN------GMQQYNNTRPQMCGDVNQNNMQQNMMQTMQHQNMQMMGGNMQMNSMCNQGYSGSQGMQGNVQNLPQGSNMMHMPHP---P---------SYDNGSSM------------SSNGPV-----PHPPNV-PMPHPPNGPMSNSPNI-HLQHRKV--------------------------------------------------------SQTSPQNQMYPTMQQ-----NMNPQMMRMNMN----------------QNMNMN------QWNSMNSTNQAMPNQQFMN----NPLSSPTNMPHP--------PNMPKVLPQNAMQQMG--------------------GMMHQPQPPVNKRESESPQVQV--PHISTSHIPPRAKG--RNQLVMRQH------------------------HQQMYGTQPQPHQQ-------------------QQ----------VMYNQSQ-SGNMMPQPPGPQ------MYPQNSPNMMYRQNMNMEPQM-----------------------------------------------------PNGQP----------------TQNQLMP------------------------------------------------------------------------QPAYPTQMEMSPGCNQ----VT-SSTDRK------------------EPQP-----PPPPQQPPP----PI--------------IEEFMENINSISSENLLDNM-SSIS-------DMCTPTAMS---LRSASQSSLRYN------------------PSIMNS-----NNMVVNDMSSVLTQLAEENKYLNMRH
	Sepia_pharaonis_CAE1279002	ESSRL---TSPRPS---IVGK-SRKRALSH-SP-ISD--YLDIQSLTRSSEGSLQLT---PL---LH-NSRS-SSAASGSYGHLSAASFGA------------------VSPAHQ----------------HVPNSSYLRP----------GAFPPTPF------FYQ-VMH----PMLT----RQPPI----GHV-LPSST----QSIVHPI------PKLEPQIP------------------------------STTSNKGDAGSSVVSSSTMDQSAEHFKRSKI-----------KKETECL-----QAISD------------------PGEEDEDKPCVEDLQRGSGHIPQEGEPD--FIETNCHWDECSREFDTQEELVRHINQDHIQSNKKS--FVCRWRECTREEKPFKAQYMLVVHMRRHTGEKPHKCSFEGCSKAYSRLENLKTHLRSHTGEKPYMCEFPGCTKAFSNASDRAKHQNRTHSNAKPYVCKAPNCTKRYTDPSSLRKHVKTV-HGPEFYANKKHKGNEHGHCNTK---------------SEPHQNKD------------------YKEDGNNKKVEEC--LTVTPLQAASSSERRKSRDNMSSSTGPSHH---------LSPD----------SSPEVNVTCS----TDHHGDL--LDEHVHSASQISSTVNTDTLEEEVD---------------VPEADEADIPWQ------AA-------------------LVARTNRFNTARTLNTKMKGRLL----------------------------NKPPAMSILPELPTTMNNNRRCNGTTSQPPLISDLSNKMI---QIKN--QQHKRIA-SLTGRQDAN-----LPNISISNNAVRRDSNTSSTSSYL--SSMRSE-NSPYPYGSLGSQFSSRRSSESSQFS-T----HL---------SITNSPYEYDITGNIPIS-------SRRSSGES--SNI------GNMTA-------------------QLQKATLGSQPNLMSCNRMRNL--------------------SN-KY-QNER------------------------------LARFFA-----TRRDL-----DGAR----TST----------PSCTPLPHEIP-NREIRRASDPVRTAD-----PSFAALKTLQRFHSLNMVR--PLP---IPNNM-------KSLL--------------CKTESMNTF-NSSRSSIATDYSLAEDQENGLNMMDMIDS------EAALEEKMLED-NEDII--IPDDMQR----------------------------------------------------ENSVATAAVQASLTQMQQ---------------------------------------------------------------------WGDTNQNFNQGNNSMM------------------------------------------------PTPSGN-TVANSPQYMNAQSGQ-----------------------------------------------------------PNPA----------------------MMN---------------------------------------------------QGAISGSQINSQWLPMPPGSK--------PNLESGSQFSAQNAMHKLQPQPP-----------------------QKQERKSPQVQV--PHISQSQIPARAKAITRSQQNLRQQQ------MMSG---------NRSTQQQAIYNSPNPYNQ-GLTH------LHSGNYVTQQ-----------SQSGN--LGCLQPHPP------------GGAPHSAYPQSTNLIPS------------------------------------------------------PPQP-----------------SLNQVVPSGVLYN----------------QNTNLDRLSCQVNAEQI---------------------------------QSPFPNPLEMSPGCNQ----VT-SSTDKA----------------------------GNPSEPP---------------------IEDFMDNINSISTENLIENI-SSLSSENI-NRHFYSPSNVS---NSRMSQ-SSRFT-----------------NMSLLST-----NNMVVNDMTSVLTQLAEENKFLHMRP
	Mytilus_edulis_CAG2256210_GLI2	ESSRL---TSPRPS---IIGKSSRKRALSH-SP-ISD--YLDIQSLTRSSEGSLHLT---PY---MH-QNNSRSSSASGSYGHLSAASLGT------------------ASPAHQ-QHPHNPHNPHNPHNPHNPHNQYLRQP---------GSIPGSPF------MYP-MMH----PPMMGHNSKMPQAPM------MPPTS----QPMMHQMPS---KPELSP---------------------------------QISTTTKDAGSSVV-SSTVDQT-IEIKRSKV-----------KKENEC-------------------------------SRLDDFDEDEKMDRKPDHIPQEGEPD--FIETNCHWENCSSEFDCQDELVKHINIDHIQANKKS--FVCRWKECNREEKPFKAQYMLVVHMRRHTGEKPHKCTFEGCSKAYSRLENLKTHLRSHTGEKPYMCEFPGCTKAFSNASDRAKHQNRTHSNAKPYVCKAIGCTKRYTDPSSLRKHVKTV-HGPDFYANKKHKGDGTCKKE-----------------MKEEGDQD------------------NEKEEGNTKMEEC--LTVTPLQ--AAGERRRSQDNVGSTVSHQQ----------PSPQ----------SSPEVNVTC------NMQPDL--IEDHINSQSITTDHGME--EEEDVD---------------IPEPDEAEVPGS-----GSS-------------------LITRTNRLNSQLTMQTK----------------------------------NRLSGKSQLPTITSQENI-----------NQMTDLTDLKS---LQKR--PQHKSIT-DLKNRNELL-----PINKLLPVNGNRRDSNTSTISSYL--SSMRSD-ASPFPL---SSHYSSHRSSDVSQVSNN----RL---------SITNSPYEYDITGNIPIHGPAVQINSRRSS-ET--SNM------SDIAA-------------------QLSKAQLGSHPNLVVTSQPMTM------------RTP-----AS-KY-AQER------------------------------VARFLS-----ARHDM-----DGAR----TST----------PCRTPLPHEIP-GREIRRASDPVRTVD-----PNFSALKKLQRFHSLNMMK--PLP---VPQSM-------KSLM--------------NKTGSNNTF-HSSRSSIATDYSLNENDEYDSPGRTDADH------EAALEEQLMAD-NEDMI--IPDDMQRFLNEC---YNHGIPSSFQEMEALQENEI--HCEPGQDSMKCS-NQQMPMTDGSNMQMPVGYYGNQNMNNHPIYMNNS------PGQIQNNT---------------------------VQNGGMQMNPMWDQ----S--QGYNMQNMSQGQNSMPNSMP---P-----QSPGSIPSNSSINMVPQN------SSNNMM-----PPPSSN-MIPHPPSNKPMQNGPMNNMQMMNMGNMQYRSNGGNMQGNM-QMPQDGNRNFGNGQQMGVNQWQM-----VQGSGNNSQFNQERSPQPPSMPKSQQ-----RMNMRRMAMSAGNQNMMPNQMGNYQNM-NNMNMQ-MQGQNPNMQMQGQNSNMQMQGGQNMNPQMNGGGNMNNMQMNGGVNMNNMQMPGGQVMNNMQMQGHMNNEPIVNQMQ-------SGLMLPPQPPVNKRESQSPQVQV--PHISTSQIPARGKAANRNQMMMPQHN------EMLP---------NQKNCNNMIRPNQNNYNN-QEMY-----QQMQGNFSQQK----------MTQNVNQ---------------------GGNHGNMIYPTNMYNQND------------------------------------------------------PNQQAMW------------NQQNMNQRMANN---------------------------------------------------------------------QQYSSNPMEMSPGCNK----VT-SSTDPE-----------------------------DAAAQP---------------------IEDFMENINSISSENLLDNM-SSVSEHTC-TNTFIPPSG-----NRSESQ-SSRYS---------------------MMS-----NNMVVNDMSSVLTQLAQENKYLNMRH
	Novocrania_anomala_ALS19768	ESSRL---TSPRPS---IVGGKSRKRALSH-SP-ISD--YLDIQSLTRSSEGSLALT---PL---MH-HSRS-SSAQSGSYGHLSAASLGT------------------MSPALI---------------------PLMRH----------GSIASSPF------WHPGMQH----PLLA----RQYSG----GTV-LPPTQ-----PMVQPLGA----TKVESQVSM-----------------------------GMANGRDPSSSHVV-SSTVEAM--DSKRSKI-----------KKEPGIMP---YTPVAV------------------PCPPDIKPMFDTKLHDDPSRQPVEGEPD--FIETNCHWVDCDNEYETQDELVRHINQDHIQANKKA--FVCRWNECSREEKPFKAQYMLVVHMRRHTGEKPHKCTFEGCQKAYSRLENLKTHLRSHTGEKPYMCEFPGCSKAFSNASDRAKHQNRTHSNAKPYVCKAIGCTKRYTDPSSLRKHVKTV-HGPEFYANKKHKGGNP---------------------GDPNSDQD------------------TEQDSKGKKMEEC--LTVTQLQGVATGERRRSQDNVGSVSSQPQ----------HSPS----------SDIEINVGR-----TNQAPDVGELNEHVNSGSQITSTTCTVEYEEDFE---------------IPEPVEIEIPGQ---------------------------SVTMTSRVANNNNRNRQKGLKGCT-------------------------AKTSIPSLPQLPAINGTGQRHVGSGGN-GSQPSITDISNKMT---QIKHSPPQHKRIS-DLSAMTTPE-----QSQLGVGYQTGRRDSNTSTISSYM--SSMRSD-ASPYPF---SSQFSSRRSSEASQIS-A----RL---------SITNSPYEYDITGNLPHH-------SRRSS-ET--SSI------GNVAD-------------------RLQQAKLGSNPNLLVTSKAMAL------------RSP-----SS-RL-SNER------------------------------IARLLA-----SRRENN---FDSWRCN--TST----------PCRTPLPHEIP-NREVRRASDPVRCLD-----PNFTALKQLQRFHSLNMKRTPALP---LPNSM-------KSLQ--------------KKADSNENF-YSSQSSIATNFTQDDRDFGFDSNGMETDA------EEALEMKMIED-NEDVL--IPDDMQRFLNERSFLYYNIPEENISEQPGQRAADD--------------------SGPEQNFSPTGTFPTPTPQQQCT--------------------------------------------------------------------QDQNMYGNQQGTCTSC------------------------------N------NCQQIHN---PPVQNTR-QMPPPNQPVFRQGANV-------------------PSGNM-APPMQ----------------------------PVPP------MGVQSFNQCNP-----HQNFNQNTMLMHPGPMPPG---------PTVPMS-------QMQWQQQQAAMITQQGYS----QQYYNPAQLMMN---------------------------------------------RHFNGMNHASGTQRESPLVQV--PHISQSQIPAKAKAVNRNQQQQIP--------------------------QQHLQQAPQPPMQ-VNPHGYTQQQQGMLGYPQQ------------MYNHGQNSTPLVPHPP-----------------------------------------------------------------------------------PYPPP----------------AATQSRPVNFIPQN-----------ANCVSNNQLNHQMGRMHSLMV---------------------------------EQGQAGGVQMSPGCNQ----VT-SSTDKA----------------VMNRKE------LEPEQTPTPSF-----------------GDSFVANLNAISTDNLIDNL-SSISMENL-NGNILSPTSLL---NQSASQTSSRLT-------TPCLDLKSNSQTPVIQT-----SNMVVNDMSSVLTQLAEENKFLNIRQ
	Terebratalia_transversa_ALS19759	DSSRL---TSPRPS---LISFKSRKRPLSQSSP-ISD--FLDIQSLTRSSEGSLQLT---PL--LQH-HSRS-SSAASGSYGHLSAASFA-------------------PSPAHG---------------QMSIPNPFIKAH---------PSIPSSPF------FHP-MIH----PALM----RQHSS----GND-TPVPHIVESRTTILPS------SKNEPQPP------------------------------------KIEHDSSV-SSTVHED--DVKRSRI-----------KKENTGA-----VGYSC--------------------MDQKTHHFDRQFSEDPNRIPVEGEPD--FIETNCHWVDCSVEYDTQAALVRHINQDHIQSNKKL--FVCRWNDCSRAEKPFKAQYMLVVHMRRHTGEKPHKCTFEGCQKAYSRLENLKTHLRSHTGEKPYMCEFPGCSKAFSNASDRAKHQNRTHSNAKPYVCKAPGCTKRYTDPSSLRKHVKTV-HGPDFYANKKHKGSNDPSNNN----------------NNMKEEKD-----------------FDEEDSKERKMEDC--LTVTQLQ----GERRRSQDNVGSISQGGPHS--------NGSG----------SDIEINVTRT----HNDHD----LREHVNSGSNLTEAIEY---EEDFE---------------LSEPVELEVPGQ------NG-------------------MVMVQNRINRNRNMKAKLGK------------------P-----------SASIPSLPQLPAINANRSGSGSV-------PGMTDISNKIT---ARKQHSPHNKRIN-ELAGLNEDA-----PMQENMNYQGSRRDSN-STISSYM--SSLRSD-ASPFPF----SKFSSRRSSEASQVS-A----RL---------SIINSPYEYDIMGNMPHH-------SRRSS-N---GSI------NNMTA-------------------QMQQARLNSNPNLVVQSQAMSL------------RSP-----SS-RM-SNDR------------------------------IARLVA-----SRRDQW--LNENFRCQ--TST----------PCHTPLPHEFP-NREVRRASDPVRSVD-----PNFTALKQLQRFHSLNAMK--PLP---TPHSM-------RSLR--------------RKTDSHDPI-HSSQSSIATNYTQDGNSDFGSQYLDSNASMAYDADEAALEEKMAQD-NFDMLIDIPDDMQRFLEEHS----HQMGDTIDESRPSTVLTA-----VQEEDNLKT---PVPPPCEHHQFVANGANQNICVHCNMKYNAT---------------------------------------------------------------LAQNSMARNRPQNRVP--VP---PSGLRKDSPRRQPVPTT---KPRS------IHNNNI-----PESNRN-TMPYSGQDISMQTSN------MRPGNIHQGNMVGNTSNNMVQQPMQT---FNNQMQM-----------------NSVQQNMQPVINGPNMMQQHV-----NNNHSQAMMQMNNVSYPPNMQMYNGFQ-QQPNSG-MFPQGSMMWQQGQNNTNMGQINMNQNHMLQGQMGMNQRHVN------MGQGQVNIGQGQLNMGQGQINMVP--------------MMNGQMPQNHAGERQSPQIQV--PHISQSQIPARATRGRRNGLQQLPP----------G---------NQAVMCNQINNMPMNGMQ-QDTI----------------------------------QGPINNNPV------------QHMYNMQNNNQLNRMMA------------------------------------------------------PPQNTYN------------GDQDGNYRPSCMIP------------------------------------------------------------------------VNTQMSPGCNQ----VS-SSTDIKQ-----------GYRARDDCQQY----SQQSSQTPQ-------------------FDTMMMPNLD----ENLIDNL-NSISMETF-SAAGMIQKSTS----------SSRMT-------TPCVD--SKSQTPIFNT-----SNMVVNDMSSTLSQLAEENRYLNLRQ
	Owenia_fusiformis_CAH1773043	ESSRL---TSPRPS---IIGK-SRKRALSH-SP-ISD--YLDIQSLTRSSEGSLQLT---PL---MH-HSRS-SSAASGSYGHLSAASFGA------------------ASPAVN---------------------PYLKP----------GSIPPSSP------FFP-MMH----PMLM----RQMPG----GNA-LPHPAMM---------GA----TKPDSQAQ------------------------------APNYPHKDPGSAIVSSSTAEHI--DPRKFKV-----------KRE----------------------------------PGVNHIKQEMKPDIKPERPPVEGEPD--FVETNCHWVDCNVEFKTQEELVRHINQDHIASNKKA--FICRWGDCSREEKPFKAQYMLVVHMRRHTGEKPHRCTFEGCYKAYSRLENLKTHLRSHTGEKPYMCEFPGCTKAFSNASDRAKHQNRTHSNAKPYICKAPGCTKRYTDPSSLRKHVKTV-HGPDFYANKKHKGGENS--------------------PGNNNDQD------------------DNKDDKDKKMEEC--LTVTQLQGSTVTDRRKSQDNTGSVTTKQE----------SYSN----------HSSPLNVCQ-----QNSPGVEGDFKEHVTSGSNMNTGTSAVIEEED-----------------EEEEIITELPATTVQ---RGPS----------------VGVAAMNRNN---LMQNRLKGRLQ----------------------------AKTNALPSLPNMPVNNNRRGNVP------LSMTELSNKVS---QMKQSSPRQTR---ELPG----------IMTQDGTYQGNRRDSNTSTISSYM--SSVRSD-ASPFLY---NSQFSSRRSSNASQQG------RL---------SITNSPYEYDITGNAPMN-------SRNS------RDI------SLLGT-------------------QLQNTQLGSNPNLVLQQQQQQL-------------SP-----NN-RLTGNER------------------------------VAQMAQ-----FRVEN-----RGWR----TST----------PCRTPLPHEIP-NRELRRASDPVRCLD-----PNFGPGK-IQKFHSLNAVK--PLP---TPQNM-------RSLQPL------PPLQPKNEQGSTDNL-RSSQSSIATNYSCGYEEFFGDGAN-MEEV------EQSLDEKMMAD-SDDLL--IPDDMRRFLTER---YNQAIQRQQMQD----------------------------CGIAESRPSTACTTRPNTALEMQPMNQLS--------------------------------------------------------------PQQPINSNQLSPQAPA-------------------------------------ACNQQLS----PCSVNN-----------VQANNM-------------------QQNNM-QPNQQQ---FNN-----------------------------------------------QMNLNQSQMQQN-----------------------------YMHQQQQQGYNQQQQGMAMSQQQQHYNAPAPMTQ--------ENLQYFTQMQGANVGPNMNPMPP--------------PSQPLMASPQVKHRESPQVQV--PQISQSKIPPGAKTANRNIKANQNM----------------------GNLQQGYYNN--------------------------------------VQNNGQ---FMQPHPP---------------------------------------------------------------------------------NCPQPMP----------------PNAQHGPH-----------------------------------------------------------------------MNHLNNGQQMSPGCNQ----VT-STSDRGHQMKPQPPSINHDPNHMNNNMQGH--QMMPPPPPPVHQQTPVM-PESYG------PGDLTMENLCAISADNFMDNI-SSISTENL-TTTIMSPTSLV---NRSASQSSSRFG--------------GGAGTGQLDT-----SNMVVNDMSSMLTTLAEENQYLSIRR
	Urechis_unicinctus_QJA10611	ESSRI---ASPRPS---VLGKSNRKRALSH-SP-FSEC-GLDIESLTRSSEGSLQLTT-TPFP-GGP-NSRS-SSAASGSYGHLSAASLAA------------------LSPAYL---------------MGAGPLPLLRH----------QAPGSSPF------YPP-LLP----PPPSHPSFTRPSV--------LPHPQ-----PASQPLGA-SVTPKQDPHL-------------------------------QAASCKETAGSSVV-SSTVEHG-EVSKRSKV-----------KRNEYA-------------------------------PPSGEDLDDKEGMAEHMRSNQEGEPD--FIETNCHWKGCYQQYDTQDELVRHINQEHIAANKKV--FVCCWDDCVREEKAFKAQYMLVVHMRRHTGEKPHKCTFEGCNKAYSRLENLKTHLRSHTGEKPYTCEFPGCTKAFSNASDRAKHQNRTHSNAKPYACKAPGCSKRYTDPSSLRKHVKTV-HGPDFYANKKHKGDDYCSG------------------GEGSGPTG------------------NNGDKEASHVESC--LSVRGIQ---PSPKHSPPMDVNQPISPAR----------QAKQ----------ERSPGSVGE-----SRADGLE--QDNLTSEGGEVSDEEIV-----------------------LP---ATTVPAV-------GT------------------AIRATRSMPPNRLRGRLVGKKTLT---------------------------EAPDALPTLPPLGNTRRVGQNG-------PNILELSQKMS---DIKQRSPAHKKLS-DLISLNAKEITGQSTVGGSSSGFNSRRDSMCSTLSSYM--SSVRSD-NSPYPS-------QNQCSYEGGSHT-S----RL---------SITNSPYEYDITGNLA---------SRRSS-ES--SCL------GGVTS-------------------QLEHTRLTPS----------SL------------HSP----AASRRHGSQET------------------------------LAKFLA-----SSRHS-----DGSKGG--WQT----------PSRTPLPHEIP-NREVRRASDPVRCAD-----PNFAELRQFQRCHSLNGMK--PLS---VPSSM-------KSLQS-------------SKRGVESNL-MSSRSSIVTDYSVAEETDLDPDMLTNN------------FNAMDAN-AQQIL--LPDEVQRYLEEKS------------------ASDV--------------------TLCNQNAMNDNVMPMPQAHPSCM--------------------------------------------------------------------LLSPVSNPDQWRHGDP----------------------TDADMEPRN------SC---------PQPYSG-VQGPPTANTRATSNDM-----------------G-------STPHQYAS---------------------------------------------------YGNYNSSNVAACPTD------------------------------QYGRPYSNQQQWRFASPPQGYYNSQQMPSN---------------------------------------------ATFPSNNMMNGPERASPQLQV--PHISQSQIPPRAKGVRCHRQQQFQQLQQQQ--QQSGFGNNSPM-QVQPQQNQCNGVPPTNYNM--PPP--------------------------PPPAANQ-MGPYQTHPHGYSQAPQNHSYHQGYPHQVASQNSQLQNQARY---------GNQIQQQLQV----AHNNHMMP-------------------LPPQQ------------------QCNYGDQGLYTE----------------IQPQQQQLQPGTHPRGI--------------------------------------KSMQMSPDCNM----VS-STTDVK------------------ATQGEV--APPSNIAPPPTSVAPP--------------THANLSSAMSLSTENLMENL-SSLSVENLANGQILSPTALMN-RSLSASQTSSRLT-------TPYTDG-KTTCSGYLDT-----SNMVVNDMGSMLNQLVEENKYLSMRS
	Pdum_DN91595_c2_g1	ESSRL---TSPRPS---IIGKGGRKRALSH-SP-FSECGYLDIESLTRSSGGSLQLP--FP----PG-NSRS-SSATSGSYGHLSAGMLASSFG--------------AGSPMAH----------------GTPTFPLLRH----------PGLPTSPF------MPP-MVH----PHMLG---RQPMG--------LGHPLTP-VQPMVQPLGA----SKHDSMHPSPH---------------------HRDMFQASSTTARDPGSSVV-SSTVEHS--DAKKTRVI----------KRE---------EPDS---------------------PGSSDGKSSGPRSVDPQRPPQEGEPD--FIETNCHWKGCSREYETQDELVRHINQDHIQSNKKA--FICQWSECSREEKPFKAQYMLVVHMRRHTGEKPHRCTFEGCYKAYSRLENLKTHLRSHTGEKPYMCEYPGCTKAFSNASDRAKHQNRTHSNAKPYVCKAPNCNKRYTDPSSLRKHVKTV-HGPDFYANKKHKGDSGGPHNG----------------GDRKGSDK--------------RPGGDDQHPGGGSAGECGPRSVTTIK----TEGGDSNDGFGTSGEQPRQN--------QSSSENGHS-----DNSPMSNPS-----DIAEGED--SNP-LPAGPIVAEMMGED-EEADYNS--------------DEDGEDILLPAT------TG-------------------GVSTVSRQRCAQPTRLKNRL-------------------------------NAKSAITGLPPIGTSQRRQDSIS--------------------KSKHSPPHRRTIT-DLISQGSQE--------SGIYLGSLRRDSNTSTLSSFI--SSGRSE-SSPFPG---------NQSADAGQGSNS----RL---------SVSNSPYEYDMPASRH---------SRRSS-ES--SNI------SHVAA-------------------QLEKARLGSQGSLNSTPQPPL-------------RPP-----ST-GSRSSDRP-----------------------------VKGT-------LRCAT----DEGWKIGTTSST----------PARTPVPSEAPGNNRVRRASDPIQCEQ----------ARQLQQRFNLNK----PLT---PAKSS-------RSLDKP-----PSSCGRASNFHCGSNF-RSSCSSIATDYEGHDGQGQFMGGN---------------QESNNMN-ENDLL--ITDEMQRFLNEQ---YQQTIQRQQADSTVQDCGASPRHVTPAPTAMYSRVSSRSSVNVPASPQGPMASPAHAPSPSSQLGVRMSPGHPGHPGQHPSHP-------------------------------GHMMSPGM---------MQSPQQQPIMGQMNSPNPNPLASPSHM--MSPGSMPSPGQLGAGPQQ----------PMA---SPGQMGQ-QMAGPQMASSPWPQSQQHPQ---------------THPHMQQQPQGGAK-LDRSQCNSCQHPYM---------GPHPHVQGQNGPQGPNGPQNGP-----QQHHMRHDMPEMMSPG------------PNPHQQ-----------NAQQQFGQQQQFYN--MQQHNYNQQMQMQQDNV--MQAPQFGPYPAQHYEMYNQWRGPQAPQAEGMGYGPNNMYGYNLQGMNGMQKPERDSPMIQV--PQVSQSQQQNMKRRGGYPQQMQQQG-------QHQGQQ---PMMVDYNNQQQQQMYPPQQFGQ--NPQ--------------------------QFGNNNQ-YGGFGQFPMHPQQQHGQHPGQNQHPGQQHGQNQQHPGQQQQQFGQNMHPHGPHGPNNVNM----MNQNHAVPNMPGGSHGGPHAGPNNSSNVPPHGPNV---PHGASNV---PHSPNVPPHGASGPQGPNGGQGQNGGARNVFDVNSRNNRGQVHGQGH--------------------------------------GQVQMSPGHNQ----VS-STTDVK------------------ECQTDM--------------------------------ESMMEENMHAVSSDNILDNL-SSISMEHIPGQVMLSPTQLA--MTRSASQNSSRMNTG-----TPYTDG-KMSQASYLDT-----SNMVVNDMSSVLTQLAEENRYLNLR-
	Pele_Gli	ESSRL---TSPRPS--IIGGKGSRKRALSH-SP-FSEC-GLDIESLTRSSEGSLQLPLGFPA--AAA-NSRS-SSAASGSYGHLSAASLGV------------------ISPAHAAVAAAAAAAGMT-PGGGYPPPPFYARP---------PTTLSSPY------FNPSVMS--FHPHHPYHPPPPPPAP-------APAPA-----PVPAPAPA----PAHQTQLTDTV---------------------------QANRSKEAGSSNVV-SSTVDHT--DGSKNHLHM---------VKEEY-------SPSSV--GTGFD------------GEGGSPGDMKHDPDSRRHHQAVEGEPD--FIETNCHWQDCHKQYETQDELVRHLNMEHIQVNKKT--FTCRWKDCSREEKPFKAQYMLVVHMRRHTGEKPHNCTFEGCNKAYSRLENLKTHLRSHTGEKPYMCEFPGCSKAFSNASDRAKHQNRTHSNAKPYVCKVAGCTKRYTDPSSLRKHVKTV-HGAEAYANKRYKGDSCCSDGGGGGGGGGGASAGAGA-TGGGGMDGTGNSPKSTSGGGQGNSSPLHIKEEARPMESC--LKVTGIM---ASERRGGEDSLSSTMSPK-----------SCSS----------HGQPSPH-------AHHMATT--MAA--DHTGSLASEVET----ED-----------------EDIMLSCTVGSG---------------------------GVAGVHAAPSHRGMRRIIKKNTDN---------------------------KPPVPLPTLPPIGNSSRRACGPQS-----KEHTDLSSM-----RTPKINSPSKRIT-DLISQTAKE----------SLSSDTRRNSNTSSISSYM--DSLRSD-AGSFVPA-LASNLSSRRSSQASNASNA----RF---------SIANSPYEYDITGNRPHY-----MRSRRPS-ES--SSI------GNMTE-------------------QLSRTKLGSHGNLNLSHTSSQGSS----------AAPQ-------RSPRYPR------------------------------LPPRMIN----SSGES-----VQWAPQSCRGT----------PCRTPLPHEIP-GREIRRASDPVHMATRSGRLPVAPSESMLQRHHSMNNMK--PLP---VPPLK-------LPAV--------------QAPPSTEDL-YASHSSLATDFSAVDESID-PSLLESTAL------ESAVDESLLED--AALC--IPDDMQQFLQDK---YQQTIQRQKADSTVQDSP-----------------------------------------------------------------------------------------------------------------AARQMQQPEHSNNTTQ------------------------------------------------QIQQH--QLQQQQQNMQQQQQQQ-------------------------QQQQQQQQ------QQQQQ--------------IQMQQMQQQQMQMYQMHQQQQ-----HQQHHQGMNQWGNSSNTMMG--------SNMSVQPMMDAYPFMQQQQQQHXQQHQQYQQWPQQQAGMMQHSPQHM-------------YQQQQHQQQYYTAE------------------QQPHQHQQQHQQHRQSPMVQV--PEIGQSSLPKGATAARG-------------------------------------------------------------------------------------SGDMMPPPANP----------PPFPTYEQQQAIQQANF------------------------------------------------------PFHHQQL--------------------------------------------------------------------------------------------------NNVQMSPNCNQ----VT-STSDPQ------------------QQQQ-----QQSAAELPQNAY-----------------NDLMESNLNAICTDNLIDDL-SSISMENM-SGHMISPTQLIA-CHRSASQSSSYMAAT-----DGMASKMGSTCAMDTSS-----NNMVVNDMSSILTQLAEENRMLNGGA
	Nematostella_vectensis_XP_048579969_GLI	RSTVI-DLPSPRT-----SARMTRKRARSN-TP-ASSVESIDLNLLIRNSPDSLLGG--------LI-GTRL-SSA--GSFGHLSPIGFC-------------------TSPACR-------------------RTPVGNRP---------PSFITPPP------IPP-LQS----PTIA-------------QTR-DLYPTST---------------TEADP-----------------------------------AVDHERMSCTDS-PSPPED---HHREVEVQP---------KKEEFNETCKLDSTTSP--------------------GASEHP----QTGSDVGGDEIPGEAE--GVDLTCHWKDCTIVFDSQDSLVKHVNGDHIKKEKRD--FTCYWQDCSREQRPFKAQYMLVVHMRRHTGEKPHKCYHEGCTKAYSRLENLKTHLRSHTGERPYVCEVEGCTKAFSNASDRAKHQNRTHSSVKPYVCKVPGCPKRYTDPSSLRKHTKTV-HGEQGIKRLKEDSGRDKQSS---------------F-KNSSGP-------------------STDSAPPSNQSKTT--VNTNSFAHSPSSDIKSPASTMGGSGGSYCGIVA-----NSCDGE---VVS-SSVDSPHSNIH-----TNEERSP--GPA--QSGVSLRSPRSP----PYINQ--------------LPNILEGDVEGA-------GD-------------------VGAVTTVQQIQ--------------------------P----------MAMAHSKSITLPKIPEAPAVKKDVV------SWVNDV----------------HRRMS-QTSSRRSSE---ASHLSADLAGDASRRSSESGWASN---NESRRSSQASPFPS----SKIVIESINQPESLA-A----R-------------NGKLELQSNHGLEES-------LRRAS-NT--STT------SSQQSV---------------PFNRLSRNSSGYGSQSNLALIRSTG------------FQP-----PY-SF-GREIPQYRLHHKHNNT-----------------------------FRRMS-----DTVICE---------------ADSSVMTSQDN-KEEFRRRSEPTRNIN--------------WTAHRQDFLS--PLPPRAIPNKT-------E---------------------------FSETELITDDF-------------------------------------------DPSEFDAYLNPEQ-------------------------------------------------------------------------------------------------------------------------------------QDPALLMSPSGRQTHP------------------------LRHFPY------------------PPDSY----------------------------------------------------------------------------PEPV--HMQTIHHRPYPPQYP---------------------------------------------PNMPRQHPQEHHEMQRRVN-----------------------------------------------------------YMRQQQQYQQQQ-YQQQQQRLQA-------------------------------------------------------------------LP--------------------------------------------------------QGQMVTQYAERY-----------------------------------------------------------PPYQ-------------------------------------------------------------------------------------------------------AVYVPDRRH---PVMVGAGEY---------------------------------------------------------EDAMVNSMGALSTEA------------------SAAPEDL------------------------------------GLGN-----GNMVVNDMNTLLNSLAEEDKYLEMRQ
	Ciona_intestinalis_BAE06476	ELGRF---PSPLC-----RSR-ARKRPLSI-SPCFSDT-GLDITAMIRTSPNSLLPFG------GIA-NSRSSSVASGGSYGHLAAGGIS---------------------PTFGYQTPMMT-------SPQHLHAHLLSRQM--------QSSFASQLL---PGFPP-NQI----SLDKSASRFDPNI----SGR-NFHPH----------------------------------------------------------VGASAASKEMC-NSHLDNK--NFNKHQI-----------ETQ---------SPNVQ--------------------FNNNSNNNNNSGVSPGAHAG-NDEND-VVYDTNCFWENCSLEFDTQEQLVHHINNDHIHGDKKE--FVCRWRGCARDQRPFKAQYMLVVHMRRHTGEKPHRCTFDGCTKAYSRLENLKTHLRSHTGEKPYVCEYPSCTKAFSNASDRAKHQNRTHSNDKPYACKQAGCTKRYTDPSSLRKHVKTV-HGPAAHVTKRMKAEQERNGKRT----------GQNI-KQEPGLDK-----------------EKQKDDGSGTKTSC-----HPLS-PGSNPPSNDQNPPSNMNPRSNQS--------SCTS--GSDVSVTPQNSPHMTSQ-----NNDSGVD--VNVGGNEGDSDGDIVV-----DE-----------------NP-QPDSTSG---------GV--------GVQSRHRGTVRASMVPRLVNKKMQNLSLGG-----------------------------LSPNVESYVDIGGYDDQRKLGMNKS------ESFTEVSSTTA--FPAKQKSTTYPRKL-PLTPHRQVA-----------LLNQDRRDSGTVS------DGSRKSSMAS----------QNSRRSSQNTGFN---------------------VAGSYDPISLDS---------SRRSS-----ANCG-----SGSST-----------------------INAFHLHRLRSRFNEDAG------------LPP-----PT-PLDREGYTKSQLSRWFKDEQPTVDPAGYQFNPQARPSLPQMGPPKPPEVRRRS-----EGAQ-----SR----------PSRTPLPQHLG-GNAFRRASDPIRNSPQ----VDPNRLPSVQRYNSWNNVN--PLPS-IKPQRS-------NNTST-----------SQYNVPNQQHV-HLQRQRSESNGSYYNSESGYRSNGS----------NMAIHQPNYQV-NEQVM------MENFNNDV---MSHDVTFNGP-------------------------------------------------------------------------------------------------------------------------MYGGNQHMQIPNMAHP---------------------------------------QQMMT---SPGSVG--AMTSSHQRYTPQRQNF----------------------------------------------------------PQNP--NFHGFSNQDRGS--------NRNAPNNIQQNQYYSN------------PQMNSN------PQTAQQMHNPHGP-------DMRHGEMMQRNI-----------PQQFMNPEFMNMAYNNNHAP-----------------SPYATQRQATQNQGRSPHVIN----SGNMTVQNNHTQQGHS------------------------------------------------------------------------------------SNQITPRPP-------------VSSTSSNQNRIRLQRIRQH---------------SGAG----SVTSYNQ---------------------PTRPV-----TSESGGQ----GRINYTPDAQIP-----------------DEFLQQEFIDRIPVLQPN-------------------------------------SNRGGEPNDNQPY--VK-MAADST--------------------------------------------------------TGPDME-----QLNGFHDND-DA-------MSGTNTDVTL-----PPMSAFSSRMA-------TPIMG--KYPPQIPTNQHP--ASNMAINSMSSMLSTLEEENKYLSLIP

;
end;
