# Supplementary material for: Gotta Go Slow: Two Evolutionarily Distinct Annelids Retain a Common Hedgehog Pathway Composition, Outlining Its Pan-Bilaterian Core
Source: Int J Mol Sci. 2022 Nov 18;23(22):14312. doi: 10.3390/ijms232214312 (PMC9695228; doi:10.3390/ijms232214312)
Supplement: Supplementary file 1 [file ijms-23-14312-s001.zip › File_S8_Hhat_nexus_alignment.txt]

#NEXUS
begin taxa;
	dimensions ntax=21;
	taxlabels
	Q9JJJ7_PORCN_MOUSE
	Q9VWV9_PORCN_DROME
	Capitella_ELU12899
	Lottia_XP_009050002
	Pecten_maximus_XP_033735837
	Owenia_fusiformis_CAH1792742_HHAT
	Priapulus_caudatus_XP_014672511
	Carcharodon_carcharias_XP_041038137
	Q5VTY9_HHAT_HUMAN
	Q8BMT9_HHAT_MOUSE
	Pdum_DN83396_c0_g1
	Pdum_DN84030_c0_g1
	Pele_DN139560_c0_g2
	Daphnia_magna_XP_032785752
	Tribolium_castaneum_XP_008195521
	Q9VZU2_HHAT_DROME
	Q9D1G3_HHATL_MOUSE
	Q9HCP6_HHATL_HUMAN
	Hypsibius_exemplaris_OQV22150
	P0C7A3_MBOA4_MOUSE
	Q96T53_MBOA4_HUMAN
;
end;

begin characters;
	dimensions nchar=625;
	format datatype=protein missing=? gap=-;
	matrix
	Q9JJJ7_PORCN_MOUSE	----------------------------------------------TF----------SRQEFFQQLLQGCLLP-TVQQGLDQ-----IWLLLTICFACRLL-----WRLGLPSYLK-HASTVAGGFFSLYHFFQLHMVWVVLLSLLCYLVLFLCRHSSHRGVFLS----VTILIYLLMGEMHMVDTVT-----------WHKMRGAQMIVAMKAVSLGFDLDRGEVG------------------------------AVPSPVEFMGYLYFVGTIVFGPWISFHSYLQAVQGRPLSRRWLKKVARSLALA---LLCLVLSTCVGPYLFPYFIPLDGDRLLRNKKRKARGTMVRWLRAYES-AVSFHFSNYFVGFLSEATATLAGA---GFTEEKDHLEWDLTVSRP-----------LNVELPRSMVEVVTSWNLPMSYWLNNYVFK----------NALRLGTFSAVLVTYAASALLHGFSFHLAAV---LLSLAFITYVEHVLRKRLAQILSACILSKRC-------LPDCSHRHRLG----LGVRALNLLFGALAIFHLSYLGSLFDVDVDDTTEEQGYGMAYTVHKWSELSWASHWVTFGCWIFYRLIG-----------
	Q9VWV9_PORCN_DROME	FGQPNGEEDYYFGG---------------------DDVEEE-----LVVDGHGVL---ELAGRLLESLQSCVQP-SVLQVMQY-----VAPMLLLCLLCRLLCLLYSQRRRLTSLAPLHLFHFACGLIILQITVGYRLLLLLLLAAVGYLLLQLLRLGRRGAQVLA---VLTVGSQFLYELLIWRRRSD-----------WPQLRGIQMVVNMKLISLGFDLTASGQLQA----------------------------RIPGPFAYLGYIYSPATCALGPWVSFGCYMDCLVPR---NSWLVSLRRLLPNVVICVLAVTVSNCVAPALSDFF-----------------GDSSHFLVMYWD-ALSVRSSHYFVGMMAQALLVASDQRLDGATKESDMLGP--LISQP-----------WRIEWPRSISSLVRSWNIPMHEWLKRYIYAPCKPTA----STSRGRILVVVLSTYLVSSLLHGMDLRIYLV---LISLAFLAEGESLLRRQLASLLNACITANLCPGKERCRYSHCPSKRRLNSLSYWLARLTNLAFTALAIFHLAYLGVVLLGDDLEVGE---DGDSF-LWHWQQAGYLSHYIGLGTFVLYLFIS-----------
	Capitella_ELU12899	VPLPRWETWMYISGWVGAVSFCYYAVYEASKQYA-NEFDRS-----SFVDGWKIL---GGRKDVSNFEWIFWST-LFFQLWKI-----IAGHMLIGQLCRLS--PDLNRWRG-------DIFLVYGVCALTLLIGPWACGVFVVQSLLFYAAS-LSCNSICIWILS---IALIFINNNRTINEKMENLN---WDKNFRHGYFMITADFAMNIIRGTGAALSLAESKSWLS-----------------------KG---HFACVKDVLLYMFYIPLFFCGPLVNFEDFCKQMSKP--VVPFSREVKTSMIKR---LLRIVIWWFVINIFLHLFHI------------TALQKSHHVMSRLR--LWALAGVGFCQGQFFMQKYFIMFG-LPSLIASLDDIIA---PSFP-----------KCISRIYLFSEMWKSFDHGLYNFIKSHIYIPLGGSR----KGAFR-QLLASFLCFAFIYLWHGATRSLLF----WALLNHAGIVAEVLGTKLTQMKFVQQMEEE--------YLGLRNSRRIR------ALFGIPMFCLSAMATFYFFGGSF------------MAQTI-YRRLLFEGFPLSNLAL-VIFVYCLVQTSMEVQIWEAK
	Lottia_XP_009050002	-RLPKLEIFWNGLVGIGSIATVCYQVYSDSRKYF-SRLDFD-----NFIPGWNIL---PYQKDVSNFEWNFWFR-YFWKILPW-----FLLYSSLGLVSQL----LKIRRRRC-----YIMLTALSLCCLTYLLGVKIIAFYLLHCSIAFASS-CTGNKIVVWGTT---LSLLSTLNIEMFNANFMRHVYNASEDSEGKNYYLFVFCLALINLRYISFSLERCDSQT-------------------------------SKSGFIDMIIYVFYLPLFFTGPVLTYDLFLKQIIQD--PPPWTFIRIKQSLFN---FARVLVWVAFNEFILHFLYF------------GAIHQRLDVLQEIS--LWTLVGLAYCEGQFFMNKYLVIYE-LPGQLAKLEGIEA---PRGP-----------KCISYIYRYSDLWKTFDKGFYNFLKRYVYIPVGGSR----NGLLR-QLFGSFICFMFIFIWHGAEFYLFM----WCILNYVGCTVEFFGDWFVNTSYTQKYINK---------ISVYNRNRLK------GLLSVPLYLVSSMGIFVFFNGSS------------VGRIF-FYRLLVNITWPSFMFF-LYLLYCNIQNAIQVQYFMVQ
	Pecten_maximus_XP_033735837	PTLPIWELSFYLVVHISVVAYICACVYWASIEHD-GLLNMF-----DFEDGWKII---GRDKDISNYEWHFFYG-YFWRISPW-----YVGHMALARICDL----NFQHYKK-------LLLTAFSLASLTFLMGWPVITLFLCHCALLYITS-FLQSTTTVWAVS---IALLSTLNFEPFVSWMKALN---TNDIEGYKIYLLMFTLALLQLRYTSFCLEKVKRSNTQSK------------KEDTDENVEVESHIALGYGPIDMLFYVFYFPLFFTGPIMSYTVFSSQLCQQ--RKPWTWTRVASLCTD---LCRLLLWAFINELCLHYFYF------------NALQHNSTIMQEIN--LWTMAGIGYCSGQFFMTKYTVMFG-LPSIVARTDDLEP---PKGP-----------KCISYIYLYSDMWKYFDRGMYDFMKRYIYVPLGGSR----GGTMR-QFAGSVLCFSFVYYWHGSEYYAFL----WTVFNFIGITIEALGRKFIGFPKVKDIQVK--------YLTPRGLRRMQ------ALAIVPLYVMSAFTAFCFFGGSL------------VGYTF-YQRFIYNGGPENWAAV-FGLLYCCIQVGMEVKRREQV
	Owenia_fusiformis_CAH1792742_HHAT	AELPWFESWFYIIAWSSIVAYMMWSVFLVSREHA-EEFNYY-----DMEPGWWFM--GGYRRDISNFEWEFWTG-WFFEIYPW-----LIGHIIVARLTEY----LCPNWRK-------YTFLLYGVVAVGIIIGSKPLVIILSHLIVIYLAA-MTGSAVVVWIAA---VLLLATLNHDQIGSWMKELY---SDDPYQKQYYLLLFSLAICNLRYISFALIKCQQDGRQIQD---------GRQNQDGQPDDLESLWLLKTNFTDLLLYNFYIPLYFTGPILTYDLFQKQFNKP--LKPWSKEKLLPILKD---GARVVFWGIFYHISSHLLYI------------NALHQKVTLMGQIP--LWALVGTGVLHGVYFQVKYVPMFG-IPANLSKFDQFDP---PLGP-----------KCVLRIYYYSDMWKYFDRGLYNFLKIHIYIPMGGSK----KGVLR-QLLGSIVCFSFIYYWHGAEKHLAI----WAFLNFIGITIETLGKLFSKLQSVVQFRES--------HISKTMYRRIQ------ALAIIPLWVMSIAAILYFFGGSR------------LGYLY-FDRIILQGWPVTILTI-YLGLYFAGQTAFDIERWEAR
	Priapulus_caudatus_XP_014672511	ARLPTAEVVLYVFSWTGICLYASYQTYCVCKENE-YIMNTD-----DFNQGWKIL--GGRTKDISNYEWHFWST-WFWHVLPW-----YCSHMLLGRLVDR----FCCKYKE-------HFYLIHSLCALVHVMGPLSVGYLVIHCVIMYCVS-QLRRTAACWSVS---LVLLSALNISAFHDLQKAYM----KFQSEEHFYQLLFTTAMMNLRYTSVSIEYSKRPQPTS----------------------------RLKDMLSFFAYCFYLPLFFTGPLLTYDLYEIQMKQT--ARIWTKDKIFYIIRE---FMRVMFWATYLELILHFYHF------------NALIFDLYTVKSMG--RWPLGGLGWSHGQFFHVKYVVMFG-LPGTVAKVDGLDP---PHQP-----------KCISRIHLYSDMWKYFDRGLYSYLKRYIYIPVGGAP----DRYLN-KFLASAMCFLYIYYWHGMYDYLVV----WCSLNFIGVSVEAIANLICSSASGKRLKE---------YVSAAMWRRMK------AAINAPLLAICIMSNFYFFMGNE------------VGQVF-FHKLVLYGTLPSYAVV-LYSMYCLGQSSMESERWEDA
	Carcharodon_carcharias_XP_041038137	PSLPTWELTFYLTITVGCHLYSFHEVYKVSRNYE-EDLDAEF----GFENGFFIW---GFKKDPTDFEWSFWTE-WVKNLLMW----TLLGHVIISQMTSA----FLPKFRM-------WMLMIYGMLACFFTVGCKGLVVIMLHLFISYAVA-MLQVPILSWLCS---ILLLYSLQMDSLGKIQKRWY------ETENEYFLLLFCLALCNLRYTSFSLEYCWYRDSPQR---------------------------CYVSFCWLLAYVFYYPVFHNGPIICYDDFNNQMCKA--ETFVPKTNLLCLLLS---GMRIFFWWWLTESMLQLMYI------------HAIQQQETILESAS--YWTLGGLGFAHALFFYLKYLLLYS-IPSIIMCLDGIEP---PKLP-----------RCTSSLYSFTATWREFDVGLHRWLLRYIYIPLGGSR----HGVLR-IMFSSAMAFSFVCYWHGGHNFMLK----WAALNWTGVMVENILKMVCSTSPTQEIIER--------CLSAKMQRRAH------AALAGVATTLLILSNLVFLCGDQ------------VGKIY-WNRTFVQGWPWIPIAV-LAYFYCYAQVGIEYDRIKN-
	Q5VTY9_HHAT_HUMAN	--LPRWELALYLLASLGFHFYSFYEVYKVSREHE-EELDQEF----ELETDTLFG---GLKKDATDFEWSFWME-WGKQWLVW----LLLGHMVVSQMATL----LARKHRP-------WILMLYGMWACWCVLGTPGVAMVLLHTTISFCVA-QFRSQLLTWLCS---LLLLSTLRLQGVEEVKRRWY------KTENEYYLLQFTLTVRCLYYTSFSLELCWQQLPAAS---------------------------TSYSFPWMLAYVFYYPVLHNGPILSFSEFIKQMQQQ--EHDSLKASLCVLALG---LGRLLCWWWLAELMAHLMYM------------HAIYSSIPLLETVS--CWTLGGLALAQVLFFYVKYLVLFG-VPALLMRLDGLTP---PALP-----------RCVSTMFSFTGMWRYFDVGLHNFLIRYVYIPVGGSQ----HGLLG-TLFSTAMTFAFVSYWHGGYDYLWC----WAALNWLGVTVENGVRRLVETPCIQDSLAR--------YFSPQARRRFH------AALASCSTSMLILSNLVFLGGNE------------VGKTY-WNRIFIQGWPWVTLSV-LGFLYCYSHVGIAWAQTYAT
	Q8BMT9_HHAT_MOUSE	--LPGWELTLCLLVSLGFHFRSFYEVYKVSREHE-EELDQEF----ELEMDTLFG---GLKKDPTDFEWNFWME-WGKRRLVW----LFIGHMAVSQLATL----LTKKHRP-------WIVMVYGMWACWCVLGAPGVVMVLLHSTIAFCVA-QFRSVLLSWLCS---LLLLSTLRLQSVEEVKRRWY------KTENEYYLLQFTLTVRCLYYTSFSLELCRQPPSAQP------------------TPSAQG---ASHSYPWLLTYVFYYPVFHNGPILNFPEFFRQMQQP--ELNSLQHSLCIVAKG---LGRLLCWWWLAELMVHLMYM------------HALYSSAPLLESVS--CWTLGGLALAQVLFFYVKYLVLFG-VPALLMRLDGLTP---PPLP-----------RCVSTMFSFTGMWRYFDVGLHNFLIRYVYIPLGGSQ----HGLLG-TLLSTATTFAFVSYWHGSYEDLWC----WAALNWLGVTVESGVRRLLETPCVRETLAR--------HLSPQAHHRLH------ALLAACSTSMLILFNLVFLGGIQ------------VGKTY-WNRIFLQGWPWVTLSV-LGFLYCYSHVDIAWAQTYTV
	Pdum_DN83396_c0_g1	SDLPFLERVAILAVWCAGAFYMCYSVAIFSIERF-PHLDNY-----YFEPGWLFN---NSWKDTTNFEWEYWRD-WNKRSWMW-----YIGHILIGQLLRF----KFYEHRW-------IVQWLYSLTVLLVFLGWKTTLVMYGQITIMYIVA-SSGSLVAVWIAA---MLLLSLLNIDSALDIMRQISL--QDENWEKNFLLFVFAISMTNLRYISFCSEWCEYRKKPES----------ERK---------EK---MHFSLLAMYHYCTYLPTCFTGPVCTYYHFYKQFWQP--VRPWNRQAVTAIINQ---AVRVAISYLICEFILHTLYF------------CAIHYHDYEVANMP--AWPLGGSGYLQGQFFMVKYVVLFG-VPRILCLLDQITL---AGTP-----------SCISRIGSSVNYWRTFDRGLYQFMIRHMYVPLGGSK----NGILR-QFVASTMCFIFVFLWHGATDNLFY----WVLGNYIDILLETFAWAMYCTPRAQEFERK--------YLSPANSRRLK------GALKTPSFLMTCVSVFTFLGGME------------VGRTF-MREFVFEFHPTRLLVS-FVLGYTLVQTDYIVTVYEKN
	Pdum_DN84030_c0_g1	CDISITEGVLMIIVWSFSIAYISYCLYLDSD----TIINASFD---NFLPGLTVT---GRLKDFSDTEWEFWRDFWTERVWMF-----MGGHVLVNVIFRW----SSPKIKL-------AVNFSYTAFALCIIVNWKILIFLVSYATFGYLVT-LTGSSTAIWCSS---LLTVSAVTLGMFNEWARSIS---HDGVYPRKLALLMFATSMITLRYVSFGLDWVEAKKASLKGSTESENNKYGKQKNTDKDVQGQS---ITYNYVYYLHYCFYLPLFFTGPMFNYNQFHTEFWNP--RKQWTRKSMKTFVIY---GLRLAFAFVLCELILHYFYF------------NALTRSLETLEYLS--LWTLGGFYYYLGQFFMVKYVVFYG-LPRLVAMTDQVDT---PRTP-----------SCIGRISTALPMWRNFDRGLYAFMKKYIYIPVGGGQ----HGLLR-KVLGSALCFAFIFIWHGLSLAIFL----CVLVNFIDLILEALAHPFSKLRGVRSIQ----------NLSQANQRRLK------CFLRAPLKIFTVIAATIFFAENER-----------VAIIF-FKRFAIDA----FLLC-VFFFYCLGLTDHFITSIERR
	Pele_DN139560_c0_g2	ESIPTLEIIIYWTFWLGCCIYSTICVYLASRKYA-RDMKHDFFLRSSFFPG-------AKRKDQTDWEWKFWSG-WSGRLFTF-----AMVHVVVSLFTPR-------RWHR-------WIQPLITIGTLLYLIGYQLTAFIFGHFIVMHIIVILTGSSMWVWITS---VAMLASLNNRYIGDKFYFVCE--DLGLDVDAYYIILLLLSIKNLQLTSAALTGTAISGNKE-----------------------DK---KLYTFIDMVHYGFYIPIFFSGPFVSFDQFKREQEQP--ATV----CLWDILKL---LGRVSLWAFFYEMGTHYFYC------------SAFQMQIEVLEKID--MWALAGNAFLVGNFFMVKYVVLYG-VPTLLLRLDGITP---PPLP-----------KCVSMVYYYSEMWKTFDAGLYVFIKKYIYVPLGGSQ----YGLVR-QLFASFMCFTFIYFWHGAEHYLLV----WVYINFAGVAVEAIAKFTASQMNVSA------------KLSPAWTHRLQ------AAASTPLYLLQLVGVYTFLGSSVD-----------VGITY-ARRLLWEGWPVSTGIL-LLSLYCCINVVNHIYDKGKT
	Daphnia_magna_XP_032785752	-DQSLIELKIYFLTWTGSVFYSMYQCHLTSDRYS-QYLSE------DLVPGWKWV---GRNVDTSDFEWKMWTP-IFFRWLKF-----VIPYLIISLTIKR----RFPKIVP-------LVSIAMSFCWLWNMLGLHLTIFTFIQPVLFLWIL-QLFSLHCVWILC---IGFTLALHSSLFTDLKAGLF-----EEDSVREYLFSVLLAWTHARSISYLVDTRS-----------------------------DG---HHNKLMNFYHYCFYLPLLPTGPLMLYRDFKFSMENP--ANQQC--SLAHLVKSTALIARYLFWWFIHQLALHYFYH------------SALQYHIGIVRQFD--VWSAAGLGYTLGQFFMTKYLVLYG-LPSALSRLDHVDA---PPPP-----------KCVGRIHLYSQMWRDFDRGLYNFMLQYIYIPFKGTS----DKALP-KLAGTAMCFGFVCIWHGASNAVII----WCVSNYVGICLETMGKSCSTCWPFADWKAK---------WSPSNWLRFQ------AAVASPLLLMSALSNFCFFTDAG------------VGYIL-AKKAVYEGGIVRLLCI-LLVMYCCCQVSMALDRRNKK
	Tribolium_castaneum_XP_008195521	RDISRQELLIYVLVWLCAVLYAIACFTNESNKHF-QYYDDAYS---DFTQGWSFL---HRKKDVADFEWQSMKF-LITNLYSW-----VLLLTVVSEVLRKC---SSVRFVQ-------LWQILVTVLYIISNLGPFALLVILLQPIIFSFVL-TKHRKLLIWLCNGLVLVLISTYKNFLAREEFLIWL-----KLNEQTAYITMITIFWMNLRCVSYGLDLIDSKG--------------------------------RQDLIAFLSYCLYLPNLQTGPFIPYKDFINSHEHN--NNLFS--RLSQLFRD---VVRFLFWLFFAELCLHFIYV------------NAAGFHPEWVESLD--SWSLYGYGYTMGQFFHIKYLVTYG-LATSFAKFDNIKV---PSLP-----------VCIGRIHLYSDMWKYFDVGLYNFLLRYIYIP--SMN----NGFVRSRSLSSFLCFLFVYVWHGTDNYILI----WTLLNYIGVIIENCSHWFSAIYLQNSKLCK--------GLGPKWGRRIN------CMAASPLLAVSAISNFYFFARME------------IGNIF-LNRFLNDNYWSNFVL--LAILYNCCQVSTEVRRKQSN
	Q9VZU2_HHAT_DROME	SLLTRCEIFVYFGVYIAYIVVGLYKIYGLRDHIV-KEAKF------QFPEGWSLYPFSQRRRDDSNDELENFGD-FIVSFWPF-----YLLHVAVQGFIRW----KRPRLQC-------LGFIGVCALALSVNLDWSSMVLLVTLIASYYIVS-LLSLKFLVWLLS---AGWILCINVMQKNVWW-------TDRVGYTEYVLVIVTMSWSVLRGCSYSLSKIGAKQEDL----------------------------TRYSLVQYLGYAMYFPCLTYGPIISYQRFAARREDE--VQNWL-----GFVGG---VLRSAIWWLVMQCALHYFYI------------HYMSRDVRMVEMMDSVFWQHSA-GYFMGQFFFLYYVVTYG-LGIAFAVQDGIPA---PNRP-----------RCIGRIHFYSDMWKYFDEGLYEFLFQNIYAELCGKR----SSAAA-KFGATALTFAFVFVWHGCYTYVLI----WSILNFLCLAAEKVFKTFTAMPEYQRWTQR--------HLGAVGAQRLY------AMLATQLFIPAAFSNVYFIGGQE------------IGDFL-MRGAYLSG-VGNYVAL-CFCSYCFFQCSELLLTKSDG
	Q9D1G3_HHATL_MOUSE	TALPAAELGLYSLVLSGALAYAGRGLLEASQDGA-HRKAFRE----SVRPGWEYL---GRKMDVADFEWVMWFT-NFRNVIVF----ALSGHVLFAKLCTM----VAPQLRS-------WMYAVYGVLAVVGTMGPWYLLLLLGHCMVLYVAS-LLGQRWLCLALG---LASLASFKVDPGISWQSGFV----TGTFDLQDVLFHGGSSFTVLRCTSFALESCAHPD-------------------------------RRYSLADLLKYNFYLPFFFFGPIMTFDRFHAQVSQ---EPVRPEGELWHIQAQ---AGLSAAAIVAVDVFFHFFYI------------LTIPSDLKFASRLP--DSALAGLAYSNLVYDWVKAAVLFG-VVNTVARLDHLDP---PQPP-----------KCITALYVFGE--THFDRGINDWLCKYVYDHIGGDH----STVIP-ELAASVATFVVTTLWLGPCDIVYL----WSVLNCFGLNFELWVQKLAERGPLAQIEAR---------LSEQMSRRVR------ALCGAVNFWAIIMYNLVSLNSLE------------FTELV-ARRLILTGFPQTTLAV-LFVTYCGVQLVKERERSLAL
	Q9HCP6_HHATL_HUMAN	TALPAAELGLYSLVLSGALAYAGRGLLEASQDGA-HRKAFRE----SVRPGWEYI---GRKMDVADFEWVMWFT-SFRNVIIF----ALSGHVLFAKLCTM----VAPKLRS-------WMYAVYGALAVMGTMGPWYLLLLLGHCVGLYVAS-LLGQPWLCLGLG---LASLASFKMDPLISWQSGFV----TGTFDLQEVLFHGGSSFTVLRCTSFALESCAHPD-------------------------------RHYSLADLLKYNFYLPFFFFGPIMTFDRFHAQVSQV--EPVRREGELWHIRAQ---AGLSVVAIMAVDIFFHFFYI------------LTIPSDLKFANRLP--DSALAGLAYSNLVYDWVKAAVLFG-VVNTVACLDHLDP---PQPP-----------KCITALYVFAE--THFDRGINDWLCKYVYNHIGGEH----SAVIP-ELAATVATFAITTLWLGPCDIVYL----WSFLNCFGLNFELWMQKLAEWGPLARIEAS---------LSVQMSRRVR------ALFGAMNFWAIIMYNLVSLNSLK------------FTELV-ARRLLLTGFPQTTLSI-LFVTYCGVQLVKERERTLAL
	Hypsibius_exemplaris_OQV22150	KSPMMEEYLLCMGIWSWALLYSAYCFYQTSQRLLPRYLDYSDVHRVDWLSDLEGI---DLHRDHGDTEWTFWKI-SIVKVFTLQSLRVAVRHGVAGRWSSTFG-TVNPAINR-------LIVLAADMACCWCLIGLPGLLYHLLLTGLFFVVG-LSKRKILVWALA---FFIELGRYFVPV---EQYLI----VGDGIFDRYLLGMTTYYLLLRSISFACDYSDQPLGTTV----------GTE---------EQ---LLEQFVLVLEYQFFLPLYFLGPHLDYNAFCLKNAPS--GRAIDWRFAVRI------GVSVVAAVLMVEFFSLFLYP------------FSARYDREMLERMS--LWSLAGCGYVLGQFFQLKYIALFG-MFGFFSILNGINW---SPLP-----------VCVAWVHRYSLMWQHFDHGLYVFLKRNLHIPLIRTRIPFTHISIS-PVLSSFACYAFVFNWHARHNHIAI----WVGTNWITLLLEKII------------------------YSKVQDERLR------ALLNAPVLIASMVSNMCFLGDSTN-----------FGWQL-LKRILLGNTLINVLGV-LIFFYSASFGGALLQQWKYP
	P0C7A3_MBOA4_MOUSE	---------------------------------------------------WLQL--------------------FFLHPLSFYQGAAFPFALLFNYLCILD--TFSTRARY-------LFLLAGGGVLAFAAMGPYSLLIFIPALCAVALVSFLSPQEVHRLTFF----FQMGWQTLCHLGLHYTEYY---LGEPPPVRFYITLSSLMLLTQRVTSLSLDICEGKVEAPRR---------GIRSKS----SFSE---HLWDALPHFSYLLFFPALLGGSLCSFRRFQACVQRS--SSLYPSISFRALTWR---GLQILGLECLKVALRSAVSA------------GAGLDDCQRLECIYL-MWSTAW-------LFKLTYYSHWI-LDDSLLHAAGFGAE-AGQGPGEEGYVPDVDIWTLETTHRISLFARQWNRSTALWLRRLVFRKS--------------RRWPLLQTFAFSAWWHGLHPGQVFGFLCWSVMVKADYLIHTFANVCIRSWPLRLLYRA---------LTWAHTQLIIA----YIMLAVEGRSLSSLCQLCCSYNSL-----------------------------------FPVMYGLLLFLLA-------
	Q96T53_MBOA4_HUMAN	---------------------------------------------------WLWL--------------------FFLHPISFYQGAAFPFALLFNYLCIMD--SFSTRARY-------LFLLTGGGALAVAAMGSYAVLVFTPAVCAVALLCSLAPQQVHRWTFC----FQMSWQTLCHLGLHYTEYY---LHEPPSVRFCITLSSLMLLTQRVTSLSLDICEGKVKAASG---------GFRSRS----SLSE---HVCKALPYFSYLLFFPALLGGSLCSFQRFQARVQGS--SALHPRHSFWALSWR---GLQILGLECLNVAVSRVVDA------------GAGLTDCQQFECIYV-VWTTAG-------LFKLTYYSHWI-LDDSLLHAAGFGPE-LGQSPGEEGYVPDADIWTLERTHRISVFSRKWNQSTARWLRRLVFQHS--------------RAWPLLQTFAFSAWWHGLHPGQVFGFVCWAVMVEADYLIHSFANEFIRSWPMRLFYRT---------LTWAHTQLIIA----YIMLAVEVRSLSSLWLLCNSYNSV-----------------------------------FPMVYCILLLLLA-------

;
end;
begin MrBayes;
	prset aamodelpr = fixed(lg);
	lset rates=invgamma;
	mcmcp samplefreq=100 printfreq=1000;
	mcmcp nruns=4 stoprule=YES burninfrac=0.25;
	mcmcp stopval=0.01 minpartfreq=0.05;
	mcmcp mcmcdiagn=YES diagnfreq=5000;
	mcmc nchains = 4 ngen = 700000 append=YES;
end;
