# Supplementary material for: Gotta Go Slow: Two Evolutionarily Distinct Annelids Retain a Common Hedgehog Pathway Composition, Outlining Its Pan-Bilaterian Core
Source: Int J Mol Sci. 2022 Nov 18;23(22):14312. doi: 10.3390/ijms232214312 (PMC9695228; doi:10.3390/ijms232214312)
Supplement: Supplementary file 1 [file ijms-23-14312-s001.zip › File_S9_Disp_related_nexus_alignment.txt]

#NEXUS
begin taxa;
	dimensions ntax=40;
	taxlabels
	Human_NP_001030014_PTR
	Mouse_NP_083325_PTR
	Drosophila_NP_610209_PTR
	A3KFU9_DISP3_MOUSE
	Q9P2K9_DISP3_HUMAN
	DISP3_CHICK
	Bm_floridae_XP_035696783_DISP3
	CAE1309800_Sepia_pharaonis
	Lottia_gigantea_XP_009057835_DISP3
	Crassostrea_gigas_XP_011414533
	Pele_DN157224_c2_g1
	Pele_DN145731_c1_g3
	Pdum_DN86611_c0_g1
	A7MBM2_DISP2_HUMAN
	Q8CIP5_DISP2_MOUSE
	DISP2_CHICK
	AAF51938_Drosophila_melanogaster
	Tribolium_castaneum_XP_008199438
	Bm_floridae_XP_035696838_DISP1
	CAE1268962_Sepia_pharaonis
	Lottia_gigantea_XP_009065738_DISP1
	Pdum_DISP_DN89559
	Crassostrea_gigas_XP_011434818_DISP
	Pele_DN150038_c0_g2_DISP_cons_Alex
	Gallus_gallus_XP_040523246
	Q3TDN0_DISP1_MOUSE
	Q96F81_DISP1_HUMAN
	Pdum_DN77222_c0_g1
	Pdum_DN90279_c4_g1
	Pdum_DN91853_c7_g2
	Pele_DN157841_c0_g1
	Pdum_DN85496_c0_g1
	Pele_DN160052_c1_g2
	Caenorhabditis_elegans_NP_491673_che_14
	Drosophila_melanogaster_AAA28696_PTC1
	Human_NP_000255_PTC1
	Mouse_NP_032983_PTC1
	Drosophila_melanogaster_CAB56505_NPC1
	Human_NP_000262_NPC1
	Mouse_NP_997125_NPC1
;
end;
begin characters;
	dimensions nchar=2967;
	format datatype=protein missing=? gap=-;
	matrix
	Human_NP_001030014_PTR	MPWVE-------------------------------------------------------------------------------------------------------------------------------------PKP-------------------------------------RPGPEQKPKLTKPDSA-------TG--------PQWYQESQESESEGKQPPPG-------------------------------PLAPPKSPEPSGPLASEQDAPLPEGDDAPPRPSM---------------------------------------------LDDAPRLPLELDDAPLPEEETPEPTAICRHRHRC--HTDCLEGLLSRTFQWLGWQVGA…
	Mouse_NP_083325_PTR	MISSK-------------------------------------------------------------------------------------------------------------------------------------------------------------------------------------------------------------------VAPGEEEQGESPSKV-------------------------------ELGEAEEQREAPLEGQLEAVPL---DEAGPSWTT---------------------------------------------GPPLERLPPLGQEAPPP--------------RRC--HTNCLEAPLSRGFQRFGATVGA…
	Drosophila_NP_610209_PTR	MT-------------------------------------------------------------------------------------------------------------------------------------------------------------------------------------------------------CG-------------------------------------------------------------------------------------------------------------------------------------------------------------------------------ISCVDKTLNKSFYHLGICIAK…
	A3KFU9_DISP3_MOUSE	M---------------------------------------------------------------------------------------------------------------------------------------------------------------------------------------------------------------------------DSEDDPLLQDV------------------------------WLEEEQPEDEACRGI----------------------------------------------------------------------PGPGLQSGAQGCWRRWTLPSR--------------PPTLGFWSTLGWAFTNPC…
	Q9P2K9_DISP3_HUMAN	M---------------------------------------------------------------------------------------------------------------------------------------------------------------------------------------------------------------------------DTEDDPLLQDV------------------------------WLEEEQEEEEATGETF----------------------------------------------------------------LGAQKPGPQPGAGGQCCWRHWPLASR--------------PPASGFWSTLGWAFTNPC…
	DISP3_CHICK	M---------------------------------------------------------------------------------------------------------------------------------------------------------------------------------------------------------------------------DTEDDPLLQDA------------------------------WLDEEDEE------VA----------------------------------------------------------------FSSRKRREGALLCGKSSCRVRPLRVT--------------LPVSGFWNIVGWIFTNPY…
	Bm_floridae_XP_035696783_DISP3	MMKVT-------------------------------------------------------------------------------------DR--------------------------------------------------------------------------------------HQNVSLCTELEYKKLA-------C-----RMATLDETLFALQQPLSDTVVMDS--------------------------------AHESERNS-----------------------------------------------------------------------------NNGYHGNNAYQTLTPLDAE------------DTEELSCIWRYIALCFTKVW…
	CAE1309800_Sepia_pharaonis	M---------------------------------------------------------------------------------------------------------------------------------------------------------------------------------------------------------------------NSLSITDSLSVSDLLDN--------------------------------VTNTEENE-------------------------------------------------------------------------------TLSGSFISPISEPHSAD------------------SK------CLAIFF…
	Lottia_gigantea_XP_009057835_DISP3	M-----------------------------------------------------------------------------------------------------------------------------------------P--------------------------------------------------------------CLLLTDRRRYNGYDLLATQDGVDVNELLDDQSIMS----------------------------------------------------------------------------------------------------------------PQMTDGSRQEESSRRCRC---------------------KKHCKYCDIIIC…
	Crassostrea_gigas_XP_011414533	MTTES-------------------------------------------------------------------------------------------------------------------------------------PGRDT----------------------------------------------------------CP-------------------------------------------------------------------------------------------------------------------------------------------------SKVSPSRESTMGSTTDLD----------------RARREKKPFFYCRIVAN…
	Pele_DN157224_c2_g1	MSS-------------------------------------------------------------------------------------------------------------------------------------------------------------------------------NPAYEQDDEGGVERGK---------------------AAEAANGKAGAAGKPTV--------------------------------------------------------------------------------------------------------------------PNGTSNGGAPGSHVMAAK----------------QKNREKKPLLYCRLVTG…
	Pele_DN145731_c1_g3	MAGEV------------------------------------W--------------------------------------------------------------------------------------------------------------------------------------------------------------------------QDSSLSVGDSMQGKKMDKLS--------------------------------------------------------------------------------------------------------------------LDTNNHCERRNDHCRQPT----------------TINDHPPPFFWARWIAR…
	Pdum_DN86611_c0_g1	M--------------------------------------------------------------------------------------------------------------------------------------------------------------------------------------------------------------------------------------------------------------------------------------------------------------------------------------------------------------EEGAERNKSHEEDMS-----------------------VLLYCKLLNR…
	A7MBM2_DISP2_HUMAN	MDGDSS-------------------------------------------------SSSGGSGPAPGPGPEGEQRPEGEPLA-----------PDGG-----------------------------------------SPDS------TQTK-----------AVPPE-----------ASPERSCSLHSCP-----------------LEDPSSSSGPPPTTSTLQPVGPSSPLAPAHF-TYPRALQEYQGGSS----------LPGLGDRAALCSHG---------SSLSPSPAP-------------------------------------SQR------------DGTWKPPAVQHHVVSVRQ-----------------ERAFQMPKSYSQLIAE…
	Q8CIP5_DISP2_MOUSE	M-------------------------------------------------------------------------------------------------------------------------------------------------------------------APE-----------ASPERSCSLHTCP-----------------LEDPTGAPVPPPTVSTLQAIDPTSPLTAGHF-AFPRAPQDYQEGSS----------LLGLGDQASLCAHV---------SNLSTSIDT-------------------------------------SQH------------DGVWKQPSVQRHVVSVRQ-----------------ERTFRMPKSYSHMIAD…
	DISP2_CHICK	MEAGPA-------------------------------------------------------------SPRREQRPEGTRRG-----------RSSA-----------------------------------------SPREKRNAGPCQTC-----------LAMPEIANTEP-SYSGTSWERICPVHHCPIPASPRLG------GDHLPSSSHTLGPISTQSNGQVPSSSQDSQQHHL-YYSCNQQEPRGSYG-------LPLLPGHGERSTLCSHL---------SSSDPVPA--------------------------------------SHHEA-LETPWKRWSPGQRLSRPMQHHIVTVRH-----------------DKAFRMPKSYSQMIAE…
	AAF51938_Drosophila_melanogaster	M--------------------------------------------------------------------------------------------------------------------------------------------------------------------------------------------------------------------------------------------------------------------------------LCF-------------------------------------------------------------------------------------------------------------DSERMNWYYHVLAR…
	Tribolium_castaneum_XP_008199438	M---------------------------------------------------------------------------------------------------------------------------------------------------------------------------------------------------------------------------------------------------------------------------------------------------------------------------------------------------------------------------------------------------NLNWFAHIIVH…
	Bm_floridae_XP_035696838_DISP1	M------------------------------------------------------------------------------------------------------------------------------------------------------------------------------------------------------------------------------------------------------------------------------------------------------------------------------------------------------------------------------------------------------GYSKVVAN…
	CAE1268962_Sepia_pharaonis	M----------------------------------------------------------------------------------------------------------------------------------------------------------------------------------------------------------------------------------------------------------------------------------------------------------------------------------------------------------------------------------------------------LHCYARVLAR…
	Lottia_gigantea_XP_009065738_DISP1	-------------------------------------------------------------------------------------------------------------------------------------------------------------------------------------------------------------------------------------------------------------------------------------------------------------------------------------------------------------------------------------------------------SYARILAH…
	Pdum_DISP_DN89559	M------------------------------------------------------------------------------------------------------------------------------------------------------------------------------------------------------------------------------------------------------------------------------------------------------------------------------------------------------------------------------------------------------SYTRMLAS…
	Crassostrea_gigas_XP_011434818_DISP	MLLVT-----------------------------------------------------------------------------------------------------------------------------------------------------------------------------------------------------------------------------------------------------------------------------CFC------------------------------------------------------------------------------------------------------EFYSVDFYIRMSRYARLIAH…
	Pele_DN150038_c0_g2_DISP_cons_Alex	RPATVL--------------------------------------------------------------------------------------------------------------------------------------------------------------------------------------------------------------------------------------------------------------------------VRC-------------------------------------------------------------------------NSSNSRRQSRDNITSRRS-------------SQQTACSTNITMSYSRVLAT…
	Gallus_gallus_XP_040523246	MAMSDV--------------------------------------SESVV-------LSNGSILSNATSPGIVAANDGDVAFQQLPSKETP--RAKA-----------------------------------------NPNGCLQFNGTIKP-----------SFLPLDNQRTQ-----QMLSQCC--HPCPYHH-----------------------SLSNHNNRQECHSVVGSSAPSP-MTSCCMQPHTEYSA------SICRKHTPIYQPACCLQ--------------PSPSF------------------------------------CLHHQW----------PDHFQHQPVQQHIARIRWRKQREMYFGFDGKERGPARPFKLPKSYAALIAD…
	Q3TDN0_DISP1_MOUSE	MAVISG--------------------------------------SDSVL-------LSNGSISTSTSNPSPLSPSDGDLPAQHLGPRETP--RTKA-----------------------------------------SPNGCLQLNGTVKS-----------SFLPLDNQRTP-----QTPTQCC--HPCPYHH-----------------------PVSSHSNHQECHPEAGLAASPA-LASCRMQPHSEYSA------SLCPNHSPVYQAAHCLQ--------------PSPSF------------------------------------CLHHPW----------PDHFQHQPVRQHLTIIR-----------------PSRPFKFPRSYAALLAD…
	Q96F81_DISP1_HUMAN	MAMSNG-------------------------------------NNDFVV-------LSNSSIATSAANPSPLTPCDGDHAAQQLTPKEAT--RTKV-----------------------------------------SPNGCLQLNGTVKS-----------SFLPLDNQRMP-----QMLPQCC--HPCPYHH-----------------------PLTSHSSHQECHPEAGPAAPSA-LASCCMQPHSEYSA------SLCPNHSPVYQTTCCLQ--------------PSPSF------------------------------------CLHHPW----------PDHFQHQPVQQHIANIR-----------------PSRPFKLPKSYAALIAD…
	Pdum_DN77222_c0_g1	MTSHV----------------------------------------------------QDDVMEDPDALPPPP------------------------------------------------------------------PELMEAFEEIEEE-----------EDIASLNGIKGQGASQGPSALLEGSVTLPRHRNMT--------SLGRPPATLNVLGPSDQARGTRAVLTTSSLDRRLVARPRSLVDRHDPGPWVPMPPPRNIIPGPSAPVALVAPV--------PPGQPPTPST---------------------------------------------TENGHVISSDDDQVSPTEDMPIGRPVIASQSTPS---EPPDFDNTDPTISWYGKNVVR…
	Pdum_DN90279_c4_g1	M------------------------------------------------------------------------------------------------------------------------------------------------------------------------------------------------------------------------------------------------------------------------------------------------------------------------------------------------------------------------------------------------------NYFTILVR…
	Pdum_DN91853_c7_g2	MGCFD----------------------------------------------------------------------------------------------------------------------------------------------------------------------------------------------------C----------------------------------------------------------------------------------------------------------------------------------------------------------CKKDNKTGRR-------------------GRDPISAYYELLVR…
	Pele_DN157841_c0_g1	MLVFY-----------------------------------RW---------------------------------------------------------------------------------------------------------------------------------------------------------------------------------------------------------------------------SEESRNYSSNYWICSG-----------------------------------------------------------------------------LSCNDYNFIVRM-------------------ALDLKRKYYRLLVR…
	Pdum_DN85496_c0_g1	MTMLTA----------------------------------RWL----------------------------------------------------------------------------------------------------------------------------------------------------------------------------------DTSDSGIIDTDNFADRIS-------------------------------------------------------------------------------------------------------------DDDDALLDLEEDYTARRKP--------------------KNTNVYIWLMAK…
	Pele_DN160052_c1_g2	MYRRF-------------------------------------------------------------------------------------------------------------------------------------PFHRRNLN---------------------------------------------------------------HDDDDELILYDNDDDDDDLLDVSGGGFQGAHLQIEQIPDPSEGDV-------EPVYYSTESEAARSVV--------------------------------------------------------------DRRQHSNPIDDDVEMVELQTTVNSLES-------------IKPTSCAGKIIRKYAWFLSK…
	Caenorhabditis_elegans_NP_491673_che_14	M------------------------------------------------------------------------------------------------------------------------------------------------------------------------------------------------------------------------------------------------------------------------------------------------------------------------------------------------------------------------------------------------IERVGRLYSRSLYR…
	Drosophila_melanogaster_AAA28696_PTC1	M---------------------------------------------------------------------------------------------------------------------------------------------------------------------------------------------------------------------------DRDSLPRVPDTHGDVVD------------------------EKLFSDLYIRTSWVDA-----------------------------------------------------------------------QVALDQIDKGKARGSRTA-------------IYLRSVFQSHLETLGSSVQK…
	Human_NP_000255_PTC1	MASAG-----------------------------------------------------------------------------------------------------------------------------------------------------------------------------NAAE--------PQDRGGG-GSGC-------------IGAPGRPAGGGRRRRTGGLRRA------------------------AAPDRDYLHRPSYCDA-----------------------------------------------------------------------AFALEQISKGKATGRKAP-------------LWLRAKFQRLLFKLGCYIQK…
	Mouse_NP_032983_PTC1	MASAG-----------------------------------------------------------------------------------------------------------------------------------------------------------------------------NAA-----------------------------------GALGRQAGGGRRRRTGGPHR-------------------------AAPDRDYLHRPSYCDA-----------------------------------------------------------------------AFALEQISKGKATGRKAP-------------LWLRAKFQRLLFKLGCYIQK…
	Drosophila_melanogaster_CAB56505_NPC1	MSPRSPLRISPFGVHILIAAVLFTLIQSSKQD-------CVWYGVCNTN-------DFSHSQNCPYNGTAKEMATDGLELLKKRCGFLLENSENKF-CCDKNQVELLNKNVELAGNILDRCPSCMENLVRHICQFTCSPKQAEFMHVVATQ-----KNKKGDEYISSVDLHISTEYI-NKTYKSCSQVSVPQTGQLAFDLMCGAYSASRCNPTKWFNFMGDATNPYVPFQITYIQHEPK--SNSNNFTPLNVTT-------VPCNQAVSSKLPACSCSDCDLSCPQGPPEPPRPE--PFKIVGLDAYFVIMAAVFLVGVLVFLMGSF---------LFTQGSSMDD--NFQVDGNDVSDEMPYSENDSYFEKL-----GAHTETFLETFFTKWGTYFAS…
	Human_NP_000262_NPC1	MTARGL--------ALGLLLLLLCPAQVFSQS-------CVWYGECGIA-------YGDKRYNCEYSGPPKPLPKDGYDLVQELCPGFFFG--NVSLCCDVRQLQTLKDNLQLPLQFLSRCPSCFYNLLNLFCELTCSPRQSQFLNVTATEDYVDPVTNQTKTNVKELQYYVGQSFA-NAMYNACRDVEAPSSNDKALGLLCG-KDADACNATNWIEYMFNKDNGQAPFTITPVFSD----FPVHGMEPMNNAT-------KGCDESVDEVTAPCSCQDCSIVCGPKPQPPPPPA--PWTILGLDAMYVIMWITYMAFLLVFFGAFFAVWCYRKRYFVSEYTPIDSNIAFSVNASDKGEASCCDPV------------SAAFEGCLRRLFTRWGSFCVR…
	Mouse_NP_997125_NPC1	MAAAWQ--------GWLLWALLLNSAQGELYTPTHKAGFCTFYEECGKNPELSGGLTSLSNISCLSNTPARHVTGDHLALLQRVCPRLYNGPNDTYACCSTKQLVSLDSSLSITKALLTRCPACSENFVSIHCHNTCSPDQSLFINVTRVVQ----RDPGQLPAVVAYEAFYQRSFA-EKAYESCSRVRIPAAASLAVGSMCGVYGSALCNAQRWLNFQGDTGNGLAPLDITFHLLEPG-QALADGMKPLDGKI-------TPCNESQGEDSAACSCQDCAASC---PVIPPPPALRPSFYMG----RMPGWLA----LIIIFTAVFVLLSVVLVYLRVASNRNKNKTAGSQEAPNLPRKRRFSPH-----------------TVLGRFFESWGTRVAS…
;
end;
